# Supplementary material for: Uncovering the Bioactive Potential of a Cyanobacterial Natural Products Library Aided by Untargeted Metabolomics
Source: Mar Drugs. 2021 Nov 12;19(11):633. doi: 10.3390/md19110633 (PMC8624515; doi:10.3390/md19110633)
Supplement: Supplementary file 1 [file marinedrugs-19-00633-s001.zip]

Archive with 2 entries (2 files):
- NAP_cyanoDB_DNPclorofils_NPA.txt
- Supplementary information_Ferreira et al.pdf
