# Supplementary material for: Uncovering the Bioactive Potential of a Cyanobacterial Natural Products Library Aided by Untargeted Metabolomics
Source: Mar Drugs. 2021 Nov 12;19(11):633. doi: 10.3390/md19110633 (PMC8624515; doi:10.3390/md19110633)
Supplement: Supplementary file 1 [file marinedrugs-19-00633-s001.zip › NAP_cyanoDB_DNPclorofils_NPA.txt]

MonoisotopicMass	InChI	SMILES	Identifier	InChIKey2	InChIKey1	MolecularFormula	kingdom_name	superclass_name	class_name	subclass_name
359.2671733	InChI=1S/C19H37NO5/c1-7-13(3)16(12-21)20-17(23)9-10-19(5,25-6)18(24)14(4)11-15(22)8-2/h9-10,13-16,18,21-22,24H,7-8,11-12H2,1-6H3,(H,20,23)/b10-9+/t13-,14-,15+,16+,18-,19+/m0/s1	CC[C@H](C)[C@@H](CO)NC(=O)/C=C/[C@](C)([C@H]([C@@H](C)C[C@@H](CC)O)O)OC	NPA000001	HWTFSWDCSA	BZLIDAVUQDTJQF	C19H37NO5	Organic compounds	Lipids and lipid-like molecules	Fatty Acyls	Fatty amides
416.2198887	InChI=1S/C24H32O6/c1-14(2)18-13-24(5)16(4)21(11-10-17(24)12-20(18)26)30-23(29)15(3)19(25)8-6-7-9-22(27)28/h6-9,12,15-16,18-19,21,25H,1,10-11,13H2,2-5H3,(H,27,28)/b8-6+,9-7+/t15-,16-,18-,19-,21+,24+/m0/s1	C[C@H]1[C@@H](CCC2=CC(=O)[C@@H](C[C@]12C)C(=C)C)OC(=O)[C@@H](C)[C@H](/C=C/C=C/C(=O)O)O	NPA000002	DHCANEKFSA	MMWCHIIGAIJQMV	C24H32O6	Organic compounds	Lipids and lipid-like molecules	Prenol lipids	Sesquiterpenoids
502.1183368	InChI=1S/C18H22N4O13/c1-31-9-10(11(13(19)26)34-16-8(25)5(23)4-6(32-16)15(27)28)33-14(12(9)35-17(20)29)22-3-2-7(24)21-18(22)30/h2-5,8-12,14,16,23,25H,1H3,(H2,19,26)(H2,20,29)(H,27,28)(H,21,24,30)	COC1C(C(OC1C(C(=O)N)OC2C(C(C=C(O2)C(=O)O)O)O)N3C=CC(=O)NC3=O)OC(=O)N	NPA000003	UHFFFAOYSA	RNRCUOCMUNIOMZ	C18H22N4O13	Organic compounds	Organic oxygen compounds	Organooxygen compounds	Carbohydrates and carbohydrate conjugates
325.0698705	InChI=1S/C16H11N3O5/c20-12-7-6-10(8-11(12)19(23)24)13-14(9-4-2-1-3-5-9)16(21)17-15(13)18-22/h1-8,17,20-21H	C1=CC=C(C=C1)C2=C(NC(=C2C3=CC(=C(C=C3)O)[N+](=O)[O-])N=O)O	NPA000004	UHFFFAOYSA	NMMDNCZQLOFGES	C16H11N3O5	Organic compounds	Organoheterocyclic compounds	Pyrroles	Substituted pyrroles
392.2198887	InChI=1S/C22H32O6/c1-18(10-23)6-3-7-19(2)13-9-22-16(27-22)15(25)20(11-24)17(28-20)21(22,26)8-12(13)4-5-14(18)19/h4,13-17,23-26H,3,5-11H2,1-2H3/t13-,14-,15-,16?,17?,18-,19+,20-,21+,22+/m0/s1	C[C@]1(CCC[C@]2([C@H]1CC=C3[C@@H]2C[C@]45C(O4)[C@@H]([C@]6(C([C@@]5(C3)O)O6)CO)O)C)CO	NPA000005	WRXMSMRBSA	OYLVOLOSQHRPLK	C22H32O6	Organic compounds	Lipids and lipid-like molecules	Prenol lipids	Diterpenoids
1568.6096	InChI=1S/C77H100O34/c1-12-19-74(95)71(109-40-17-15-38(27(4)102-40)106-41-18-21-73(94,30(7)78)31(8)105-41)61(90)64(107-42-24-36(80)53(82)28(5)103-42)34-23-32-22-33-45(55(84)44(32)69(92)76(34,74)96)56(85)49(67(100-11)63(33)98-9)48-57(86)46-47(60(89)66(48)99-10)58(87)50-51(59(46)88)70(93)77(97)52-65(50)111-75(77,20-13-2)72(110-39-16-14-35(79)26(3)101-39)62(91)68(52)108-43-25-37(81)54(83)29(6)104-43/…	CCCC1(C(C(C(C2C1(C(=O)C3=C(C2)C=C4C(=C3O)C(=C(C(=C4OC)OC)C5=C(C(=O)C6=C(C5=O)C(=C7C(=C6O)C8C9C(C(C(C(C9(C7=O)O)(O8)CCC)O[C@H]1CCC([C@H](O1)C)O)O)O[C@H]1C[C@H]([C@H]([C@@H](O1)C)O)O)O)OC)O)O)O[C@H]1C[C@H]([C@H]([C@@H](O1)C)O)O)O)O[C@H]1CCC([C@H](O1)C)O[C@H]1CC[C@]([C@@H](O1)C)(C(=O)C)O)O	NPA000006	XYHXNMECSA	QETQXVGQENIMIR	C77H100O34	Organic compounds	Benzenoids	Anthracenes	Anthraquinones
370.1052529	InChI=1S/C20H18O7/c1-20-8-9(21)6-13(26-20)16-14(27-20)7-12-17(19(16)23)18(22)15-10(24-2)4-3-5-11(15)25-12/h3-5,7,9,13,21,23H,6,8H2,1-2H3/t9-,13+,20+/m1/s1	C[C@]12C[C@@H](C[C@H](O1)C3=C(O2)C=C4C(=C3O)C(=O)C5=C(O4)C=CC=C5OC)O	NPA000007	PDXJJUDESA	PYEDKAHYOPGAKC	C20H18O7	Organic compounds	Organoheterocyclic compounds	Benzopyrans	1-benzopyrans
421.2286796	InChI=1S/C23H35NO4S/c1-7-20(25)16(4)23(28)17(5)22(27)11-9-14(2)8-10-21(26)15(3)12-19-13-29-18(6)24-19/h8,12-13,16-17,21,23,26,28H,7,9-11H2,1-6H3/b14-8-,15-12+/t16-,17-,21?,23+/m0/s1	CCC(=O)[C@H](C)[C@H]([C@@H](C)C(=O)CC/C(=C\CC(/C(=C/C1=CSC(=N1)C)/C)O)/C)O	NPA000008	RHTYRPEXSA	MAZMBUSHGWINCC	C23H35NO4S	Organic compounds	Lipids and lipid-like molecules	Prenol lipids	Sesquiterpenoids
226.047738	InChI=1S/C10H10O6/c1-15-7-4-5(10(13)14)3-6(11)9(16-2)8(7)12/h3-4,12H,1-2H3,(H,13,14)	COC1=CC(=CC(=O)C(=C1O)OC)C(=O)O	NPA000009	UHFFFAOYSA	WVBPTDMOPNMMDP	C10H10O6	Organic compounds	Hydrocarbon derivatives	Tropones
332.0896029	InChI=1S/C17H16O7/c1-6-4-10(19)9(5-18)16-11(6)17(22)24-15-8(3)13(21)12(20)7(2)14(15)23-16/h4,18-21H,5H2,1-3H3	CC1=CC(=C(C2=C1C(=O)OC3=C(C(=C(C(=C3O2)C)O)O)C)CO)O	NPA000010	UHFFFAOYSA	SSOWCJPLHWZECI	C17H16O7	Organic compounds	Phenylpropanoids and polyketides	Depsides and depsidones
238.047738	InChI=1S/C11H10O6/c12-3-6-1-5-2-8(14)7(4-13)10(15)9(5)11(16)17-6/h1-2,12-15H,3-4H2	C1=C2C=C(OC(=O)C2=C(C(=C1O)CO)O)CO	NPA000011	UHFFFAOYSA	SQMRHUJCVRSXIU	C11H10O6	Organic compounds	Phenylpropanoids and polyketides	Isocoumarins and derivatives
336.193674	InChI=1S/C19H28O5/c1-5-11(2)10-12(3)6-7-13-8-9-14(20)15-19(13)16(21)18(4,23-15)24-17(19)22/h6-9,11-16,20-21H,5,10H2,1-4H3/b7-6+/t11-,12+,13-,14-,15+,16?,18-,19-/m1/s1	CC[C@@H](C)C[C@@H](C)/C=C/[C@@H]1C=C[C@H]([C@H]2[C@@]13C([C@](O2)(OC3=O)C)O)O	NPA000012	GIDIXUSBSA	KMJIBJZHUZVXRL	C19H28O5	Organic compounds	Organic oxygen compounds	Organooxygen compounds	Ethers
291.1470582	InChI=1S/C16H21NO4/c1-11(2)8-9-21-14-6-4-13(5-7-14)10-15(16(19)20)17-12(3)18/h4-8,15H,9-10H2,1-3H3,(H,17,18)(H,19,20)	CC(=CCOC1=CC=C(C=C1)CC(C(=O)O)NC(=O)C)C	NPA000013	UHFFFAOYSA	YHKFAYFIUKFOFG	C16H21NO4	Organic compounds	Organic acids and derivatives	Carboxylic acids and derivatives	Amino acids, peptides, and analogues
310.1932801	InChI=1S/C21H26O2/c1-15(13-20-14-17(3)21(23)18(20)4)11-9-7-6-8-10-12-16(2)19(5)22/h6-13,17H,14H2,1-5H3/b7-6+,10-8+,11-9+,15-13+,16-12+/t17-/m1/s1	C[C@@H]1CC(=C(C1=O)C)/C=C(\C)/C=C/C=C/C=C/C=C(\C)/C(=O)C	NPA000014	DMGGBYGVSA	AFQJAHRYMBYSMO	C21H26O2	Organic compounds	Organic oxygen compounds	Organooxygen compounds	Carbonyl compounds
445.1273853	InChI=1S/C24H19N3O6/c1-32-23(30)21-19(15-9-25-17-5-3-11(28)7-13(15)17)20(22(27-21)24(31)33-2)16-10-26-18-6-4-12(29)8-14(16)18/h3-10,25-29H,1-2H3	COC(=O)C1=C(C(=C(N1)C(=O)OC)C2=CNC3=C2C=C(C=C3)O)C4=CNC5=C4C=C(C=C5)O	NPA000015	UHFFFAOYSA	GTHIVVRMSDWBAX	C24H19N3O6	Organic compounds	Organoheterocyclic compounds	Indoles and derivatives	Hydroxyindoles
407.3399443	InChI=1S/C25H45NO3/c1-4-5-6-7-8-9-10-11-12-13-14-15-16-17-18-19-20-23(2)25(28)26-21-22-29-24(3)27/h16-17,20H,4-15,18-19,21-22H2,1-3H3,(H,26,28)/b17-16+,23-20+	CCCCCCCCCCCCC/C=C/CC/C=C(\C)/C(=O)NCCOC(=O)C	NPA000016	UEAIFQQQSA	QXKJTHBWYQHGEY	C25H45NO3	Organic compounds	Lipids and lipid-like molecules	Fatty Acyls	Fatty amides
578.3090977	InChI=1S/C31H46O10/c1-2-24-16-10-5-3-4-8-14-22(33)20-23(34)15-9-6-11-17-25(18-12-7-13-19-27(35)39-24)40-31-30(38)29(37)28(36)26(21-32)41-31/h3-4,6-9,11-14,17,19,22-26,28-34,36-38H,2,5,10,15-16,18,20-21H2,1H3/b4-3+,9-6-,12-7+,14-8+,17-11+,19-13-/t22-,23-,24+,25+,26+,28+,29-,30+,31+/m0/s1	CC[C@@H]1CCC/C=C/C=C/[C@@H](C[C@H](C/C=C\C=C\[C@H](C/C=C/C=C\C(=O)O1)O[C@H]2[C@@H]([C@H]([C@@H]([C@H](O2)CO)O)O)O)O)O	NPA000017	JHHGODBBSA	SVHVXVRYDBFIMU	C31H46O10	Organic compounds	Phenylpropanoids and polyketides	Macrolides and analogues
603.3923738	InChI=1S/C38H53NO5/c1-33(2,42)28-18-26(40)37(8)25-13-10-19-16-22-29-21-17-23-30(35(5,6)44-34(23,3)4)31(41)20(21)11-12-24(29)39-32(22)38(19,9)36(25,7)15-14-27(37)43-28/h11-12,19,23,25-28,30,39-40,42H,10,13-18H2,1-9H3/t19-,23+,25+,26+,27-,28-,30-,36-,37+,38+/m0/s1	C[C@]12CC[C@H]3[C@]([C@@H]1CC[C@@H]4[C@@]2(C5=C(C4)C6=C(N5)C=CC7=C6C[C@@H]8[C@@H](C7=O)C(OC8(C)C)(C)C)C)([C@@H](C[C@H](O3)C(C)(C)O)O)C	NPA000018	GARPVJMRSA	LUBQWHCYCGWUJS	C38H53NO5	Organic compounds	Organoheterocyclic compounds	Naphthopyrans
468.2148034	InChI=1S/C27H32O7/c1-23(2)21(28)10-11-24(3)26(23,30)13-12-25(4)27(24,31)15-18-20(34-25)14-19(33-22(18)29)16-6-8-17(32-5)9-7-16/h6-9,14,30-31H,10-13,15H2,1-5H3	CC1(C(=O)CCC2(C1(CCC3(C2(CC4=C(O3)C=C(OC4=O)C5=CC=C(C=C5)OC)O)C)O)C)C	NPA000019	UHFFFAOYSA	ARZWKYJFXLHKCZ	C27H32O7	Organic compounds	Organoheterocyclic compounds	Naphthopyrans
592.1792057	InChI=1S/C28H32O14/c1-10-3-4-12-13(5-10)19(30)14-6-11(38-2)7-15(18(14)20(12)31)40-28-26(37)24(35)22(33)17(42-28)9-39-27-25(36)23(34)21(32)16(8-29)41-27/h3-7,16-17,21-29,32-37H,8-9H2,1-2H3/t16-,17-,21-,22-,23+,24+,25-,26-,27-,28-/m1/s1	CC1=CC2=C(C=C1)C(=O)C3=C(C=C(C=C3C2=O)OC)O[C@H]4[C@@H]([C@H]([C@@H]([C@H](O4)CO[C@H]5[C@@H]([C@H]([C@@H]([C@H](O5)CO)O)O)O)O)O)O	NPA000020	ULFSRCLISA	BYQBIXFFVFHQMA	C28H32O14	Organic compounds	Benzenoids	Anthracenes	Anthraquinones
582.2464974	InChI=1S/C32H38O10/c1-11-7-15-21(13(3)41-11)29(35)23-17(27(15)33)9-19(39-5)25(31(23)37)26-20(40-6)10-18-24(32(26)38)30(36)22-14(4)42-12(2)8-16(22)28(18)34/h9-16,21-22,27-28,33-34,37-38H,7-8H2,1-6H3/t11-,12-,13+,14+,15+,16+,21+,22+,27+,28+/m0/s1	C[C@H]1C[C@@H]2[C@@H]([C@H](O1)C)C(=O)C3=C(C(=C(C=C3[C@@H]2O)OC)C4=C(C=C5[C@@H]([C@@H]6C[C@@H](O[C@@H]([C@H]6C(=O)C5=C4O)C)C)O)OC)O	NPA000021	VBBUSCQISA	AIUGWOVGEYHKII	C32H38O10		Lignans, neolignans and related compounds
420.1177492	InChI=1S/C20H24N2O4S2/c1-12(2)19-22-15(11-28-19)20-21-14(10-27-20)7-8-16(24-4)13(3)17(25-5)9-18(23)26-6/h7-11,13,16H,1H2,2-6H3/b8-7+,17-9+	CC(C(/C=C/C1=CSC(=N1)C2=CSC(=N2)C(=C)C)OC)/C(=C\C(=O)OC)/OC	NPA000022	ITDUAQOSSA	MIUFOGFASQSNPX	C20H24N2O4S2	Organic compounds	Organoheterocyclic compounds	Azoles	Thiazoles
398.1212969	InChI=1S/C18H22O10/c1-7-5-9-11(4-3-10(20)13(9)17(24)26-7)27-18-16(23)15(22)14(21)12(28-18)6-25-8(2)19/h3-4,7,12,14-16,18,20-23H,5-6H2,1-2H3/t7-,12-,14-,15+,16-,18+/m1/s1	C[C@@H]1CC2=C(C=CC(=C2C(=O)O1)O)O[C@@H]3[C@@H]([C@H]([C@@H]([C@H](O3)COC(=O)C)O)O)O	NPA000023	PQJUGTJMSA	WMCJBKAMWFRRDO	C18H22O10	Organic compounds	Organic oxygen compounds	Organooxygen compounds	Carbohydrates and carbohydrate conjugates
279.1470582	InChI=1S/C15H21NO4/c1-3-14(18)20-15-12(16-9-13(15)17)8-10-4-6-11(19-2)7-5-10/h4-7,12-13,15-17H,3,8-9H2,1-2H3/t12-,13-,15-/m0/s1	CCC(=O)O[C@@H]1[C@H](CN[C@H]1CC2=CC=C(C=C2)OC)O	NPA000024	YDHLFZDLSA	HOTSKSXDTYBKBM	C15H21NO4	Organic compounds	Benzenoids	Phenol ethers	Anisoles
466.1263823	InChI=1S/C25H22O9/c1-12(26)32-23-20(14-6-8-15(28)9-7-14)22(31-5)24-21(25(23)33-13(2)27)16-10-18(29-3)19(30-4)11-17(16)34-24/h6-11,28H,1-5H3	CC(=O)OC1=C(C2=C(C(=C1C3=CC=C(C=C3)O)OC)OC4=CC(=C(C=C42)OC)OC)OC(=O)C	NPA000025	UHFFFAOYSA	UZNUWUQLEBDKTH	C25H22O9	Organic compounds	Organoheterocyclic compounds	Benzofurans	Phenylbenzofurans
610.4385957	InChI=1S/C42H58O3/c1-35(21-14-22-36(2)23-15-25-38(4)28-18-32-41(6,7)44-10)20-12-13-30-40(34-43)31-17-27-37(3)24-16-26-39(5)29-19-33-42(8,9)45-11/h12-31,34H,32-33H2,1-11H3/b13-12+,21-14+,23-15+,24-16+,28-18+,29-19+,31-17+,35-20+,36-22+,37-27+,38-25+,39-26+,40-30+	C/C(=C\C=C\C(=C\C=C\C(=C\C=C\C=C(/C=C/C=C(\C)/C=C/C=C(\C)/C=C/CC(C)(C)OC)\C=O)\C)\C)/C=C/CC(C)(C)OC	NPA000026	YHCBAUBSSA	ZPYRTVUAMSRSOX	C42H58O3	Organic compounds	Lipids and lipid-like molecules	Prenol lipids	Tetraterpenoids
735.4094804	InChI=1S/C41H57N3O9/c1-24(2)21-30-39(48)52-34(26(5)6)37(46)44(10)32(23-29-19-15-12-16-20-29)41(50)53-35(27(7)8)38(47)43(9)31(22-28-17-13-11-14-18-28)40(49)51-33(25(3)4)36(45)42-30/h11-20,24-27,30-35H,21-23H2,1-10H3,(H,42,45)/t30-,31-,32-,33+,34+,35+/m0/s1	CC(C)C[C@H]1C(=O)O[C@@H](C(=O)N([C@H](C(=O)O[C@@H](C(=O)N([C@H](C(=O)O[C@@H](C(=O)N1)C(C)C)CC2=CC=CC=C2)C)C(C)C)CC3=CC=CC=C3)C)C(C)C	NPA000027	DULUVLRMSA	NNSMCJXCEMTDJF	C41H57N3O9	Organic compounds	Organic acids and derivatives	Peptidomimetics	Depsipeptides
225.100108	InChI=1S/C11H15NO4/c1-3-4-7-5-6-8(13)10(14)9(7)11(15)12-16-2/h5-6,13-14H,3-4H2,1-2H3,(H,12,15)	CCCC1=C(C(=C(C=C1)O)O)C(=O)NOC	NPA000028	UHFFFAOYSA	CWWXVYYTUQBMKJ	C11H15NO4	Organic compounds	Benzenoids	Benzene and substituted derivatives	Phenylpropanes
318.1579572	InChI=1S/C17H22N2O4/c1-12(2)5-3-4-6-16(22)19-13-11-17(23,9-7-14(13)20)10-8-15(18)21/h3-7,9,11-12,23H,8,10H2,1-2H3,(H2,18,21)(H,19,22)/b5-3+,6-4+	CC(C)/C=C/C=C/C(=O)NC1=CC(C=CC1=O)(CCC(=O)N)O	NPA000029	GGWOSOGESA	ZQYBDDWUEWCXIM	C17H22N2O4	Organic compounds	Lipids and lipid-like molecules	Fatty Acyls	Fatty amides
354.2406242	InChI=1S/C20H34O5/c1-17(10-21)15(24)3-4-18(2)16(17)14(23)8-12-7-13-9-19(12,18)5-6-20(13,25)11-22/h12-16,21-25H,3-11H2,1-2H3/t12-,13-,14-,15-,16+,17-,18+,19+,20+/m1/s1	C[C@]12CC[C@H]([C@@]([C@@H]1[C@@H](C[C@@H]3[C@@]24CC[C@@]([C@H](C3)C4)(CO)O)O)(C)CO)O	NPA000030	YLNIWBQCSA	SOPHJADXFALVLH	C20H34O5	Organic compounds	Lipids and lipid-like molecules	Prenol lipids	Diterpenoids
324.183778	InChI=1S/C20H24N2O2/c1-3-13-12-22-9-7-14(13)10-19(22)20(23)16-6-8-21-18-5-4-15(24-2)11-17(16)18/h3-6,8,11,13-14,19-20,23H,1,7,9-10,12H2,2H3/t13-,14-,19-,20+/m0/s1	COC1=CC2=C(C=CN=C2C=C1)[C@H]([C@@H]3C[C@@H]4CCN3C[C@@H]4C=C)O	NPA000031	WZBLMQSHSA	LOUPRKONTZGTKE	C20H24N2O2	Organic compounds	Alkaloids and derivatives	Cinchona alkaloids
226.1317424	InChI=1S/C11H18N2O3/c1-6(2)3-8-11(16)13-5-7(14)4-9(13)10(15)12-8/h6-9,14H,3-5H2,1-2H3,(H,12,15)/t7-,8+,9-/m1/s1	CC(C)C[C@H]1C(=O)N2C[C@@H](C[C@@H]2C(=O)N1)O	NPA000032	HRDYMLBCSA	YEHIUWVXPQQDMC	C11H18N2O3	Organic compounds	Organic acids and derivatives	Carboxylic acids and derivatives	Amino acids, peptides, and analogues
505.2828233	InChI=1S/C31H39NO5/c1-15-9-16(2)25-26-23-22-20(10-17(3)24(23)29(25,4)11-15)21(33)13-30(27(22)34)14-31(36,32-28(30)35)12-18-5-7-19(37-26)8-6-18/h5-8,10,15-16,20-26,33,36H,9,11-14H2,1-4H3,(H,32,35)/t15-,16+,20-,21-,22+,23-,24-,25+,26?,29+,30+,31+/m1/s1	C[C@@H]1C[C@@H]([C@H]2C3[C@@H]4[C@@H]5[C@H](C=C([C@H]4[C@@]2(C1)C)C)[C@@H](C[C@@]6(C5=O)C[C@@](CC7=CC=C(O3)C=C7)(NC6=O)O)O)C	NPA000033	RWUCKCNRSA	HECJLRHOFZNKOS	C31H39NO5	Organic compounds	Lipids and lipid-like molecules	Fatty Acyls	Eicosanoids
252.1725446	InChI=1S/C15H24O3/c1-10(2)4-5-13-14(3,18-13)12-8-11(16)6-7-15(12)9-17-15/h4,11-13,16H,5-9H2,1-3H3/t11-,12-,13-,14-,15+/m1/s1	CC(=CC[C@@H]1[C@@](O1)(C)[C@H]2C[C@@H](CC[C@]23CO3)O)C	NPA000034	RYPNDVFKSA	GQZNLCVCDSSGRA	C15H24O3	Organic compounds	Organic oxygen compounds	Organooxygen compounds	Alcohols and polyols
500.1893765	InChI=1S/C23H32O12/c1-12(33-20(29)7-13(2)34-21(30)10-17(26)11-24)5-15-8-16(25)9-18(27)22(15)23(31)35-14(3)6-19(28)32-4/h8-9,12-14,17,24-27H,5-7,10-11H2,1-4H3	CC(CC1=CC(=CC(=C1C(=O)OC(C)CC(=O)OC)O)O)OC(=O)CC(C)OC(=O)CC(CO)O	NPA000035	UHFFFAOYSA	COTGXQLEZUUFKB	C23H32O12	Organic compounds	Organic acids and derivatives	Carboxylic acids and derivatives	Tetracarboxylic acids and derivatives
715.3792429	InChI=1S/C36H53N5O10/c1-5-6-7-8-9-20-29(36(3,4)35(47)38-26-17-13-15-22-41(49)33(26)45)51-34(46)27(18-12-14-21-40(48)23-42)37-31(44)30-24(2)50-32(39-30)25-16-10-11-19-28(25)43/h10-11,16,19,23,26-27,29,43,48-49H,5-9,12-15,17-18,20-22H2,1-4H3,(H,37,44)(H,38,47)/t26-,27+,29-/m0/s1	CCCCCCC[C@@H](C(C)(C)C(=O)N[C@H]1CCCCN(C1=O)O)OC(=O)[C@@H](CCCCN(C=O)O)NC(=O)C2=C(OC(=N2)C3=CC=CC=C3O)C	NPA000036	GKRYNVPLSA	ZCNZVZVNVGHAHB	C36H53N5O10	Organic compounds	Organic acids and derivatives	Carboxylic acids and derivatives	Amino acids, peptides, and analogues
687.3730949	InChI=1S/C36H53N3O10/c1-22(26(5)39(46)47)17-13-11-14-18-23(2)30(41)34(7,8)32(43)37-20-16-12-15-19-28(40)24(3)21-29(48-10)36(45)25(4)31(42)38(9)35(36)27(6)49-33(35)44/h11-19,24-25,27-30,40-41,45H,20-21H2,1-10H3,(H,37,43)/b14-11-,16-12+,17-13+,19-15+,23-18-,26-22+	CC1C(=O)N(C2(C1(C(CC(C)C(/C=C/C=C/CNC(=O)C(C)(C)C(/C(=C\C=C/C=C/C(=C(\C)/[N+](=O)[O-])/C)/C)O)O)OC)O)C(OC2=O)C)C	NPA000037	RLJWGYAPSA	NSTDWVVCICGULY	C36H53N3O10	Organic compounds	Organic acids and derivatives	Carboxylic acids and derivatives	Amino acids, peptides, and analogues
437.2485631	InChI=1S/C17H35N5O8/c1-21-5-9-12(25)13(26)10(20)17(29-9)30-15-6(19)4-7(11(24)14(15)27)22-16(28)8(23)2-3-18/h6-15,17,21,23-27H,2-5,18-20H2,1H3,(H,22,28)/t6?,7?,8-,9?,10?,11?,12?,13?,14?,15?,17?/m0/s1	CNCC1C(C(C(C(O1)OC2C(CC(C(C2O)O)NC(=O)[C@H](CCN)O)N)N)O)O	NPA000038	MOYHMMMDSA	ZEDBVEJBXNAZMF	C17H35N5O8	Organic compounds	Organic oxygen compounds	Organooxygen compounds	Carbohydrates and carbohydrate conjugates
268.0807695	InChI=1S/C10H12N4O5/c15-1-3-7(16)8(17)9(19-3)5-4-6(14-13-5)10(18)12-2-11-4/h2-3,7-9,15-17H,1H2,(H,13,14)(H,11,12,18)/t3-,7-,8-,9+/m1/s1	C1=NC2=C(NN=C2C(=O)N1)[C@H]3[C@@H]([C@@H]([C@H](O3)CO)O)O	NPA000039	KSYZLYKTSA	MTCJZZBQNCXKAP	C10H12N4O5	Organic compounds	Organic oxygen compounds	Organooxygen compounds	Carbohydrates and carbohydrate conjugates
341.0800412	InChI=1S/C20H11N3O3/c24-17-15-13-9-5-1-3-7-11(9)21-19(13)26-20-14(16(15)18(25)23-17)10-6-2-4-8-12(10)22-20/h1-8,21-22H,(H,23,24,25)	C1=CC=C2C(=C1)C3=C(N2)OC4=C(C5=CC=CC=C5N4)C6=C3C(=O)NC6=O	NPA000040	UHFFFAOYSA	UUCOIMUVMFGMET	C20H11N3O3	Organic compounds	Organoheterocyclic compounds	Indoles and derivatives	Indoles
196.1099444	InChI=1S/C11H16O3/c1-3-5-7-9(8-12)11(14)10(13)6-4-2/h3-8,10-11,13-14H,1-2H3/b5-3+,6-4-,9-7-/t10-,11+/m0/s1	C/C=C/C=C(/C=O)\[C@H]([C@H](/C=C\C)O)O	NPA000041	DPCQOWFFSA	VPDVLNNSGPCYGT	C11H16O3	Organic compounds	Lipids and lipid-like molecules	Fatty Acyls	Fatty alcohols
336.1473925	InChI=1S/C20H20N2O3/c1-22-18(13-15-8-10-16(25-2)11-9-15)19(23)21-17(20(22)24)12-14-6-4-3-5-7-14/h3-11,13,17H,12H2,1-2H3,(H,21,23)/b18-13-/t17-/m0/s1	CN1/C(=C\C2=CC=C(C=C2)OC)/C(=O)N[C@H](C1=O)CC3=CC=CC=C3	NPA000042	XIDKLXSXSA	LNJXHMVOPQVJDF	C20H20N2O3	Organic compounds	Organic acids and derivatives	Carboxylic acids and derivatives	Amino acids, peptides, and analogues
272.1987594	InChI=1S/C15H28O4/c1-13(2)10-4-7-15(19,9-17)11(8-16)14(10,3)6-5-12(13)18/h10-12,16-19H,4-9H2,1-3H3/t10-,11+,12-,14-,15-/m0/s1	C[C@]12CC[C@@H](C([C@@H]1CC[C@@]([C@@H]2CO)(CO)O)(C)C)O	NPA000043	XXUMUBMXSA	KGLMPVRRHNUOST	C15H28O4	Organic compounds	Organic oxygen compounds	Organooxygen compounds	Alcohols and polyols
292.0946882	InChI=1S/C15H16O6/c1-6(16)3-7-8-5-21-15(7)12-11(13(8)18)9(17)4-10(20-2)14(12)19/h4,7-8,15,17,19H,3,5H2,1-2H3/t7-,8+,15-/m0/s1	CC(=O)C[C@H]1[C@H]2CO[C@@H]1C3=C(C2=O)C(=CC(=C3O)OC)O	NPA000044	FWZFKDBCSA	APUXGZHCMAROOY	C15H16O6	Organic compounds	Benzenoids	Tetralins
203.0582431	InChI=1S/C11H9NO3/c1-15-10-6-9(13)7-4-2-3-5-8(7)11(10)12-14/h2-6,13H,1H3	COC1=C(C2=CC=CC=C2C(=C1)O)N=O	NPA000045	UHFFFAOYSA	DZTCHAJNDPAYIL	C11H9NO3	Organic compounds	Benzenoids	Naphthalenes	Naphthols and derivatives
510.2729869	InChI=1S/C29H38N2O6/c1-3-15-11-17-12-19-18-5-4-6-23(35)30-10-9-21(33)27-28(36)26(29(37)31-27)20(32)8-7-16(18)13-22(34)25(19)24(17)14(15)2/h4,6-8,14-19,21,24-25,27,32-33H,3,5,9-13H2,1-2H3,(H,30,35)(H,31,37)/b6-4-,8-7+,26-20?	CCC1CC2CC3C4C/C=C\C(=O)NCCC(C5C(=O)C(=C(/C=C/C4CC(=O)C3C2C1C)O)C(=O)N5)O	NPA000046	ZRNGVVKVSA	GXFBXYRIFPTSTH	C29H38N2O6	Organic compounds	Lipids and lipid-like molecules	Prenol lipids	Monoterpenoids
590.3818687	InChI=1S/C34H54O8/c1-9-25(31-21(6)18-34(11-3,42-31)26-16-17-33(40,10-2)23(8)41-26)30(37)22(7)28(35)19(4)12-14-24-15-13-20(5)29(36)27(24)32(38)39/h13,15,19,21-23,25-26,28,31,35-36,40H,9-12,14,16-18H2,1-8H3,(H,38,39)/t19-,21+,22+,23+,25+,26-,28+,31+,33-,34+/m1/s1	CC[C@H]([C@@H]1[C@H](C[C@@](O1)(CC)[C@H]2CC[C@@]([C@@H](O2)C)(CC)O)C)C(=O)[C@@H](C)[C@H]([C@H](C)CCC3=C(C(=C(C=C3)C)O)C(=O)O)O	NPA000047	OWKLGTHSSA	BBMULGJBVDDDNI	C34H54O8	Organic compounds	Lipids and lipid-like molecules	Prenol lipids	Terpene glycosides
272.1160924	InChI=1S/C15H16N2O3/c16-15(20)13-10-17(6-7-18)12(9-14(13)19)8-11-4-2-1-3-5-11/h1-5,9-10,18H,6-8H2,(H2,16,20)	C1=CC=C(C=C1)CC2=CC(=O)C(=CN2CCO)C(=O)N	NPA000048	UHFFFAOYSA	UDMZEYMXXKXZBY	C15H16N2O3	Organic compounds	Organoheterocyclic compounds	Pyridines and derivatives	Pyridinecarboxylic acids and derivatives
504.1267762	InChI=1S/C24H24O12/c1-31-22-14(7-25)36-24(21(30)20(22)29)33-8-4-10(26)16-11(5-8)34-13-6-12-15(18(27)17(13)19(16)28)9-2-3-32-23(9)35-12/h4-6,9,14,20-27,29-30H,2-3,7H2,1H3/t9-,14+,20+,21+,22+,23+,24-/m0/s1	CO[C@@H]1[C@H](O[C@@H]([C@@H]([C@H]1O)O)OC2=CC(=C3C(=C2)OC4=CC5=C([C@@H]6CCO[C@@H]6O5)C(=C4C3=O)O)O)CO	NPA000049	OKFDLKHQSA	AYRLBXKNNSGCHV	C24H24O12	Organic compounds	Organoheterocyclic compounds	Benzopyrans	1-benzopyrans
408.0845175	InChI=1S/C22H16O8/c1-3-8-4-5-9-13(12(8)22(29)30-2)19(26)17-16(18(9)25)20(27)14-10(23)6-7-11(24)15(14)21(17)28/h4-7,23-24,27-28H,3H2,1-2H3	CCC1=C(C2=C(C=C1)C(=O)C3=C(C4=C(C=CC(=C4C(=C3C2=O)O)O)O)O)C(=O)OC	NPA000050	UHFFFAOYSA	OMDREUAXDJZOKC	C22H16O8	Organic compounds	Benzenoids	Naphthacenes	Tetracenequinones
217.0738932	InChI=1S/C12H11NO3/c1-2-4-8-5-3-6-10(16-8)11-9(14)7-13-12(11)15/h2-6H,7H2,1H3,(H,13,15)/b4-2+,11-10+	C/C=C/C1=CC=C/C(=C\2/C(=O)CNC2=O)/O1	NPA000051	PKQAVJSRSA	AGPWDHWZOCXKTC	C12H11NO3	Organic compounds	Organoheterocyclic compounds	Pyrans
280.1310737	InChI=1S/C15H20O5/c1-8-15(20-8)14(17)11(16)6-13-9-4-3-5-12(18-2)10(9)7-19-13/h3-5,8,11,13-17H,6-7H2,1-2H3/t8-,11-,13-,14-,15+/m1/s1	C[C@@H]1[C@H](O1)[C@@H]([C@@H](C[C@@H]2C3=C(CO2)C(=CC=C3)OC)O)O	NPA000052	GNWSSZPXSA	SSAMALNYLVNQLL	C15H20O5	Organic compounds	Organoheterocyclic compounds	Isocoumarans
797.4687266	InChI=1S/C41H63N7O9/c1-11-29(49)43-30(21(2)3)36(51)47-34-25(10)57-41(56)33(24(8)9)46-38(53)32(23(6)7)45-37(52)31(22(4)5)44-35(50)28-18-15-19-48(28)40(55)27(42-39(34)54)20-26-16-13-12-14-17-26/h12-14,16-17,21-25,27-28,30-34H,11,15,18-20H2,1-10H3,(H,42,54)(H,43,49)(H,44,50)(H,45,52)(H,46,53)(H,47,51)/t25-,27-,28+,30+,31+,32+,33+,34+/m1/s1	CCC(=O)N[C@@H](C(C)C)C(=O)N[C@H]1[C@H](OC(=O)[C@@H](NC(=O)[C@@H](NC(=O)[C@@H](NC(=O)[C@@H]2CCCN2C(=O)[C@H](NC1=O)CC3=CC=CC=C3)C(C)C)C(C)C)C(C)C)C	NPA000053	FEICEOPKSA	JIBJPLBMCAMJJA	C41H63N7O9	Organic compounds	Organic acids and derivatives	Peptidomimetics	Depsipeptides
1051.545079	InChI=1S/C49H73N13O13/c1-7-32-43(68)56-29(5)42(67)60-35(16-12-22-55-49(52)53)45(70)62-37(47(73)74)25-40(65)58-34(15-11-21-54-48(50)51)44(69)59-33(28(4)41(66)61-36(46(71)72)19-20-39(64)57-32)18-17-26(2)23-27(3)38(75-30(6)63)24-31-13-9-8-10-14-31/h7-10,13-14,17-18,23,27-29,33-38H,11-12,15-16,19-22,24-25H2,1-6H3,(H,56,68)(H,57,64)(H,58,65)(H,59,69)(H,60,67)(H,61,66)(H,62,70)(H,71,72)(H,73,74)(H4,50,…	CC=C1C(=O)N[C@@H](C(=O)N[C@H](C(=O)N[C@H](CC(=O)N[C@H](C(=O)N[C@H]([C@@H](C(=O)N[C@H](CCC(=O)N1)C(=O)O)C)/C=C/C(=C/[C@H](C)[C@H](CC2=CC=CC=C2)OC(=O)C)/C)CCCN=C(N)N)C(=O)O)CCCN=C(N)N)C	NPA000054	RYPFVCKKSA	XHKHVZRIQATICZ	C49H73N13O13	Organic compounds	Organic acids and derivatives	Peptidomimetics	Hybrid peptides
635.255105	InChI=1S/C27H37N7O11/c35-13-19(31-25(41)20-14-45-26(32-20)16-5-1-2-8-21(16)37)24(40)30-17(6-3-11-33(43)15-36)23(39)28-10-9-22(38)29-18-7-4-12-34(44)27(18)42/h1-2,5,8,15,17-20,35,37,43-44H,3-4,6-7,9-14H2,(H,28,39)(H,29,38)(H,30,40)(H,31,41)	C1CC(C(=O)N(C1)O)NC(=O)CCNC(=O)C(CCCN(C=O)O)NC(=O)C(CO)NC(=O)C2COC(=N2)C3=CC=CC=C3O	NPA000055	UHFFFAOYSA	SHCDDOATCRSWRH	C27H37N7O11	Organic compounds	Organic acids and derivatives	Peptidomimetics	Hybrid peptides
425.277738	InChI=1S/C23H39NO6/c1-12-6-7-15-16(12)8-23(4,5)9-17(15)13(2)11-29-22-19(24-14(3)26)21(28)20(27)18(10-25)30-22/h12,15-16,18-22,25,27-28H,6-11H2,1-5H3,(H,24,26)/b17-13+/t12?,15?,16?,18-,19-,20-,21-,22+/m1/s1	CC1CCC\2C1CC(C/C2=C(/C)\CO[C@@H]3[C@@H]([C@H]([C@@H]([C@H](O3)CO)O)O)NC(=O)C)(C)C	NPA000056	DYUSRDENSA	ZTCHPQNUISFMBP	C23H39NO6	Organic compounds	Organic oxygen compounds	Organooxygen compounds	Carbohydrates and carbohydrate conjugates
244.1099444	InChI=1S/C15H16O3/c1-9(2)4-5-11-13-8-10(3)18-15(17)12(13)6-7-14(11)16/h4,6-8,16H,5H2,1-3H3	CC1=CC2=C(C=CC(=C2CC=C(C)C)O)C(=O)O1	NPA000057	UHFFFAOYSA	XQHROGLHTXIFIR	C15H16O3	Organic compounds	Phenylpropanoids and polyketides	Isocoumarins and derivatives
803.3297265	InChI=1S/C31H49N9O16/c1-6-11(4)23(47)33-7-13-24(48)36-14(9-41)25(49)37-16(10(2)3)28(52)39-18(20(44)21(45)22(32)46)29(53)38-17(12(5)42)27(51)34-8-15(43)26(50)40-19(31(55)56)30(54)35-13/h6,10,12-21,41-45H,7-9H2,1-5H3,(H2,32,46)(H,33,47)(H,34,51)(H,35,54)(H,36,48)(H,37,49)(H,38,53)(H,39,52)(H,40,50)(H,55,56)/b11-6-	C/C=C(/C)\C(=O)NCC1C(=O)NC(C(=O)NC(C(=O)NC(C(=O)NC(C(=O)NCC(C(=O)NC(C(=O)N1)C(=O)O)O)C(C)O)C(C(C(=O)N)O)O)C(C)C)CO	NPA000058	WDZFZDKYSA	TYJKJQLKDPSIMY	C31H49N9O16	Organic compounds	Organic acids and derivatives	Peptidomimetics	Hybrid peptides
466.2679016	InChI=1S/C24H38N2O7/c1-15(2)6-5-11-24(4)18(33-24)8-7-16(3)10-13-31-14-17-20(28)21(29)22(32-17)26-12-9-19(27)25-23(26)30/h6,10,17-18,20-22,28-29H,5,7-9,11-14H2,1-4H3,(H,25,27,30)/b16-10+/t17-,18?,20-,21-,22-,24?/m1/s1	CC(=CCCC1(C(O1)CC/C(=C/COC[C@@H]2[C@H]([C@H]([C@@H](O2)N3CCC(=O)NC3=O)O)O)/C)C)C	NPA000059	AOUILNQWSA	PMYKSEMADATAMV	C24H38N2O7	Organic compounds	Nucleosides, nucleotides, and analogues	Pyrimidine nucleosides
254.0579088	InChI=1S/C15H10O4/c16-10-3-1-9(2-4-10)7-13-12-6-5-11(17)8-14(12)19-15(13)18/h1-8,16-17H/b13-7+	C1=CC(=CC=C1/C=C/2\C3=C(C=C(C=C3)O)OC2=O)O	NPA000060	NTUHNPAUSA	DJGNNZVFOBIPMK	C15H10O4	Organic compounds	Organoheterocyclic compounds	Benzofurans
366.2406242	InChI=1S/C21H34O5/c1-13(12-22)5-4-6-14(2)15-9-10-21(3,26)17(15)11-16-18(23)7-8-19(24)20(16)25/h9,13-14,17,19,22,24-26H,4-8,10-12H2,1-3H3	CC(CCCC(C)C1=CCC(C1CC2=C(C(CCC2=O)O)O)(C)O)CO	NPA000061	UHFFFAOYSA	PCLCDPVEEFVAAQ	C21H34O5	Organic compounds	Lipids and lipid-like molecules	Prenol lipids	Sesquiterpenoids
372.2148034	InChI=1S/C19H32O7/c1-9-8-11(21)13-17(3,4)15(25-10(2)20)18(5)16(24-7)26-14(23-6)12(9)19(13,18)22/h9,11-16,21-22H,8H2,1-7H3/t9-,11+,12-,13+,14+,15-,16-,18-,19-/m1/s1	C[C@@H]1C[C@@H]([C@@H]2[C@@]3([C@H]1[C@H](O[C@H]([C@]3([C@@H](C2(C)C)OC(=O)C)C)OC)OC)O)O	NPA000062	YICUCPOMSA	JDIHIHVNNCZGOU	C19H32O7	Organic compounds	Organoheterocyclic compounds	Oxanes
457.2828233	InChI=1S/C27H39NO5/c1-14(2)9-21-24-18(6)16(4)11-20-10-15(3)7-8-22(30)23(31)13-19(12-17(5)29)25(32)27(20,24)26(33)28-21/h10-11,14,18-22,24,30H,7-9,12-13H2,1-6H3,(H,28,33)/b15-10+/t18-,19-,20+,21+,22-,24+,27+/m1/s1	C[C@H]1[C@H]2[C@@H](NC(=O)[C@@]23[C@@H](/C=C(/CC[C@H](C(=O)C[C@H](C3=O)CC(=O)C)O)\C)C=C1C)CC(C)C	NPA000063	GEPXZTCASA	JUCPANRNKTTWAB	C27H39NO5	Organic compounds	Alkaloids and derivatives	Cytochalasans	Aspochalasins
504.2835516	InChI=1S/C27H40N2O7/c1-16-10-19-13-20(15-21(30)14-19)29-24(31)9-7-6-8-22(34-4)26(36-27(28)33)18(3)12-17(2)25(32)23(11-16)35-5/h7,9,12-17,22-23,25-26,30,32H,6,8,10-11H2,1-5H3,(H2,28,33)(H,29,31)/b9-7+,18-12+/t16-,17+,22+,23+,25-,26+/m1/s1	C[C@H]1C[C@@H]([C@@H]([C@H](/C=C(/[C@@H]([C@H](CC/C=C/C(=O)NC2=CC(=CC(=C2)C1)O)OC)OC(=O)N)\C)C)O)OC	NPA000064	WPNUPFKDSA	PSWCTDDGKOXOPF	C27H40N2O7	Organic compounds	Phenylpropanoids and polyketides	Macrolactams
408.1168802	InChI=1S/C18H20N2O9/c1-8-5-9(22)6-10(27-2)13(8)17(25)29-15-11(7-21)28-16(14(15)24)20-4-3-12(23)19-18(20)26/h3-6,11,14-16,21-22,24H,7H2,1-2H3,(H,19,23,26)/t11-,14-,15-,16-/m1/s1	CC1=CC(=CC(=C1C(=O)O[C@@H]2[C@H](O[C@H]([C@@H]2O)N3C=CC(=O)NC3=O)CO)OC)O	NPA000065	RAEVTNRLSA	LOUBNBRAJPSMEC	C18H20N2O9	Organic compounds	Nucleosides, nucleotides, and analogues	Pyrimidine nucleosides
269.1051933	InChI=1S/C16H15NO3/c1-20-14-15(18)17-13-10-6-5-9-12(13)16(14,19)11-7-3-2-4-8-11/h2-10,14,19H,1H3,(H,17,18)/t14-,16+/m1/s1	CO[C@@H]1C(=O)NC2=CC=CC=C2[C@]1(C3=CC=CC=C3)O	NPA000066	ZBFHGGJFSA	ZJKJPVOOYVJWFU	C16H15NO3	Organic compounds	Organoheterocyclic compounds	Quinolines and derivatives	Phenylquinolines
304.0583027	InChI=1S/C15H12O7/c1-20-14(19)11-8(17)5-6-21-15-12(11)13(18)10-7(16)3-2-4-9(10)22-15/h2-6,8,11,16-17H,1H3/t8-,11-/m0/s1	COC(=O)[C@H]1[C@H](C=COC2=C1C(=O)C3=C(O2)C=CC=C3O)O	NPA000067	KWQFWETISA	SYWLUOKMHKDBOL	C15H12O7	Organic compounds	Phenylpropanoids and polyketides	Coumarins and derivatives
494.3256912	InChI=1S/C29H42N4O3/c1-18(2)13-14-25-23(22-11-9-10-12-24(22)32-25)15-16-30-28(35)26(17-19(3)4)33(8)29(36)27(20(5)6)31-21(7)34/h9-13,15-16,19-20,26-27,32H,14,17H2,1-8H3,(H,30,35)(H,31,34)/b16-15-	CC(C)CC(C(=O)N/C=C\C1=C(NC2=CC=CC=C21)CC=C(C)C)N(C)C(=O)C(C(C)C)NC(=O)C	NPA000068	NXVVXOECSA	LZMGVEBBGAACEJ	C29H42N4O3	Organic compounds	Organic acids and derivatives	Carboxylic acids and derivatives	Amino acids, peptides, and analogues
380.2198887	InChI=1S/C21H32O6/c1-5-6-7-8-16(23)27-14-11-13-12-26-18(24)21(13,25)20(4)15(22)9-10-19(2,3)17(14)20/h11,14-15,17,22,25H,5-10,12H2,1-4H3	CCCCCC(=O)OC1C=C2COC(=O)C2(C3(C1C(CCC3O)(C)C)C)O	NPA000069	UHFFFAOYSA	AKSMCYXVBDZJRK	C21H32O6	Organic compounds	Organoheterocyclic compounds	Naphthofurans
206.1306798	InChI=1S/C13H18O2/c1-11(2)8-10-15-13-5-3-12(4-6-13)7-9-14/h3-6,8,14H,7,9-10H2,1-2H3	CC(=CCOC1=CC=C(C=C1)CCO)C	NPA000070	UHFFFAOYSA	IBVFUNAQXWFZQB	C13H18O2	Organic compounds	Benzenoids	Phenols	Tyrosols and derivatives
484.282489	InChI=1S/C29H40O6/c1-18(30)33-17-29(32)13-12-28-15-21(29)14-20(28)6-9-23-26(2)16-34-25(19-4-7-22(31)8-5-19)35-24(26)10-11-27(23,28)3/h4-5,7-8,20-21,23-25,31-32H,6,9-17H2,1-3H3/t20-,21+,23-,24+,25-,26-,27-,28-,29-/m0/s1	CC(=O)OC[C@]1(CC[C@]23C[C@H]1C[C@@H]2CC[C@@H]4[C@@]3(CC[C@@H]5[C@]4(CO[C@@H](O5)C6=CC=C(C=C6)O)C)C)O	NPA000071	IXVQIIOTSA	JQSXTZPTXNNYCX	C29H40O6	Organic compounds	Lipids and lipid-like molecules	Steroids and steroid derivatives	Oxasteroids and derivatives
183.0531578	InChI=1S/C8H9NO4/c1-13-7-5(10)3-2-4(6(7)11)8(9)12/h2-3,10-11H,1H3,(H2,9,12)	COC1=C(C=CC(=C1O)C(=O)N)O	NPA000072	UHFFFAOYSA	MNWIPCLNYWQUBM	C8H9NO4	Organic compounds	Benzenoids	Benzene and substituted derivatives	Benzoic acids and derivatives
320.0087657	InChI=1S/C15H9ClO6/c16-13-9(20)3-8(19)11-12(13)14(21)6-1-5(4-17)2-7(18)10(6)15(11)22/h1-3,17-20H,4H2	C1=C(C=C2C(=C1O)C(=O)C3=C(C2=O)C(=C(C=C3O)O)Cl)CO	NPA000073	UHFFFAOYSA	JFXXTGMGGRAQPX	C15H9ClO6	Organic compounds	Benzenoids	Anthracenes	Anthraquinones
1394.838467	InChI=1S/C65H114N14O19/c1-16-18-19-20-21-23-38-29-43(83)72-44(31(5)6)58(91)76-47(51(84)32(7)8)60(93)68-35(12)55(88)75-48(52(85)33(9)10)61(94)70-39(25-26-42(66)82)64(97)78(15)50(34(11)17-2)63(96)77-49(53(86)54(67)87)62(95)74-46(37(14)81)65(98)79-27-22-24-41(79)57(90)71-40(28-30(3)4)56(89)73-45(36(13)80)59(92)69-38/h30-41,44-53,80-81,84-86H,16-29H2,1-15H3,(H2,66,82)(H2,67,87)(H,68,93)(H,69,92)(H,70…	CCCCCCC[C@@H]1CC(=O)N[C@H](C(=O)N[C@H](C(=O)NC(C(=O)N[C@@H](C(=O)NC(C(=O)N(C(C(=O)N[C@@H](C(=O)N[C@H](C(=O)N2CCC[C@H]2C(=O)NC(C(=O)N[C@H](C(=O)N1)C(C)O)CC(C)C)[C@@H](C)O)[C@H](C(=O)N)O)[C@@H](C)CC)C)CCC(=O)N)C(C(C)C)O)C)[C@H](C(C)C)O)C(C)C	NPA000074	IRBJMCNESA	URYPPVMQQUERGK	C65H114N14O19	Organic compounds	Organic acids and derivatives	Carboxylic acids and derivatives	Amino acids, peptides, and analogues
824.4975671	InChI=1S/C50H68N2O8/c1-27-11-13-37-45(3,4)39(55)15-17-47(37,7)49(27)23-31-35(53)21-29-33(41(31)59-49)25-51(43(29)57)19-9-10-20-52-26-34-30(44(52)58)22-36(54)32-24-50(60-42(32)34)28(2)12-14-38-46(5,6)40(56)16-18-48(38,50)8/h21-22,27-28,37-40,53-56H,9-20,23-26H2,1-8H3/t27-,28-,37+,38+,39-,40-,47+,48+,49-,50-/m1/s1	C[C@@H]1CC[C@@H]2[C@@]([C@@]13CC4=C(C=C5C(=C4O3)CN(C5=O)CCCCN6CC7=C8C(=C(C=C7C6=O)O)C[C@@]9(O8)[C@@H](CC[C@@H]1[C@@]9(CC[C@H](C1(C)C)O)C)C)O)(CC[C@H](C2(C)C)O)C	NPA000075	UDHJRDDHSA	QNKOXDNLJADOFO	C50H68N2O8	Organic compounds	Organoheterocyclic compounds	Isoindoles and derivatives	Isoindolines
572.1318616	InChI=1S/C31H24O11/c1-12-7-15-22(16(32)8-12)27(37)24-25(35)14-5-6-30(24,28(15)38)10-13-9-18-23(26(36)21(13)14)17(33)11-31(42-18,29(39)40-2)19-3-4-20(34)41-19/h5-9,14,19,32,36-37H,3-4,10-11H2,1-2H3/t14-,19-,30+,31+/m0/s1	CC1=CC(=C2C(=C1)C(=O)[C@@]34CC5=CC6=C(C(=O)C[C@@](O6)([C@@H]7CCC(=O)O7)C(=O)OC)C(=C5[C@H](C=C3)C(=O)C4=C2O)O)O	NPA000076	MCQZTPTCSA	JUSHCXMJWBJGNO	C31H24O11	Organic compounds	Organoheterocyclic compounds	Benzopyrans	1-benzopyrans
554.1576824	InChI=1S/C32H26O9/c1-12(10-18(37)25-15(34)6-4-7-16(25)35)22-13(2)23-30-27(32(40)24(14(3)33)31(23)39)19(38)11-21-28(30)29(22)26-17(36)8-5-9-20(26)41-21/h4-9,11-13,22,33-35,39-40H,10H2,1-3H3/t12-,13-,22-/m0/s1	C[C@H]1[C@@H](C2=C3C(=O)C=CC=C3OC4=CC(=O)C5=C(C(=C(C)O)C(=C1C5=C42)O)O)[C@@H](C)CC(=O)C6=C(C=CC=C6O)O	NPA000077	MZFXBISCSA	QGXAARBBGWHTQS	C32H26O9	Organic compounds	Phenylpropanoids and polyketides	Isoflavonoids
332.1987594	InChI=1S/C20H28O4/c1-12-5-7-19(4)8-6-16-14(3)18(22)24-17(20(16,19)23)11-13(2)10-15(21)9-12/h5,13,17,23H,6-11H2,1-4H3/b12-5+/t13-,17-,19-,20-/m1/s1	C[C@H]1C[C@@H]2[C@@]3(C(=C(C(=O)O2)C)CC[C@]3(C/C=C(/CC(=O)C1)\C)C)O	NPA000078	NOYREHSQSA	JVYXSCVDLGVIRM	C20H28O4	Organic compounds	Lipids and lipid-like molecules	Prenol lipids	Diterpenoids
484.3916455	InChI=1S/C32H52O3/c1-19(24-18-23(27(34)35-24)28(2,3)4)20-12-16-32(9)22-10-11-25-29(5,6)26(33)14-15-30(25,7)21(22)13-17-31(20,32)8/h19-20,23-26,33H,10-18H2,1-9H3/t19-,20+,23-,24-,25-,26-,30+,31+,32-/m0/s1	C[C@@H]([C@H]1CC[C@@]2([C@@]1(CCC3=C2CC[C@@H]4[C@@]3(CC[C@@H](C4(C)C)O)C)C)C)[C@@H]5C[C@@H](C(=O)O5)C(C)(C)C	NPA000079	RAPLVLAISA	LQUKLMKTWJIZTL	C32H52O3	Organic compounds	Lipids and lipid-like molecules	Prenol lipids	Triterpenoids
425.2929941	InChI=1S/C27H39NO3/c1-9-18(2)15-21(5)27(30)22(6)16-20(4)12-10-11-19(3)13-14-24-23(7)25(29)17-26(28-24)31-8/h9-10,12-13,15-17,22,27,30H,11,14H2,1-8H3,(H,28,29)/b12-10+,18-9+,19-13+,20-16+,21-15+	C/C=C(\C)/C=C(\C)/C(C(C)/C=C(\C)/C=C/C/C(=C/CC1=C(C(=O)C=C(N1)OC)C)/C)O	NPA000080	RLAGNCKMSA	AIDLWDQRTGLLNU	C27H39NO3	Organic compounds	Lipids and lipid-like molecules	Prenol lipids	Diterpenoids
342.1314677	InChI=1S/C16H22O8/c1-9-8-16(21)24-11(3)13(18)5-7-15(20)23-10(2)12(17)4-6-14(19)22-9/h4-7,9-13,17-18H,8H2,1-3H3/b6-4+,7-5+/t9-,10-,11?,12+,13?/m0/s1	C[C@H]1CC(=O)OC(C(/C=C/C(=O)O[C@H]([C@@H](/C=C/C(=O)O1)O)C)O)C	NPA000081	SRWBLINQSA	MJMMUATWVTYSFD	C16H22O8	Organic compounds	Phenylpropanoids and polyketides	Macrolides and analogues
440.2576116	InChI=1S/C28H32N4O/c1-17(2)16-23-19-8-7-11-22-24(19)28-13-15-32(23)26-27(28,12-14-31(26)18(3)33)20-9-5-6-10-21(20)29-25(28)30(22)4/h5-11,16,23,25-26,29H,12-15H2,1-4H3/t23-,25-,26-,27+,28+/m0/s1	CC(=C[C@H]1C2=C3C(=CC=C2)N([C@H]4[C@@]35CCN1[C@H]6[C@@]5(CCN6C(=O)C)C7=CC=CC=C7N4)C)C	NPA000082	GRPMBEMWSA	AJKLOOXVDIANRY	C28H32N4O	Organic compounds	Organoheterocyclic compounds	Indoles and derivatives	Pyridoindoles
560.2902904	InChI=1S/C31H45O7P/c1-6-16-24(2)21-22-28-18-15-14-17-25(3)30(38-39(34,35)36)20-13-11-9-7-8-10-12-19-29(32)27(5)26(4)23-31(33)37-28/h6-10,12,14-17,19,27-30,32H,1,4,11,13,18,20-23H2,2-3,5H3,(H2,34,35,36)	CC1C(C=CC=CC=CCCCC(C(=CC=CCC(OC(=O)CC1=C)CCC(=CC=C)C)C)OP(=O)(O)O)O	NPA000083	UHFFFAOYSA	DRXGPYFQEKBQBQ	C31H45O7P	Organic compounds	Phenylpropanoids and polyketides	Macrolides and analogues
626.1788118	InChI=1S/C35H30O11/c1-11-6-16(37)21-24-19(11)25-26-29(39)20-12(2)7-17(38)22-27(20)34(10-42-32(22)40,31(26)44-15(5)36)28(25)30-23(24)18(45-33(21)41)8-35(46-30)14(4)13(3)9-43-35/h6-7,13-14,18,26,31,37-38H,8-10H2,1-5H3/t13-,14+,18-,26-,31-,34-,35-/m0/s1	C[C@H]1CO[C@@]2([C@@H]1C)C[C@H]3C4=C(O2)C5=C([C@@H]6[C@@H]([C@]57COC(=O)C8=C(C=C(C(=C78)C6=O)C)O)OC(=O)C)C9=C4C(=C(C=C9C)O)C(=O)O3	NPA000084	CNQDJGARSA	DRXWKPQGLRATIJ	C35H30O11	Organic compounds	Benzenoids	Dibenzocycloheptenes
208.0735589	InChI=1S/C11H12O4/c1-8(13)4-5-9-7-15-11(14)10(9)3-2-6-12/h2-5,12H,6-7H2,1H3	CC(=O)C=CC1=C(C(=O)OC1)C=CCO	NPA000085	UHFFFAOYSA	MTIXLNGBTSSLAE	C11H12O4	Organic compounds	Organoheterocyclic compounds	Dihydrofurans	Furanones
404.2562743	InChI=1S/C24H36O5/c1-19(10-6-12-21(3)16-17-25)8-5-9-20(2)11-7-13-22(4)18-29-24(28)15-14-23(26)27/h9-10,13-16,25H,5-8,11-12,17-18H2,1-4H3,(H,26,27)/b15-14+,19-10+,20-9+,21-16+,22-13+	C/C(=C\CC/C(=C/CO)/C)/CC/C=C(\C)/CC/C=C(\C)/COC(=O)/C=C/C(=O)O	NPA000086	KCSPCAOWSA	AEHIZBVRKDBILT	C24H36O5	Organic compounds	Lipids and lipid-like molecules	Prenol lipids	Diterpenoids
724.2003351	InChI=1S/C36H36O16/c1-13-15(35(45)52-34(13)44)9-10-21(38)51-29-14(2)50-20(30(47-4)28(29)42)12-49-31-24-18(32(43)36(3,46)33(31)48-5)11-17-23(27(24)41)26(40)22-16(25(17)39)7-6-8-19(22)37/h6-8,11,14,20,28-31,33,37,41-42,46H,9-10,12H2,1-5H3/t14?,20-,28-,29-,30?,31+,33-,36+/m0/s1	CC1[C@@H]([C@@H](C([C@@H](O1)CO[C@H]2[C@@H]([C@](C(=O)C3=C2C(=C4C(=C3)C(=O)C5=C(C4=O)C(=CC=C5)O)O)(C)O)OC)OC)O)OC(=O)CCC6=C(C(=O)OC6=O)C	NPA000087	RSAYQWSXSA	QQINRESABYUJSC	C36H36O16	Organic compounds	Benzenoids	Naphthacenes	Tetracenequinones
438.2770097	InChI=1S/C28H38O4/c1-15-20-9-11-26(6)22-10-12-27(26,23(20)13-18-7-8-19(29)14-21(15)18)32-28(16(22)2)24(30)17(3)25(4,5)31-28/h9,11,13,16-17,19,22,24,29-30H,7-8,10,12,14H2,1-6H3/t16-,17-,19-,22+,24+,26+,27-,28-/m0/s1	C[C@H]1[C@H]2CC[C@]3([C@@]2(C=CC4=C(C5=C(CC[C@@H](C5)O)C=C43)C)C)O[C@]16[C@@H]([C@@H](C(O6)(C)C)C)O	NPA000088	RDCGBHQJSA	VBISPJCTWIICDB	C28H38O4	Organic compounds	Organoheterocyclic compounds	Naphthopyrans
599.3246882	InChI=1S/C37H45NO6/c1-31(2)17-23-19-15-24-20(14-21(19)28(40)27(23)32(3,4)43-31)22-13-18-9-10-36(41)26-16-25(39)30-33(5,6)44-37(26,42-30)12-11-34(36,7)35(18,8)29(22)38-24/h14-18,27-28,30,38,40-41H,9-13H2,1-8H3/t18-,27?,28?,30-,34+,35+,36+,37-/m0/s1	C[C@]12CC[C@]34C(=CC(=O)[C@H](O3)C(O4)(C)C)[C@@]1(CC[C@@H]5[C@@]2(C6=C(C5)C7=CC8=C(C=C7N6)C9=CC(OC(C9C8O)(C)C)(C)C)C)O	NPA000089	JFZFNNSQSA	DFVYLDHDFLHIAA	C37H45NO6	Organic compounds	Organoheterocyclic compounds	Naphthopyrans
410.0671532	InChI=1S/C18H18O9S/c1-7-3-9(19)13-11(4-7)27-16-8(14(13)21)5-12(28-16)18(25,17(24)26-2)6-10(20)15(22)23/h3-4,10,12,19-20,25H,5-6H2,1-2H3,(H,22,23)/t10-,12+,18?/m1/s1	CC1=CC2=C(C(=C1)O)C(=O)C3=C(O2)S[C@@H](C3)C(C[C@H](C(=O)O)O)(C(=O)OC)O	NPA000090	PNEOLHMJSA	ROHDJYQMXQAIJT	C18H18O9S	Organic compounds	Organoheterocyclic compounds	Benzopyrans	1-benzopyrans
240.2089301	InChI=1S/C15H28O2/c1-11(2)7-6-9-15(5,17)13-8-10-14(4,16)12(13)3/h7,12-13,16-17H,6,8-10H2,1-5H3/t12-,13+,14+,15+/m0/s1	C[C@H]1[C@@H](CC[C@@]1(C)O)[C@@](C)(CCC=C(C)C)O	NPA000091	GBJTYRQASA	ZBJPVPFEDGYYBD	C15H28O2	Organic compounds	Lipids and lipid-like molecules	Prenol lipids	Sesquiterpenoids
300.1725446	InChI=1S/C19H24O3/c1-4-5-6-7-8-9-16-17(13-20)19(22)15(12-18(16)21)11-10-14(2)3/h4-5,8-10,12-13,21-22H,6-7,11H2,1-3H3/b5-4+,9-8+	C/C=C/CC/C=C/C1=C(C=C(C(=C1C=O)O)CC=C(C)C)O	NPA000092	KQWYESAVSA	YMWWYKZCNJAKQU	C19H24O3	Organic compounds	Lipids and lipid-like molecules	Prenol lipids	Quinone and hydroquinone lipids
448.209718	InChI=1S/C24H32O8/c1-11-7-6-8-15-9-16(20(27)28)12(2)10-23(15)21-24(30-5,22(29)32-23)19(26)14(4)18(31-21)13(3)17(11)25/h9,11-13,15,17-18,21,25H,4,6-8,10H2,1-3,5H3,(H,27,28)/t11-,12+,13-,15+,17+,18-,21+,23+,24-/m1/s1	C[C@@H]1CCC[C@H]2C=C([C@H](C[C@@]23[C@H]4[C@](C(=O)C(=C)[C@H](O4)[C@@H]([C@H]1O)C)(C(=O)O3)OC)C)C(=O)O	NPA000093	PDPGWTCLSA	BVDAICNRBGQEJT	C24H32O8	Organic compounds	Organoheterocyclic compounds	Furopyrans
156.0422587	InChI=1S/C7H8O4/c1-3-5(6(8)9)4(2)11-7(3)10/h4H,1-2H3,(H,8,9)/t4-/m0/s1	C[C@H]1C(=C(C(=O)O1)C)C(=O)O	NPA000094	BYPYZUCNSA	MXIUVOVXWKGXDD	C7H8O4	Organic compounds	Organoheterocyclic compounds	Dihydrofurans	Furanones
454.1232286	InChI=1S/C20H26N2O6S2/c1-29-19-7-9-11(23)3-5-13(25)15(9)21(19)18(28)20(30-2)8-10-12(24)4-6-14(26)16(10)22(20)17(19)27/h3-6,9-16,23-26H,7-8H2,1-2H3/t9-,10-,11+,12+,13+,14+,15+,16+,19-,20-/m1/s1	CS[C@@]12C[C@@H]3[C@H](C=C[C@@H]([C@H]3N1C(=O)[C@@]4(C[C@@H]5[C@H](C=C[C@@H]([C@H]5N4C2=O)O)O)SC)O)O	NPA000095	OTLVIJGASA	CVUVUDMOCUORTF	C20H26N2O6S2	Organic compounds	Organic acids and derivatives	Carboxylic acids and derivatives	Amino acids, peptides, and analogues
658.1565521	InChI=1S/C31H31ClN2O12/c1-13-6-9-16(33-13)28(39)45-25-23(37)30(46-31(2,3)26(25)42-5)43-18-11-8-15-22(36)21(29(40)44-24(15)20(18)32)34-27(38)14-7-10-17(35)19(12-14)41-4/h6-12,23,25-26,30,33,35-37H,1-5H3,(H,34,38)	CC1=CC=C(N1)C(=O)OC2C(C(OC(C2OC)(C)C)OC3=C(C4=C(C=C3)C(=C(C(=O)O4)NC(=O)C5=CC(=C(C=C5)O)OC)O)Cl)O	NPA000096	UHFFFAOYSA	LNDDBMXOCFEELJ	C31H31ClN2O12	Organic compounds	Phenylpropanoids and polyketides	Coumarins and derivatives	Coumarin glycosides
302.0790382	InChI=1S/C16H14O6/c1-7-4-9-13(16(21-3)22-7)15(19)12-10(14(9)18)5-8(20-2)6-11(12)17/h4-6,16-17H,1-3H3	CC1=CC2=C(C(O1)OC)C(=O)C3=C(C=C(C=C3C2=O)OC)O	NPA000097	UHFFFAOYSA	VLFQJYYELRNWFO	C16H14O6	Organic compounds	Phenylpropanoids and polyketides	Isochromanequinones	Benzoisochromanequinones
296.1623739	InChI=1S/C16H24O5/c1-10(17)4-2-3-5-12(18)15-8-6-11-14(21-15)9-7-13(19)16(11)20/h12-13,15,18-19H,2-9H2,1H3/t12-,13-,15-/m0/s1	CC(=O)CCCC[C@@H]([C@@H]1CCC2=C(O1)CC[C@@H](C2=O)O)O	NPA000098	YDHLFZDLSA	JXHGVDMSZCJROO	C16H24O5	Organic compounds	Organoheterocyclic compounds	Benzopyrans
354.1103383	InChI=1S/C20H18O6/c1-20(12-5-7-15(22)17(9-12)26-3)18(23)10-13(19(20)24)11-4-6-14(21)16(8-11)25-2/h4-10,21-22H,1-3H3/t20-/m1/s1	C[C@]1(C(=O)C=C(C1=O)C2=CC(=C(C=C2)O)OC)C3=CC(=C(C=C3)O)OC	NPA000099	HXUWFJFHSA	CKLBWKCMVPEXKM	C20H18O6	Organic compounds	Benzenoids	Phenols	Methoxyphenols
266.1518092	InChI=1S/C15H22O4/c1-7-9-6-15(3,4)12(9)14(19)13(18)8(2)11(17)5-10(7)16/h8-9,11-12,14,17,19H,1,5-6H2,2-4H3/t8-,9-,11-,12-,14+/m1/s1	C[C@@H]1[C@@H](CC(=O)C(=C)[C@H]2CC([C@H]2[C@@H](C1=O)O)(C)C)O	NPA000100	ORMWDYAWSA	UKLJSWAWMXEFBD	C15H22O4	Organic compounds	Lipids and lipid-like molecules	Prenol lipids	Sesquiterpenoids
332.1987594	InChI=1S/C20H28O4/c1-12(10-21)14-4-5-18(2)6-7-19(3)15(17(14)18)8-16-13(11-22)9-20(19,23)24-16/h4-5,9,12,15-16,21-23H,6-8,10-11H2,1-3H3/t12?,15-,16-,18-,19-,20?/m1/s1	CC(CO)C1=C2[C@H]3C[C@@H]4C(=CC([C@@]3(CC[C@]2(C=C1)C)C)(O4)O)CO	NPA000101	JAVSHELASA	BVZWEPLMRFYTFZ	C20H28O4	Organic compounds	Lipids and lipid-like molecules	Prenol lipids	Diterpenoids
236.032088	InChI=1S/C11H8O6/c1-3-2-4(12)5-6(7(3)13)9(15)11(17)10(16)8(5)14/h2,12-13,16-17H,1H3	CC1=CC(=C2C(=C1O)C(=O)C(=C(C2=O)O)O)O	NPA000102	UHFFFAOYSA	WXLPYHMWBMMBOS	C11H8O6	Organic compounds	Benzenoids	Naphthalenes	Naphthoquinones
442.2122165	InChI=1S/C23H35ClO6/c1-5-6-7-8-9-10-14(26)30-20-15-13(11-21(20,2)3)18(27)16-17(24)19(28)23(29,12-25)22(15,16)4/h13,15,18,20,25,27,29H,5-12H2,1-4H3/t13-,15-,18-,20+,22-,23-/m0/s1	CCCCCCCC(=O)O[C@@H]1[C@@H]2[C@H](CC1(C)C)[C@@H](C3=C(C(=O)[C@]([C@@]23C)(CO)O)Cl)O	NPA000103	OXYHHQORSA	YDXXLMJEKBHUEM	C23H35ClO6	Organic compounds	Lipids and lipid-like molecules	Prenol lipids	Sesquiterpenoids
454.1991533	InChI=1S/C26H30O7/c1-5-6-7-8-9-15(2)25(31)33-26(4)22(29)12-17-11-21(32-14-19(17)24(26)30)23-16(3)10-18(27)13-20(23)28/h9,11-12,14,18,27H,5-8,10,13H2,1-4H3/b15-9+/t18?,26-/m0/s1	CCCCC/C=C(\C)/C(=O)O[C@]1(C(=O)C=C2C=C(OC=C2C1=O)C3=C(CC(CC3=O)O)C)C	NPA000104	TZNQKNEJSA	GKVWLPVTYNGYQO	C26H30O7	Organic compounds	Organoheterocyclic compounds	Azaphilones
509.2447236	InChI=1S/C26H39NO7S/c1-14-7-6-8-18-20(33-18)10-19(15(2)9-17-13-35-22(12-28)27-17)34-23(30)11-21(29)26(4,5)25(32)16(3)24(14)31/h9,13-14,16,18-21,24,28-29,31H,6-8,10-12H2,1-5H3/b15-9+/t14-,16+,18+,19-,20-,21-,24-/m0/s1	C[C@H]1CCC[C@@H]2[C@@H](O2)C[C@H](OC(=O)C[C@@H](C(C(=O)[C@@H]([C@H]1O)C)(C)C)O)/C(=C/C3=CSC(=N3)CO)/C	NPA000105	OKOHHBBGSA	FCCNKYGSMOSYPV	C26H39NO7S	Organic compounds	Phenylpropanoids and polyketides	Macrolides and analogues	Epothilones and analogues
360.193674	InChI=1S/C21H28O5/c1-14-5-4-6-15(20(24)25)8-9-16-13-17(10-11-18(16)22)26-21(2,3)19(23)12-7-14/h5,8,10-11,13,19,22-23H,4,6-7,9,12H2,1-3H3,(H,24,25)/b14-5+,15-8-/t19-/m0/s1	C/C/1=C\CC/C(=C/CC2=C(C=CC(=C2)OC([C@H](CC1)O)(C)C)O)/C(=O)O	NPA000106	REIBODOFSA	TWEYHQNEHHTSGK	C21H28O5	Organic compounds	Organic oxygen compounds	Organooxygen compounds	Ethers
359.2460439	InChI=1S/C22H33NO3/c1-6-21(4)11-9-15-14(13-21)7-8-16-20(2,3)17(10-12-22(15,16)5)26-19(25)18(23)24/h6,9,14,16-17H,1,7-8,10-13H2,2-5H3,(H2,23,24)/t14-,16+,17+,21-,22-/m0/s1	C[C@@]12CC[C@H](C([C@H]1CC[C@@H]3C2=CC[C@](C3)(C)C=C)(C)C)OC(=O)C(=O)N	NPA000107	OIRDONMBSA	ROGOIRNZFGWBLA	C22H33NO3	Organic compounds	Lipids and lipid-like molecules	Prenol lipids	Diterpenoids
500.2774036	InChI=1S/C29H40O7/c1-16-10-11-23-28(6,22(16)15-21-25(31)18(3)19(4)35-27(21)34)14-12-24(36-20(5)30)29(23,7)13-8-9-17(2)26(32)33/h9,22-24,31H,1,8,10-15H2,2-7H3,(H,32,33)/b17-9+/t22-,23-,24+,28-,29+/m1/s1	CC1=C(OC(=O)C(=C1O)C[C@@H]2C(=C)CC[C@@H]3[C@@]2(CC[C@@H]([C@@]3(C)CC/C=C(\C)/C(=O)O)OC(=O)C)C)C	NPA000108	IWTCPMMNSA	XDFBIURKLOXORC	C29H40O7	Organic compounds	Lipids and lipid-like molecules	Prenol lipids	Terpene lactones
898.6745284	InChI=1S/C51H94O12/c1-37(19-12-21-39(3)24-35-61-45-44(55)43(54)42(53)40(36-52)62-45)18-11-20-38(2)22-13-25-47(6,56)26-14-27-48(7,57)28-15-29-49(8,58)30-16-31-50(9,59)32-17-33-51(10,60)34-23-41-46(4,5)63-41/h19-20,24,40-45,52-60H,11-18,21-23,25-36H2,1-10H3/b37-19+,38-20+,39-24+/t40-,41?,42-,43+,44-,45-,47?,48?,49?,50?,51?/m1/s1	C/C(=C\CC/C(=C/CC/C(=C/CO[C@H]1[C@@H]([C@H]([C@@H]([C@H](O1)CO)O)O)O)/C)/C)/CCCC(C)(CCCC(C)(CCCC(C)(CCCC(C)(CCCC(C)(CCC2C(O2)(C)C)O)O)O)O)O	NPA000109	DOHFIXSDSA	JUOANPYYLHTFGA	C51H94O12	Organic compounds	Lipids and lipid-like molecules	Prenol lipids	Polyterpenoids
763.3096391	InChI=1S/C38H46ClN7O8/c1-7-20(4)30(36(51)52)44-34(49)32-38(5,53)14-15-46(32)35(50)31(29(39)26(47)18-43-37(40)41)45-33(48)21-12-13-27(54-6)23(16-21)28-22-10-8-9-11-25(22)42-17-24(28)19(2)3/h8-13,16-17,26,29,31-32,47,53H,2,7,14-15,18H2,1,3-6H3,(H,44,49)(H,45,48)(H,51,52)(H4,40,41,43)/b30-20+	CC/C(=C(\C(=O)O)/NC(=O)C1C(CCN1C(=O)C(C(C(CN=C(N)N)O)Cl)NC(=O)C2=CC(=C(C=C2)OC)C3=C(C=NC4=CC=CC=C43)C(=C)C)(C)O)/C	NPA000110	TWKHWXDSSA	FQXJQQVRRYFDJH	C38H46ClN7O8	Organic compounds	Organic acids and derivatives	Carboxylic acids and derivatives	Amino acids, peptides, and analogues
511.283492	InChI=1S/C32H37N3O3/c1-17-8-7-10-23-30(37)20(4)19(3)28-26(15-21-16-33-24-11-6-5-9-22(21)24)35-31(38)32(23,28)27-13-12-25(34-27)29(36)18(2)14-17/h5-7,9-13,16-18,23,26,28,30,33-34,37H,8,14-15H2,1-4H3,(H,35,38)/t17-,18+,23-,26-,28-,30+,32+/m0/s1	C[C@H]1CC=C[C@H]2[C@@H](C(=C([C@@H]3[C@@]2(C4=CC=C(N4)C(=O)[C@@H](C1)C)C(=O)N[C@H]3CC5=CNC6=CC=CC=C65)C)C)O	NPA000111	MUIYCEKNSA	KJMPCWQWZNLNTM	C32H37N3O3	Organic compounds	Organoheterocyclic compounds	Indoles and derivatives	Indoles
257.1051933	InChI=1S/C15H15NO3/c1-8-7-16-15(10-3-5-13(19)14(8)10)11-6-9(17)2-4-12(11)18/h2,4,6-7,13,17-19H,3,5H2,1H3/t13-/m0/s1	CC1=CN=C(C2=C1[C@H](CC2)O)C3=C(C=CC(=C3)O)O	NPA000112	ZDUSSCGKSA	YQOMGYYSWFJSPK	C15H15NO3	Organic compounds	Organoheterocyclic compounds	Pyridines and derivatives	Phenylpyridines
526.3658247	InChI=1S/C33H50O5/c1-9-28(14-15-29-24(4)13-16-30(35)37-29)20-23(3)12-10-11-22(2)19-25(5)31(36)27(7)32-26(6)21-33(8,38-32)17-18-34/h10-11,13-16,19-20,23-27,29,32,34H,9,12,17-18,21H2,1-8H3/b11-10+,15-14+,22-19+,28-20-	CC/C(=C/C(C)C/C=C/C(=C/C(C)C(=O)C(C)C1C(CC(O1)(C)CCO)C)/C)/C=C/C2C(C=CC(=O)O2)C	NPA000113	CYOWJYNRSA	ALRAJOAKAAACHN	C33H50O5	Organic compounds	Lipids and lipid-like molecules	Prenol lipids	Terpene glycosides
374.063782	InChI=1S/C18H14O9/c1-6-3-10(21)8(4-19)15-11(6)18(25)27-14-7(2)12(17(23)24)13(22)9(5-20)16(14)26-15/h3-4,20-22H,5H2,1-2H3,(H,23,24)	CC1=CC(=C(C2=C1C(=O)OC3=C(O2)C(=C(C(=C3C)C(=O)O)O)CO)C=O)O	NPA000114	UHFFFAOYSA	JLSCHGSDHIXCDX	C18H14O9	Organic compounds	Phenylpropanoids and polyketides	Depsides and depsidones
566.1212969	InChI=1S/C32H22O10/c1-11-5-13-21(15(33)7-11)31(39)23-17(35)9-19(41-3)25(27(23)29(13)37)26-20(42-4)10-18(36)24-28(26)30(38)14-6-12(2)8-16(34)22(14)32(24)40/h5-10,33-36H,1-4H3	CC1=CC(=C2C(=C1)C(=O)C3=C(C(=CC(=C3C2=O)O)OC)C4=C5C(=C(C=C4OC)O)C(=O)C6=C(C=C(C=C6C5=O)C)O)O	NPA000115	UHFFFAOYSA	HUKJNRKSWUNQME	C32H22O10	Organic compounds	Benzenoids	Anthracenes	Anthraquinones
639.2064235	InChI=1S/C31H33N3O12/c1-14-7-6-8-18-19(14)9-17(43-5)10-20(18)26(40)32-13-30(4)24(39)28(41)45-31(46-30)25(23(38)22-11-34(22)16(3)37)44-27(33-29(31)42)21(12-35)15(2)36/h6-10,12,22-25,38-39H,11,13H2,1-5H3,(H,32,40)(H,33,42)	CC1=CC=CC2=C(C=C(C=C12)OC)C(=O)NCC3(C(C(=O)OC4(O3)C(OC(=C(C=O)C(=O)C)NC4=O)C(C5CN5C(=O)C)O)O)C	NPA000116	UHFFFAOYSA	GNGRYODSYNVRFD	C31H33N3O12	Organic compounds	Benzenoids	Naphthalenes	Naphthalenecarboxylic acids and derivatives
438.2406242	InChI=1S/C27H34O5/c1-25(2)21-10-13-27(4)22(26(21,3)12-11-23(25)28)14-18-20(32-27)15-19(31-24(18)29)16-6-8-17(30-5)9-7-16/h6-9,15,21-23,28H,10-14H2,1-5H3/t21-,22+,23-,26-,27+/m0/s1	C[C@]12CC[C@@H](C([C@@H]1CC[C@@]3([C@@H]2CC4=C(O3)C=C(OC4=O)C5=CC=C(C=C5)OC)C)(C)C)O	NPA000117	KCXTWHPGSA	ZAYVSCMOIFKFEU	C27H34O5	Organic compounds	Organoheterocyclic compounds	Naphthopyrans
648.3410665	InChI=1S/C37H48N2O8/c1-24-13-12-16-27-21-28(40)22-30(34(27)43)38-32(41)23-29(46-3)17-10-5-4-6-11-18-31(25(2)33(24)42)47-36(45)37(19-20-37)39-35(44)26-14-8-7-9-15-26/h4-6,10-11,13,17,21-22,25-26,29,31,33,42H,7-9,12,14-16,18-20,23H2,1-3H3,(H,38,41)(H,39,44)/b5-4-,11-6-,17-10?,24-13-/t25-,29-,31-,33-/m0/s1	C[C@H]1[C@H](C/C=C\C=C/C=C[C@@H](CC(=O)NC2=CC(=O)C=C(C2=O)CC/C=C(\[C@@H]1O)/C)OC)OC(=O)C3(CC3)NC(=O)C4CCCCC4	NPA000118	JLQLCKCDSA	XIINXLCERXPPLH	C37H48N2O8	Organic compounds	Phenylpropanoids and polyketides	Macrolactams
1397.853389	InChI=1S/C69H115N13O17/c1-26-39(11)49-60(90)76(21)52(38(9)10)63(93)77(22)51(37(7)8)61(91)72(17)33-46(84)74(19)55(68(15,16)97)65(95)79(24)54(41(13)42(14)83)64(94)80(25)66(96)57(87)70-48(35(3)4)59(89)78(23)53(40(12)27-2)62(92)73(18)34-47(85)81-45(58(88)75(20)50(36(5)6)56(86)71-49)32-69(98)43-30-28-29-31-44(43)82(99)67(69)81/h28-31,35-42,45,48-55,66-67,83,96-99H,26-27,32-34H2,1-25H3,(H,70,87)(H,71,8…	CC[C@H](C)[C@H]1C(=O)N(CC(=O)N2[C@@H](C[C@@]3([C@H]2N(C4=CC=CC=C43)O)O)C(=O)N([C@H](C(=O)N[C@H](C(=O)N([C@H](C(=O)N([C@H](C(=O)N(CC(=O)N([C@H](C(=O)N([C@H](C(=O)N(C(C(=O)N[C@H](C(=O)N1C)C(C)C)O)C)[C@@H](C)C(C)O)C)C(C)(C)O)C)C)C(C)C)C)C(C)C)C)C(C)CC)C(C)C)C)C	NPA000119	UTCVAVSRSA	AQUXETDXUGAKJQ	C69H115N13O17	Organic compounds	Organic acids and derivatives	Carboxylic acids and derivatives	Amino acids, peptides, and analogues
708.4812484	InChI=1S/C40H68O10/c1-9-30(41)20-33-25(4)16-18-40(49-33)23-35-28(7)34(50-40)21-32(43)29(19-24(2)3)13-11-10-12-17-39(8,47)36(44)22-31(42)27(6)38(46)26(5)14-15-37(45)48-35/h11,13-15,24-31,33-36,38,41-42,44,46-47H,9-10,12,16-23H2,1-8H3/b13-11-,15-14-	CCC(CC1C(CCC2(O1)CC3C(C(O2)CC(=O)C(/C=C\CCCC(C(CC(C(C(C(/C=C\C(=O)O3)C)O)C)O)O)(C)O)CC(C)C)C)C)O	NPA000120	WABAVOORSA	SBOPLQKQLAXMJW	C40H68O10	Organic compounds	Phenylpropanoids and polyketides	Macrolides and analogues
457.0532904	InChI=1S/C18H20ClN3O5S2/c1-16-14(23)22-13-17(25,7-18(22,29-28-16)15(24)21(16)3)8-6-9(19)11(26-4)12(27-5)10(8)20(13)2/h6,13,25H,7H2,1-5H3	CC12C(=O)N3C4C(CC3(C(=O)N1C)SS2)(C5=CC(=C(C(=C5N4C)OC)OC)Cl)O	NPA000121	UHFFFAOYSA	HCAHETRFJITQNU	C18H20ClN3O5S2	Organic compounds	Organoheterocyclic compounds	Indoles and derivatives	Pyrroloindoles
177.0789786	InChI=1S/C10H11NO2/c1-2-3-4-8-5-6-9(10(12)13)11-7-8/h2,5-7H,1,3-4H2,(H,12,13)	C=CCCC1=CN=C(C=C1)C(=O)O	NPA000122	UHFFFAOYSA	CHNSJWFYRAXVMQ	C10H11NO2	Organic compounds	Organoheterocyclic compounds	Pyridines and derivatives	Pyridinecarboxylic acids and derivatives
706.3200563	InChI=1S/C36H50O14/c1-4-5-6-7-8-9-13-21-27(38)48-29-28(39)34(49-30(31(40)41)35(46,32(42)43)36(29,50-34)33(44)45)22-15-20-26(47-24(3)37)23(2)16-14-19-25-17-11-10-12-18-25/h10-12,14,17-19,23,26,28-30,39,46H,4-9,13,15-16,20-22H2,1-3H3,(H,40,41)(H,42,43)(H,44,45)/b19-14+/t23?,26?,28-,29-,30-,34+,35-,36+/m1/s1	CCCCCCCCCC(=O)O[C@@H]1[C@H]([C@]2(O[C@@H]([C@]([C@@]1(O2)C(=O)O)(C(=O)O)O)C(=O)O)CCCC(C(C)C/C=C/C3=CC=CC=C3)OC(=O)C)O	NPA000123	FYSMYQDTSA	WDLYATMIWWDJQY	C36H50O14	Organic compounds	Organic acids and derivatives	Carboxylic acids and derivatives	Pentacarboxylic acids and derivatives
460.1652663	InChI=1S/C25H29ClO6/c1-6-13(2)9-14(3)7-8-16-10-17-18(12-30-16)19-20-23(28)31-15(4)11-25(20,29)32-24(19,5)22(27)21(17)26/h7-10,12-13,15,19-20,29H,6,11H2,1-5H3/b8-7+,14-9-/t13-,15-,19+,20-,24-,25?/m0/s1	CC[C@H](C)/C=C(/C)\C=C\C1=CC2=C(C(=O)[C@@]3([C@H](C2=CO1)[C@H]4C(=O)O[C@H](CC4(O3)O)C)C)Cl	NPA000124	GUHDVFQZSA	ICFWHHFUXCQUBQ	C25H29ClO6	Organic compounds	Organoheterocyclic compounds	Lactones	Delta valerolactones
256.2038448	InChI=1S/C15H28O3/c1-14(2)12-5-4-10(8-16)11(9-17)15(12,3)7-6-13(14)18/h10-13,16-18H,4-9H2,1-3H3	CC1(C2CCC(C(C2(CCC1O)C)CO)CO)C	NPA000125	UHFFFAOYSA	VNAJWWAVDXVRHQ	C15H28O3	Organic compounds	Organic oxygen compounds	Organooxygen compounds	Alcohols and polyols
509.3213341	InChI=1S/C25H43N5O6/c1-7-16(6)21(30-25(36)29-20(15(4)5)24(34)35)23(33)28-18-10-8-9-13-26-19(31)12-11-17(14(2)3)27-22(18)32/h11-12,14-18,20-21H,7-10,13H2,1-6H3,(H,26,31)(H,27,32)(H,28,33)(H,34,35)(H2,29,30,36)/b12-11-/t16-,17+,18-,20-,21-/m0/s1	CC[C@H](C)[C@@H](C(=O)N[C@H]1CCCCNC(=O)/C=C\[C@@H](NC1=O)C(C)C)NC(=O)N[C@@H](C(C)C)C(=O)O	NPA000126	YRZFNRGWSA	JDUWTSDCUGIYCU	C25H43N5O6	Organic compounds	Organic acids and derivatives	Carboxylic acids and derivatives	Amino acids, peptides, and analogues
281.1627082	InChI=1S/C15H23NO4/c1-8-3-9(2)15(20)11(4-8)12(17)5-10-6-13(18)16-14(19)7-10/h8-12,17H,3-7H2,1-2H3,(H,16,18,19)/t8-,9+,11+,12+/m0/s1	C[C@H]1C[C@H](C(=O)[C@H](C1)[C@@H](CC2CC(=O)NC(=O)C2)O)C	NPA000127	LUTQBAROSA	YPHMISFOHDHNIV	C15H23NO4	Organic compounds	Organoheterocyclic compounds	Piperidines	Piperidinones
342.1103383	InChI=1S/C19H18O6/c1-7-5-9-12(11(21)6-7)14-15(22)8-3-2-4-10(20)13(8)17(23)19(14,24)18-16(9)25-18/h2-4,7,14,16-18,20,23-24H,5-6H2,1H3/t7-,14+,16?,17-,18?,19-/m0/s1	C[C@H]1CC2=C([C@@H]3C(=O)C4=C([C@@H]([C@@]3(C5C2O5)O)O)C(=CC=C4)O)C(=O)C1	NPA000128	LGFMTJRBSA	KALVKBCVJGXOKE	C19H18O6	Organic compounds	Benzenoids	Tetralins
258.1255944	InChI=1S/C16H18O3/c17-15-8-6-14(12-15)7-9-16(18)19-11-10-13-4-2-1-3-5-13/h1-5,12H,6-11H2	C1CC(=O)C=C1CCC(=O)OCCC2=CC=CC=C2	NPA000129	UHFFFAOYSA	GGKILDOHZWTCMV	C16H18O3	Organic compounds	Lipids and lipid-like molecules	Fatty Acyls	Fatty acid esters
402.1314677	InChI=1S/C21H22O8/c1-11-6-13(23)9-16(24)18(11)20(27)29-21(2)17(25)8-12-7-14(4-3-5-22)28-10-15(12)19(21)26/h3-4,6-7,9,17,22-25H,5,8,10H2,1-2H3/b4-3+/t17-,21-/m1/s1	CC1=CC(=CC(=C1C(=O)O[C@@]2([C@@H](CC3=C(C2=O)COC(=C3)/C=C/CO)O)C)O)O	NPA000130	RIEYKTBPSA	ZRJGOGLZGFEQJT	C21H22O8	Organic compounds	Organoheterocyclic compounds	Azaphilones
473.204967	InChI=1S/C25H31NO8/c1-23(7-6-18(30)26-19-14(27)5-4-13(20(19)31)22(32)33-3)16(28)9-17(29)25-10-12-8-15(21(23)25)34-24(12,2)11-25/h4-5,12,15,17,21,27,29,31H,6-11H2,1-3H3,(H,26,30)/t12?,15-,17+,21?,23+,24-,25-/m0/s1	C[C@]12C[C@]34CC1C[C@@H](C3[C@](C(=O)C[C@H]4O)(C)CCC(=O)NC5=C(C=CC(=C5O)C(=O)OC)O)O2	NPA000131	RJCXQJAVSA	VGVPNVYKDNAHLX	C25H31NO8	Organic compounds	Benzenoids	Benzene and substituted derivatives	Benzoic acids and derivatives
210.0528234	InChI=1S/C10H10O5/c1-6(4-9(12)13)8-3-2-7(5-11)10(14)15-8/h2-4,11H,5H2,1H3,(H,12,13)/b6-4+	C/C(=C\C(=O)O)/C1=CC=C(C(=O)O1)CO	NPA000132	GQCTYLIASA	QSBSCWLRCSPNST	C10H10O5	Organic compounds	Organoheterocyclic compounds	Pyrans	Pyranones and derivatives
396.0611952	InChI=1S/C18H17ClO8/c1-8-5-11(21)13(18(23)26-4)16(14(8)19)27-15-10(17(22)25-3)6-9(20)7-12(15)24-2/h5-7,20-21H,1-4H3	CC1=CC(=C(C(=C1Cl)OC2=C(C=C(C=C2C(=O)OC)O)OC)C(=O)OC)O	NPA000133	UHFFFAOYSA	DLXJKSNQVHUUOT	C18H17ClO8	Organic compounds	Benzenoids	Benzene and substituted derivatives	Diphenylethers
324.120903	InChI=1S/C16H20O7/c1-7(17)4-8-5-11-14(22-8)9-6-10(20-2)15(21-3)13(18)12(9)16(19)23-11/h6-8,11,14,17-18H,4-5H2,1-3H3/t7-,8+,11-,14-/m1/s1	C[C@H](C[C@H]1C[C@@H]2[C@H](O1)C3=CC(=C(C(=C3C(=O)O2)O)OC)OC)O	NPA000134	PCAXDNMNSA	OAWLQCWPKLOBPA	C16H20O7	Organic compounds	Organoheterocyclic compounds	Benzopyrans	2-benzopyrans
198.0640568	InChI=1S/C8H10N2O4/c9-2-1-4-7(8(12)13)10-5(11)3-6(10)14-4/h1,6-7H,2-3,9H2,(H,12,13)/b4-1+/t6-,7-/m0/s1	C1[C@H]2N(C1=O)[C@@H](/C(=C\CN)/O2)C(=O)O	NPA000135	VHTKQUJTSA	GQHALSXZONOXGJ	C8H10N2O4	Organic compounds	Organic acids and derivatives	Carboxylic acids and derivatives	Amino acids, peptides, and analogues
474.3709101	InChI=1S/C30H50O4/c1-26(2,34-33)15-8-9-20(19-31)21-12-17-30(7)23-10-11-24-27(3,4)25(32)14-16-28(24,5)22(23)13-18-29(21,30)6/h8,15,20-21,24-25,31-33H,9-14,16-19H2,1-7H3/t20-,21+,24-,25-,28+,29+,30-/m0/s1	C[C@]12CCC3=C([C@@]1(CC[C@@H]2[C@@H](CC=CC(C)(C)OO)CO)C)CC[C@@H]4[C@@]3(CC[C@@H](C4(C)C)O)C	NPA000136	ABNKVAORSA	WKQMXHFMAPGWJI	C30H50O4	Organic compounds	Lipids and lipid-like molecules	Prenol lipids	Triterpenoids
349.2154125	InChI=1S/C22H27N3O/c1-13-8-9-25-12-21-10-15-14-6-4-5-7-16(14)23-18(15)20(2,3)17(21)11-22(13,25)19(26)24-21/h4-7,13,17,23H,8-12H2,1-3H3,(H,24,26)/t13-,17+,21-,22-/m1/s1	C[C@@H]1CCN2[C@]13C[C@@H]4[C@](C2)(CC5=C(C4(C)C)NC6=CC=CC=C56)NC3=O	NPA000137	FXQDWMKTSA	FBXHMCWNISYEEV	C22H27N3O	Organic compounds	Organoheterocyclic compounds	Quinolines and derivatives	Pyrroloquinolines
194.0942943	InChI=1S/C11H14O3/c1-11(2,14)6-5-8-7-9(12)3-4-10(8)13/h3-7,12-14H,1-2H3/b6-5+	CC(C)(/C=C/C1=C(C=CC(=C1)O)O)O	NPA000138	AATRIKPKSA	FPQNIOJCFXSRSC	C11H14O3	Organic compounds	Lipids and lipid-like molecules	Prenol lipids	Quinone and hydroquinone lipids
784.2949212	InChI=1S/C33H48N6O14S/c40-23-8-6-21(18-25(23)42)30(46)38-16-4-13-35-11-3-15-37-27(44)20-33(50,32(48)49)19-26(43)36-14-2-1-10-34-12-5-17-39-31(47)22-7-9-24(41)28(45)29(22)54(51,52)53/h6-9,18,34-35,40-42,45,50H,1-5,10-17,19-20H2,(H,36,43)(H,37,44)(H,38,46)(H,39,47)(H,48,49)(H,51,52,53)	C1=CC(=C(C=C1C(=O)NCCCNCCCNC(=O)CC(CC(=O)NCCCCNCCCNC(=O)C2=C(C(=C(C=C2)O)O)S(=O)(=O)O)(C(=O)O)O)O)O	NPA000139	UHFFFAOYSA	KMZRMMARNMSLCX	C33H48N6O14S	Organic compounds	Benzenoids	Benzene and substituted derivatives	Benzenesulfonic acids and derivatives
272.1259884	InChI=1S/C13H20O6/c1-3-19-11(14)8-6-4-5-7-10(13(17)18)9(2)12(15)16/h10H,2-8H2,1H3,(H,15,16)(H,17,18)	CCOC(=O)CCCCCC(C(=C)C(=O)O)C(=O)O	NPA000140	UHFFFAOYSA	STUMFFBVBKIJSG	C13H20O6	Organic compounds	Organic acids and derivatives	Carboxylic acids and derivatives	Tricarboxylic acids and derivatives
656.2581247	InChI=1S/C33H40N2O12/c1-17(2)26-31(42)44-18(3)24(35-28(39)21-13-10-14-22(25(21)37)34-16-36)30(41)45-19(4)29(40)46-23(15-20-11-8-7-9-12-20)27(38)33(5,6)32(43)47-26/h7-14,16-19,23-24,26-27,37-38H,15H2,1-6H3,(H,34,36)(H,35,39)	CC1C(C(=O)OC(C(=O)OC(C(C(C(=O)OC(C(=O)O1)C(C)C)(C)C)O)CC2=CC=CC=C2)C)NC(=O)C3=C(C(=CC=C3)NC=O)O	NPA000141	UHFFFAOYSA	KHAIDUWWKKROCZ	C33H40N2O12	Organic compounds	Organic acids and derivatives	Peptidomimetics	Depsipeptides
306.1467238	InChI=1S/C17H22O5/c1-9(8-21-11(3)18)17-14(20)7-12-5-6-13(19)10(2)16(12,4)15(17)22-17/h5-7,10,13-15,19-20H,1,8H2,2-4H3/t10-,13+,14+,15+,16+,17-/m0/s1	C[C@H]1[C@@H](C=CC2=C[C@H]([C@]3([C@@H]([C@]12C)O3)C(=C)COC(=O)C)O)O	NPA000142	GPJUBECRSA	YSHGMEBFNCQBIY	C17H22O5	Organic compounds	Lipids and lipid-like molecules	Prenol lipids	Sesquiterpenoids
338.136553	InChI=1S/C17H22O7/c1-2-3-8-22-12-6-4-11(5-7-12)10-23-17-16(21)15(20)14(19)13(9-18)24-17/h3-7,13-21H,1,8-10H2/t13-,14-,15+,16+,17-/m1/s1	C=C=CCOC1=CC=C(C=C1)CO[C@H]2[C@H]([C@H]([C@@H]([C@H](O2)CO)O)O)O	NPA000143	UHDSXZAQSA	PLHYONMLZLAVMD	C17H22O7	Organic compounds	Organic oxygen compounds	Organooxygen compounds	Carbohydrates and carbohydrate conjugates
516.2723182	InChI=1S/C29H40O8/c1-19-10-12-28(17-34-26(33)15-20(2)11-13-30)23(14-19)36-24-16-22(27(28,4)29(24)18-35-29)37-25(32)9-7-5-6-8-21(3)31/h5-7,9,14-15,21-24,30-31H,8,10-13,16-18H2,1-4H3/b6-5+,9-7-,20-15+/t21-,22-,23-,24-,27-,28-,29+/m1/s1	CC1=C[C@@H]2[C@](CC1)([C@]3([C@@H](C[C@H]([C@@]34CO4)O2)OC(=O)/C=C\C=C\C[C@@H](C)O)C)COC(=O)/C=C(\C)/CCO	NPA000144	XJBAEMDPSA	BGULJAZDLDNUEV	C29H40O8	Organic compounds	Lipids and lipid-like molecules	Prenol lipids	Sesquiterpenoids
456.2148034	InChI=1S/C26H32O7/c1-16(2)9-7-10-17(3)11-8-12-18(4)13-23(32-20(6)28)26-22(29)14-21(15-31-19(5)27)24(30)25(26)33-26/h8-9,11-14,23,25H,7,10,15H2,1-6H3/b12-8+,17-11+,18-13+	CC(=CCC/C(=C/C=C/C(=C/C(C12C(O1)C(=O)C(=CC2=O)COC(=O)C)OC(=O)C)/C)/C)C	NPA000145	ZQEGAJDDSA	PJRVHWMZLRRRMF	C26H32O7	Organic compounds	Lipids and lipid-like molecules	Prenol lipids	Sesquiterpenoids
236.1412445	InChI=1S/C14H20O3/c1-8-3-6-11-10(12(8)15)5-4-9-7-17-13(16)14(9,11)2/h4-5,8-12,15H,3,6-7H2,1-2H3/t8-,9+,10+,11-,12+,14-/m0/s1	C[C@H]1CC[C@H]2[C@H]([C@@H]1O)C=C[C@H]3[C@@]2(C(=O)OC3)C	NPA000146	ZVBWPKDRSA	QDXTYHGLUXVBDR	C14H20O3	Organic compounds	Organoheterocyclic compounds	Naphthofurans
497.204967	InChI=1S/C27H31NO8/c1-13(2)6-7-17-22(36-27(35)23-15(5)9-16(29)10-21(23)30)11-18-19(24(17)31)12-28(25(18)32)20(26(33)34)8-14(3)4/h6,9-11,14,20,29-31H,7-8,12H2,1-5H3,(H,33,34)	CC1=CC(=CC(=C1C(=O)OC2=C(C(=C3CN(C(=O)C3=C2)C(CC(C)C)C(=O)O)O)CC=C(C)C)O)O	NPA000147	UHFFFAOYSA	XZTGMLQCPNUZQT	C27H31NO8	Organic compounds	Organic acids and derivatives	Carboxylic acids and derivatives	Amino acids, peptides, and analogues
303.1582915	InChI=1S/C16H21N3O3/c17-13(16(21)22)6-3-4-8-18-15(20)9-11-10-19-14-7-2-1-5-12(11)14/h1-2,5,7,10,13,19H,3-4,6,8-9,17H2,(H,18,20)(H,21,22)	C1=CC=C2C(=C1)C(=CN2)CC(=O)NCCCCC(C(=O)O)N	NPA000148	UHFFFAOYSA	FKIGOUKDKBOZID	C16H21N3O3	Organic compounds	Organic acids and derivatives	Carboxylic acids and derivatives	Amino acids, peptides, and analogues
251.188529	InChI=1S/C15H25NO2/c1-3-4-5-6-7-8-9-10-11-12-15(18)13-16-14(2)17/h3-6H,7-13H2,1-2H3,(H,16,17)/b4-3+,6-5+	C/C=C/C=C/CCCCCCC(=O)CNC(=O)C	NPA000149	VNKDHWASSA	HVQRHJSURJCJCC	C15H25NO2	Organic compounds	Organic oxygen compounds	Organooxygen compounds	Carbonyl compounds
364.1522031	InChI=1S/C19H24O7/c1-10-4-3-5-13(20)15-6-7-16(26-15)18(22)12-8-11(24-2)9-14(21)17(12)19(23)25-10/h3,5,8-10,13,15-16,18,20-22H,4,6-7H2,1-2H3/b5-3-/t10-,13+,15+,16-,18+/m0/s1	C[C@H]1C/C=C\[C@H]([C@H]2CC[C@H](O2)[C@@H](C3=CC(=CC(=C3C(=O)O1)O)OC)O)O	NPA000150	PCYBLXQVSA	MKEUDCZIYBJFFQ	C19H24O7	Organic compounds	Phenylpropanoids and polyketides	Macrolides and analogues
204.1878008	InChI=1S/C15H24/c1-10-5-6-13-11(2)14(3,4)12-7-8-15(10,13)9-12/h10,12H,5-9H2,1-4H3/t10-,12-,15+/m0/s1	C[C@H]1CCC2=C(C([C@H]3CC[C@@]12C3)(C)C)C	NPA000151	ITDIGPHOSA	CYLSPJUZBPWJGC	C15H24	Organic compounds	Lipids and lipid-like molecules	Prenol lipids	Sesquiterpenoids
336.193674	InChI=1S/C19H28O5/c1-4-6-7-8-9-10-16(20)19-14(12-18(22)24-5-2)11-15(23-3)13-17(19)21/h11,13,21H,4-10,12H2,1-3H3	CCCCCCCC(=O)C1=C(C=C(C=C1CC(=O)OCC)OC)O	NPA000152	UHFFFAOYSA	FXFDGQFKQWWWJW	C19H28O5	Organic compounds	Organic oxygen compounds	Organooxygen compounds	Carbonyl compounds
312.111007	InChI=1S/C17H16N2O4/c1-22-12-4-6-16(11(7-12)9-20)19-10-18-15-5-3-13(23-2)8-14(15)17(19)21/h3-8,10,20H,9H2,1-2H3	COC1=CC(=C(C=C1)N2C=NC3=C(C2=O)C=C(C=C3)OC)CO	NPA000153	UHFFFAOYSA	SHUSJJZZTZAKPD	C17H16N2O4	Organic compounds	Organoheterocyclic compounds	Diazanaphthalenes	Benzodiazines
308.1259884	InChI=1S/C16H20O6/c1-3-21-15(20)6-10-5-11(18)7-14-16(10)13(19)8-12(22-14)4-9(2)17/h5,7,9,12,17-18H,3-4,6,8H2,1-2H3/t9-,12+/m0/s1	CCOC(=O)CC1=CC(=CC2=C1C(=O)C[C@H](O2)C[C@H](C)O)O	NPA000154	JOYOIKCWSA	JQJYOBPTCQJBLG	C16H20O6	Organic compounds	Organoheterocyclic compounds	Benzopyrans	1-benzopyrans
567.3559883	InChI=1S/C34H49NO6/c1-24(13-11-14-25(2)32(39)26(3)18-19-28-15-7-6-8-16-28)12-9-10-17-29(37)22-30(38)23-31-27(4)33(40)34(5,41)35(31)20-21-36/h6-17,25-26,29-30,32,36-39,41H,18-23H2,1-5H3/b12-9+,14-11+,17-10-,24-13+	CC1=C(N(C(C1=O)(C)O)CCO)CC(CC(/C=C\C=C\C(=C\C=C\C(C)C(C(C)CCC2=CC=CC=C2)O)\C)O)O	NPA000155	AYKAIXJZSA	FFUGEMHREAXPTP	C34H49NO6	Organic compounds	Benzenoids	Benzene and substituted derivatives
195.0895433	InChI=1S/C10H13NO3/c1-7(12)11-9-5-8(6-14-2)3-4-10(9)13/h3-5,13H,6H2,1-2H3,(H,11,12)	CC(=O)NC1=C(C=CC(=C1)COC)O	NPA000156	UHFFFAOYSA	KYIFKTLQOTZUGR	C10H13NO3	Organic compounds	Benzenoids	Benzene and substituted derivatives	Anilides
394.1627678	InChI=1S/C20H26O8/c1-11-6-4-8-13(21)18(24)14(22)9-5-7-12-17(20(25)28-11)15(23)10-16(26-2)19(12)27-3/h5,7,10-11,14,18,22-24H,4,6,8-9H2,1-3H3/b7-5+/t11-,14-,18-/m0/s1	C[C@H]1CCCC(=O)[C@@H]([C@H](C/C=C/C2=C(C(=CC(=C2OC)OC)O)C(=O)O1)O)O	NPA000157	PCJWREHGSA	INOAIAVUQLBIID	C20H26O8	Organic compounds	Phenylpropanoids and polyketides	Macrolides and analogues	Zearalenones
170.0579088	InChI=1S/C8H10O4/c1-5-7(11-2)3-6(4-9)12-8(5)10/h3,9H,4H2,1-2H3	CC1=C(C=C(OC1=O)CO)OC	NPA000158	UHFFFAOYSA	VKPYFRHGYZSIRG	C8H10O4	Organic compounds	Organoheterocyclic compounds	Pyrans	Pyranones and derivatives
260.1160924	InChI=1S/C14H16N2O3/c17-10-5-3-9(4-6-10)8-11-14(19)16-7-1-2-12(16)13(18)15-11/h3-6,11-12,17H,1-2,7-8H2,(H,15,18)/t11-,12-/m1/s1	C1C[C@@H]2C(=O)N[C@@H](C(=O)N2C1)CC3=CC=C(C=C3)O	NPA000159	VXGBXAGGSA	LSGOTAXPWMCUCK	C14H16N2O3	Organic compounds	Organic acids and derivatives	Carboxylic acids and derivatives	Amino acids, peptides, and analogues
235.0303141	InChI=1S/C11H9NO3S/c1-15-9-5-7(11(14)16)12-10-6(9)3-2-4-8(10)13/h2-5,13H,1H3,(H,14,16)	COC1=CC(=NC2=C1C=CC=C2O)C(=O)S	NPA000160	UHFFFAOYSA	FRALXELBBOKSAT	C11H9NO3S	Organic compounds	Organoheterocyclic compounds	Quinolines and derivatives	Hydroxyquinolines
356.1623739	InChI=1S/C21H24O5/c1-5-11(2)6-12(3)16-8-13-7-14-9-17(25-4)20(23)21(24)18(14)19(22)15(13)10-26-16/h7-9,11-12,22H,5-6,10H2,1-4H3	CCC(C)CC(C)C1=CC2=C(CO1)C(=C3C(=C2)C=C(C(=O)C3=O)OC)O	NPA000161	UHFFFAOYSA	BRHYSVIYRNFZEB	C21H24O5	Organic compounds	Organoheterocyclic compounds	Naphthopyrans	Naphthopyranones
532.1944618	InChI=1S/C27H32O11/c1-3-4-5-6-8-16-11-17(22(31)36-16)26(24(33)35-2)12-15(21(30)19-9-7-10-20(29)37-19)13-27(26)18(14-28)23(32)38-25(27)34/h7,10-11,14-16,19,21,28,30H,3-6,8-9,12-13H2,1-2H3/b18-14+/t15-,16+,19+,21+,26+,27-/m1/s1	CCCCCC[C@H]1C=C(C(=O)O1)[C@@]2(C[C@H](C[C@]23/C(=C/O)/C(=O)OC3=O)[C@@H]([C@@H]4CC=CC(=O)O4)O)C(=O)OC	NPA000162	MAPPONMRSA	LLFGYHCHFVKDSD	C27H32O11	Organic compounds	Lipids and lipid-like molecules	Prenol lipids	Terpene lactones
465.2515232	InChI=1S/C28H35NO5/c1-16-9-8-12-19-24-27(4,34-24)17(2)22-20(15-18-10-6-5-7-11-18)29-25(32)28(19,22)21(30)13-14-26(3,33)23(16)31/h5-8,10-14,16-17,19-22,24,30,33H,9,15H2,1-4H3,(H,29,32)/b12-8-,14-13-/t16-,17-,19-,20-,21+,22-,24-,26+,27+,28?/m0/s1	C[C@H]1C/C=C\[C@H]2[C@H]3[C@](O3)([C@H]([C@@H]4C2([C@@H](/C=C\[C@@](C1=O)(C)O)O)C(=O)N[C@H]4CC5=CC=CC=C5)C)C	NPA000163	DMYKZJMJSA	RERIIFVZOREWKX	C28H35NO5	Organic compounds	Organoheterocyclic compounds	Isoindoles and derivatives
363.2310625	InChI=1S/C23H29N3O/c1-27-23-16-21-20-14-13-18(25-20)10-8-6-4-2-3-5-7-9-17-11-12-19(24-17)15-22(23)26-21/h11-16,25-26H,2-10H2,1H3	COC1=C2C=C3C=CC(=N3)CCCCCCCCCC4=CC=C(N4)C(=C1)N2	NPA000164	UHFFFAOYSA	WSBAYYSUBYBDQS	C23H29N3O	Organic compounds	Organoheterocyclic compounds	Pyrroles	Substituted pyrroles
263.9956142	InChI=1S/C10H10Cl2O4/c1-3-6(11)5-4-7(13)8(12)10(5,15)9(14)16-2/h3-4,8,15H,1-2H3/b6-3-/t8-,10+/m0/s1	C/C=C(/C1=CC(=O)[C@@H]([C@]1(C(=O)OC)O)Cl)\Cl	NPA000165	VUEGKLPBSA	AQUWOLOJGKVYPK	C10H10Cl2O4	Organic compounds	Organic oxygen compounds	Organooxygen compounds	Alcohols and polyols
236.17763	InChI=1S/C15H24O2/c1-10-12-8-13(2,9-16)6-11(12)7-14(3)4-5-15(10,14)17/h11,16-17H,4-9H2,1-3H3/t11-,13-,14-,15-/m1/s1	CC1=C2C[C@](C[C@@H]2C[C@@]3([C@]1(CC3)O)C)(C)CO	NPA000166	NMFUWQPSSA	SZKPCSUWTGDNTP	C15H24O2	Organic compounds	Lipids and lipid-like molecules	Prenol lipids	Sesquiterpenoids
1081.666149	InChI=1S/C56H95N3O17/c1-33-18-14-15-22-50(69)75-53(36(4)19-13-11-9-10-12-16-25-59-55(57)58-8)37(5)21-17-20-35(3)52(71)39(7)45(63)28-41(74-51(70)31-49(67)68)26-40(60)27-42-29-47(65)54(72)56(73,76-42)32-48(66)34(2)23-24-43(61)38(6)46(64)30-44(33)62/h9-10,14-15,17-18,20-22,33-34,36-48,52-54,60-66,71-73H,11-13,16,19,23-32H2,1-8H3,(H,67,68)(H3,57,58,59)/b10-9+,18-14-,21-17-,22-15-,35-20-	CC1CCC(C(C(CC(C(/C=C\C=C/C(=O)OC(C(/C=C\C=C(/C(C(C(CC(CC(CC2CC(C(C(O2)(CC1O)O)O)O)O)OC(=O)CC(=O)O)O)C)O)\C)C)C(C)CCC/C=C/CCCNC(=NC)N)C)O)O)C)O	NPA000167	FGMPRJMCSA	HDOKBFXOVUVKJX	C56H95N3O17	Organic compounds	Phenylpropanoids and polyketides	Macrolides and analogues
180.1150298	InChI=1S/C11H16O2/c1-4-10-6-5-9(7-8(2)3)11(12)13-10/h5-6,8H,4,7H2,1-3H3	CCC1=CC=C(C(=O)O1)CC(C)C	NPA000168	UHFFFAOYSA	MKZUGSPKAYXMHH	C11H16O2	Organic compounds	Organoheterocyclic compounds	Pyrans	Pyranones and derivatives
504.1995472	InChI=1S/C26H32O10/c1-5-6-7-8-9-10-16-11-17-14(2)18(32-4)12-19(21(17)25(31)34-16)35-26-24(30)23(29)22(28)20(36-26)13-33-15(3)27/h5-10,12,16,20,22-24,26,28-30H,11,13H2,1-4H3/b6-5+,8-7+,10-9+/t16-,20-,22-,23+,24-,26-/m1/s1	C/C=C/C=C/C=C/[C@@H]1CC2=C(C(=CC(=C2C)OC)O[C@H]3[C@@H]([C@H]([C@@H]([C@H](O3)COC(=O)C)O)O)O)C(=O)O1	NPA000169	FXHUFLIJSA	HFNVEOAKDZDOHA	C26H32O10	Organic compounds	Organic oxygen compounds	Organooxygen compounds	Carbohydrates and carbohydrate conjugates
1123.616513	InChI=1S/C56H85N9O15/c1-12-33(7)45-54(77)65-28-18-22-39(65)50(73)59-44(31(3)4)53(76)62(10)40(24-26-43(69)70)56(79)80-47(34(8)13-2)51(74)58-36(29-35-19-15-14-16-20-35)52(75)64-27-17-21-38(64)48(71)57-30-41(66)63(11)46(32(5)6)55(78)61(9)37(49(72)60-45)23-25-42(67)68/h14-16,19-20,31-34,36-40,44-47H,12-13,17-18,21-30H2,1-11H3,(H,57,71)(H,58,74)(H,59,73)(H,60,72)(H,67,68)(H,69,70)	CCC(C)C1C(=O)N2CCCC2C(=O)NC(C(=O)N(C(C(=O)OC(C(=O)NC(C(=O)N3CCCC3C(=O)NCC(=O)N(C(C(=O)N(C(C(=O)N1)CCC(=O)O)C)C(C)C)C)CC4=CC=CC=C4)C(C)CC)CCC(=O)O)C)C(C)C	NPA000170	UHFFFAOYSA	VKZXVDMHCBCMCO	C56H85N9O15	Organic compounds	Organic acids and derivatives	Peptidomimetics	Depsipeptides
226.0841235	InChI=1S/C11H14O5/c1-6-5-10-9(2,16-10)7(12)4-8(14-3)11(10,13)15-6/h4,6,13H,5H2,1-3H3/t6?,9-,10-,11?/m0/s1	CC1C[C@@]23[C@@](O2)(C(=O)C=C(C3(O1)O)OC)C	NPA000171	NBHGFOHDSA	GGPRMSQKBVQHAH	C11H14O5	Organic compounds	Organic oxygen compounds	Organooxygen compounds	Carbonyl compounds
532.3036184	InChI=1S/C30H44O8/c1-14(10-16(31)11-15(2)26(37)38)17-12-21(34)30(7)22-18(32)13-19-27(3,4)20(33)8-9-28(19,5)23(22)24(35)25(36)29(17,30)6/h14-15,17-20,25,32-33,36H,8-13H2,1-7H3,(H,37,38)	CC(CC(=O)CC(C)C(=O)O)C1CC(=O)C2(C1(C(C(=O)C3=C2C(CC4C3(CCC(C4(C)C)O)C)O)O)C)C	NPA000172	UHFFFAOYSA	BPJPBLZKOVIJQD	C30H44O8	Organic compounds	Lipids and lipid-like molecules	Prenol lipids	Triterpenoids
1353.800685	InChI=1S/C64H111N11O20/c1-15-18-19-20-21-22-39-27-48(79)65-40(23-32(4)5)54(84)68-44(28-49(80)81)58(88)75-53(38(14)78)63(93)69-43(26-35(10)11)55(85)66-41(24-33(6)7)56(86)71-46(30-76)59(89)67-42(25-34(8)9)57(87)72-47(31-77)60(90)73-52(37(13)17-3)62(92)74-51(36(12)16-2)61(91)70-45(29-50(82)83)64(94)95-39/h32-47,51-53,76-78H,15-31H2,1-14H3,(H,65,79)(H,66,85)(H,67,89)(H,68,84)(H,69,93)(H,70,91)(H,71,8…	CCCCCCCC1CC(=O)NC(C(=O)NC(C(=O)NC(C(=O)NC(C(=O)NC(C(=O)NC(C(=O)NC(C(=O)NC(C(=O)NC(C(=O)NC(C(=O)NC(C(=O)O1)CC(=O)O)C(C)CC)C(C)CC)CO)CC(C)C)CO)CC(C)C)CC(C)C)C(C)O)CC(=O)O)CC(C)C	NPA000173	UHFFFAOYSA	HXMCERBOSXQYRH	C64H111N11O20	Organic compounds	Organic acids and derivatives	Peptidomimetics	Depsipeptides
922.5851533	InChI=1S/C44H78N10O11/c1-18-24(4)30(48-36(62)41(10,11)51-33(59)29(23(2)3)47-37(63)42(12,13)53-38(64)43(14,15)49-27(7)56)34(60)52-40(8,9)35(61)46-25(5)31(57)45-26(6)32(58)50-44(16,17)39(65)54-21-19-20-28(54)22-55/h23-26,28-30,55H,18-22H2,1-17H3,(H,45,57)(H,46,61)(H,47,63)(H,48,62)(H,49,56)(H,50,58)(H,51,59)(H,52,60)(H,53,64)/t24-,25-,26-,28-,29-,30-/m0/s1	CC[C@H](C)[C@@H](C(=O)NC(C)(C)C(=O)N[C@@H](C)C(=O)N[C@@H](C)C(=O)NC(C)(C)C(=O)N1CCC[C@H]1CO)NC(=O)C(C)(C)NC(=O)[C@H](C(C)C)NC(=O)C(C)(C)NC(=O)C(C)(C)NC(=O)C	NPA000174	QXUMGSNFSA	HZQUHROMJDWEGY	C44H78N10O11	Organic compounds	Organic acids and derivatives	Carboxylic acids and derivatives	Amino acids, peptides, and analogues
516.1420323	InChI=1S/C29H24O9/c1-10-3-12-6-14-23(17(31)8-19(33)25(14)27(35)21(12)16(30)4-10)24-15-7-13-5-11(2)38-29(37)22(13)28(36)26(15)20(34)9-18(24)32/h6-11,31-36H,3-5H2,1-2H3	CC1CC2=C(C(=O)C1)C(=C3C(=C2)C(=C(C=C3O)O)C4=C(C=C(C5=C(C6=C(CC(OC6=O)C)C=C54)O)O)O)O	NPA000175	UHFFFAOYSA	GQZZSZWQHSTSED	C29H24O9	Organic compounds	Organoheterocyclic compounds	Naphthopyrans	Naphthopyranones
310.1780239	InChI=1S/C17H26O5/c1-11(19)22-14-9-16(4,20)7-5-6-12(10-18)13-8-15(2,3)17(13,14)21/h5-7,13-14,18,20-21H,8-10H2,1-4H3/b7-5-,12-6-/t13-,14+,16-,17-/m1/s1	CC(=O)O[C@H]1C[C@](/C=C\C=C(/[C@@H]2[C@@]1(C(C2)(C)C)O)\CO)(C)O	NPA000176	IIBQJXEOSA	KVKXBJRFFOSVQZ	C17H26O5	Organic compounds	Organic oxygen compounds	Organooxygen compounds	Alcohols and polyols
318.2194948	InChI=1S/C20H30O3/c1-12-6-7-14(21)18(3)9-8-13-16-17(2,11-20(12,13)18)15(22)10-19(16,4)23-5/h6-7,12-13,15-16,22H,8-11H2,1-5H3/t12-,13-,15+,16-,17-,18-,19+,20-/m1/s1	C[C@@H]1C=CC(=O)[C@@]2([C@]13C[C@@]4([C@H](C[C@]([C@@H]4[C@H]3CC2)(C)OC)O)C)C	NPA000177	ABMKFVPVSA	CZARTLVUATUXRJ	C20H30O3	Organic compounds	Lipids and lipid-like molecules	Prenol lipids	Sesquiterpenoids
334.0841235	InChI=1S/C20H14O5/c21-12-7-3-6-11-16(12)20(19-18(23-19)17(11)22)24-13-8-1-4-10-5-2-9-14(25-20)15(10)13/h1-9,17-19,21-22H/t17-,18-,19-/m1/s1	C1=CC2=C3C(=C1)OC4([C@H]5[C@H](O5)[C@@H](C6=C4C(=CC=C6)O)O)OC3=CC=C2	NPA000178	GUDVDZBRSA	WMOXYZZGBMNONY	C20H14O5	Organic compounds	Benzenoids	Tetralins
453.0432043	InChI=1S/C19H23Cl4NO3/c1-14(25)24-16(11-7-3-4-8-12-17(20)21)15(19(26)27-2)10-6-5-9-13-18(22)23/h13,15-17H,3,6-7,10-12H2,1-2H3,(H,24,25)	CC(=O)NC(CCCC#CCC(Cl)Cl)C(CCC#CC=C(Cl)Cl)C(=O)OC	NPA000179	UHFFFAOYSA	PDKKGHRWYLPGPS	C19H23Cl4NO3	Organic compounds	Organic acids and derivatives	Carboxylic acids and derivatives	Amino acids, peptides, and analogues
1153.720978	InChI=1S/C56H99N9O16/c1-13-15-16-17-18-19-20-21-36(68)27-43(69)57-38(24-30(3)4)49(73)58-37(22-23-44(70)71)48(72)65-47-35(12)81-56(80)46(34(11)14-2)64-53(77)42(29-67)62-50(74)39(25-31(5)6)59-52(76)41(28-66)61-51(75)40(26-32(7)8)60-54(78)45(33(9)10)63-55(47)79/h30-42,45-47,66-68H,13-29H2,1-12H3,(H,57,69)(H,58,73)(H,59,76)(H,60,78)(H,61,75)(H,62,74)(H,63,79)(H,64,77)(H,65,72)(H,70,71)/t34?,35?,36-,3…	CCCCCCCCC[C@@H](CC(=O)N[C@@H](CC(C)C)C(=O)N[C@H](CCC(=O)O)C(=O)N[C@@H]1C(OC(=O)[C@@H](NC(=O)[C@H](NC(=O)[C@@H](NC(=O)[C@H](NC(=O)[C@@H](NC(=O)[C@H](NC1=O)C(C)C)CC(C)C)CO)CC(C)C)CO)C(C)CC)C)O	NPA000180	UOWMTLPVSA	OXBVVUPTVONEJO	C56H99N9O16	Organic compounds	Organic acids and derivatives	Peptidomimetics	Depsipeptides
219.1259288	InChI=1S/C13H17NO2/c1-10-6-5-9-14-12(10)7-3-4-8-13(16)11(2)15/h3-9,11,13,15-16H,1-2H3/b7-3+,8-4+/t11-,13+/m1/s1	CC1=C(N=CC=C1)/C=C/C=C/[C@@H]([C@@H](C)O)O	NPA000181	ZCKJOQFBSA	BTUAGFOIXNSRQC	C13H17NO2	Organic compounds	Organoheterocyclic compounds	Pyridines and derivatives	Methylpyridines
370.3083098	InChI=1S/C22H42O4/c1-3-4-5-6-9-12-15-20(2)16-13-10-7-8-11-14-17-22(25)26-19-21(24)18-23/h16,21,23-24H,3-15,17-19H2,1-2H3/b20-16-	CCCCCCCC/C(=C\CCCCCCCC(=O)OCC(CO)O)/C	NPA000182	SILNSSARSA	NVYGLIYHVMMTJQ	C22H42O4	Organic compounds	Lipids and lipid-like molecules	Glycerolipids	Monoradylglycerols
768.1878796	InChI=1S/C34H44N2O10S4/c1-7-17(3)27(37)19(5)29(39)45-23-9-11-43-15-21-13-33-32(42)36-26-22(14-34(36,48-50-49-47-33)31(41)35(33)25(21)23)16-44-12-10-24(26)46-30(40)20(6)28(38)18(4)8-2/h9-12,15-20,23-28,37-38H,7-8,13-14H2,1-6H3/t17?,18?,19?,20?,23-,24?,25-,26-,27?,28?,33+,34+/m0/s1	CCC(C)C(C(C)C(=O)O[C@H]1C=COC=C2[C@@H]1N3C(=O)[C@]45CC6=COC=CC([C@H]6N4C(=O)[C@@]3(C2)SSSS5)OC(=O)C(C)C(C(C)CC)O)O	NPA000183	WDAIGYCPSA	PYJCGDAGBRDTNC	C34H44N2O10S4	Organic compounds	Organic acids and derivatives	Carboxylic acids and derivatives	Amino acids, peptides, and analogues
613.2934051	InChI=1S/C31H43N5O6S/c1-9-22-18(4)31(41)42-20(6)29(39)36(8)25(17(2)3)30(40)35(7)24(15-21-13-11-10-12-14-21)27(38)32-19(5)28-34-23(16-43-28)26(37)33-22/h10-14,16-20,22,24-25H,9,15H2,1-8H3,(H,32,38)(H,33,37)/t18-,19-,20-,22+,24-,25-/m0/s1	CC[C@@H]1[C@@H](C(=O)O[C@H](C(=O)N([C@H](C(=O)N([C@H](C(=O)N[C@H](C2=NC(=CS2)C(=O)N1)C)CC3=CC=CC=C3)C)C(C)C)C)C)C	NPA000184	CMDJPLBESA	GPTJWGYTFCSLIR	C31H43N5O6S	Organic compounds	Organic acids and derivatives	Peptidomimetics	Depsipeptides
368.0896029	InChI=1S/C20H16O7/c21-9-4-2-8-16-15(11(23)5-12(24)17(9)16)7-1-3-10(22)18-13(25)6-14(26)20(8,27)19(7)18/h1-4,11,14-15,21-23,26-27H,5-6H2/t11-,14-,15+,20-/m0/s1	C1[C@@H]([C@H]2C3=C4C(=C(C=C3)O)C(=O)C[C@@H]([C@]4(C5=C2C(=C(C=C5)O)C1=O)O)O)O	NPA000185	GSLSEBINSA	VJWXYPUJILLMFB	C20H16O7	Organic compounds	Benzenoids	Phenanthrenes and derivatives
237.0192708	InChI=1S/C11H8ClNO3/c12-6-10-15-4-3-7-5-8(11(13)14)1-2-9(7)16-10/h1-6H,(H2,13,14)/b10-6+	C1=CC2=C(C=CO/C(=C\Cl)/O2)C=C1C(=O)N	NPA000186	UXBLZVDNSA	SBGGYNNFSVGKKF	C11H8ClNO3		Benzenoids
430.3446953	InChI=1S/C28H46O3/c1-18(2)19(3)7-8-20(4)22-9-10-23-25(22,5)13-12-24-26(6)14-11-21(29)17-27(26)15-16-28(23,24)31-30-27/h7-8,18-24,29H,9-17H2,1-6H3/b8-7+/t19-,20+,21-,22+,23+,24+,25+,26+,27+,28-/m0/s1	C[C@H](/C=C/[C@H](C)C(C)C)[C@H]1CC[C@@H]2[C@@]1(CC[C@H]3[C@]24CC[C@@]5([C@@]3(CC[C@@H](C5)O)C)OO4)C	NPA000187	KGHQQZOUSA	DPGGKQMEXXPPJG	C28H46O3	Organic compounds	Lipids and lipid-like molecules	Steroids and steroid derivatives	Ergostane steroids
241.1102787	InChI=1S/C15H15NO2/c1-8-9(2)15(18-3)14(17)12-10-6-4-5-7-11(10)16-13(8)12/h4-7,16-17H,1-3H3	CC1=C(C(=C(C2=C1NC3=CC=CC=C32)O)OC)C	NPA000188	UHFFFAOYSA	OBMFXFPFPDTBHG	C15H15NO2	Organic compounds	Organoheterocyclic compounds	Indoles and derivatives	Carbazoles
248.0684735	InChI=1S/C13H12O5/c1-6-9(17-2)4-7(14)12-8(15)5-10(18-3)13(16)11(6)12/h4-5,14H,1-3H3	CC1=C(C=C(C2=C1C(=O)C(=CC2=O)OC)O)OC	NPA000189	UHFFFAOYSA	ZNXZQBCPPUYJBI	C13H12O5	Organic compounds	Benzenoids	Naphthalenes	Naphthoquinones
262.1568946	InChI=1S/C16H22O3/c1-2-3-4-5-6-8-12-15(18)11-9-7-10-13(17)14(11)16(12)19/h7,9-10,12,16-17,19H,2-6,8H2,1H3/t12-,16+/m0/s1	CCCCCCC[C@@H]1[C@H](C2=C(C1=O)C=CC=C2O)O	NPA000190	BLLLJJGKSA	WRJIJSMXYWUZAJ	C16H22O3	Organic compounds	Benzenoids	Indanes	Indanones
350.2093241	InChI=1S/C20H30O5/c1-5-17(4)10-7-12-13(14(17)21)15(22)19(23)20(24)16(2,3)8-6-9-18(12,20)11-25-19/h5,14-15,21-24H,1,6-11H2,2-4H3/t14-,15+,17+,18+,19+,20-/m1/s1	C[C@@]1(CCC2=C([C@H]1O)[C@@H]([C@]3([C@@]4([C@@]2(CCCC4(C)C)CO3)O)O)O)C=C	NPA000191	PTADQYPYSA	FKRPVJRJQZWHMU	C20H30O5	Organic compounds	Organoheterocyclic compounds	Tetrahydrofurans
665.2108402	InChI=1S/C34H35NO13/c1-12-15(36)3-4-19(46-12)47-18-9-16(37)22-28(40)25-29(41)24-20-13(7-14-10-34(2)35(5-6-45-34)33(42)21(14)27(20)39)8-17-23(24)31(44-11-43-17)32(25)48-30(22)26(18)38/h7,12,15-19,26,36-39,41H,3-6,8-11H2,1-2H3	CC1C(CCC(O1)OC2CC(C3=C(C2O)OC4=C(C3=O)C(=C5C6=C4OCOC6CC7=CC8=C(C(=C75)O)C(=O)N9CCOC9(C8)C)O)O)O	NPA000192	UHFFFAOYSA	SERZVTAEVZZGKX	C34H35NO13	Organic compounds	Organoheterocyclic compounds	Benzopyrans	1-benzopyrans
648.4906313	InChI=1S/C46H64O2/c1-34(2)18-12-19-35(3)20-13-21-36(4)22-14-23-37(5)24-15-25-38(6)26-16-27-39(7)28-17-29-40(8)32-33-42-41(9)45(47)43-30-10-11-31-44(43)46(42)48/h10-11,18,20,22,24,26,28,30-32H,12-17,19,21,23,25,27,29,33H2,1-9H3/b35-20+,36-22+,37-24+,38-26+,39-28+,40-32+	CC1=C(C(=O)C2=CC=CC=C2C1=O)C/C=C(\C)/CC/C=C(\C)/CC/C=C(\C)/CC/C=C(\C)/CC/C=C(\C)/CC/C=C(\C)/CCC=C(C)C	NPA000193	LJWNYQGCSA	RAKQPZMEYJZGPI	C46H64O2	Organic compounds	Lipids and lipid-like molecules	Prenol lipids	Sesquaterpenoids
416.2562743	InChI=1S/C25H36O5/c1-13-6-7-15-20-16(13)8-14(2)17(20)9-23(3)11-19(28)24(4,21(15)23)10-18(27)22(29)25(5,30)12-26/h6-7,18-19,21-22,26-30H,8-12H2,1-5H3/t18-,19-,21-,22-,23-,24-,25-/m0/s1	CC1=C2C[C@]3(C[C@@H]([C@]([C@H]3C4=C2C(=C(C=C4)C)C1)(C)C[C@@H]([C@@H]([C@](C)(CO)O)O)O)O)C	NPA000194	XUIKZYCZSA	PEQQQSBBJZXHSY	C25H36O5	Organic compounds	Benzenoids	Tetralins
472.2953758	InChI=1S/C25H45O6P/c1-3-5-7-8-9-10-11-12-13-14-15-16-17-19-29-32(27)30-21-22-20-28-25(26)24(22)23(31-32)18-6-4-2/h22H,3-21H2,1-2H3/t22-,32+/m0/s1	CCCCCCCCCCCCCCCO[P@]1(=O)OC[C@@H]2COC(=O)C2=C(O1)CCCC	NPA000195	GHRAFVERSA	YRZQCIDLWXTCTJ	C25H45O6P	Organic compounds	Organoheterocyclic compounds	Lactones	Gamma butyrolactones
212.104859	InChI=1S/C11H16O4/c1-7-10(13)4-8(5-12)9(6-14-2)11(7)15-3/h4,12-13H,5-6H2,1-3H3	CC1=C(C=C(C(=C1OC)COC)CO)O	NPA000196	UHFFFAOYSA	OKKBKEHOMIHCRX	C11H16O4	Organic compounds	Benzenoids	Phenols	Methoxyphenols
514.2930537	InChI=1S/C30H42O7/c1-17-10-8-9-11-23(31)18(2)15-28-27(34-7)16-26(36-28)21(5)24(12-13-25-22(6)35-25)37-30(33)20(4)14-19(3)29(17)32/h8-10,12-15,19,21-28,31H,11,16H2,1-7H3/b9-8+,13-12+,17-10+,18-15+,20-14+/t19-,21-,22+,23+,24+,25+,26+,27-,28+/m0/s1	C[C@H]1/C=C(/C(=O)O[C@@H]([C@@H]([C@H]2C[C@@H]([C@H](O2)/C=C(/[C@@H](C/C=C/C=C(/C1=O)\C)O)\C)OC)C)/C=C/[C@@H]3[C@H](O3)C)\C	NPA000197	WICQAASHSA	JVYYJWVGGWWHNP	C30H42O7	Organic compounds	Phenylpropanoids and polyketides	Macrolides and analogues
1306.563681	InChI=1S/C61H83ClN12O18/c1-24(2)41-57(85)73-21-32(75)19-34(73)56(84)69(12)22-37(77)71(14)30(10)60(88)91-36(20-62)45(55(83)65-41)68-53(81)39-40(63)49(79)29(9)51-46(39)64-44-33(17-16-27(7)50(44)92-51)52(80)67-43-31(11)90-61(89)47(26(5)6)72(15)38(78)23-70(13)59(87)48-35(76)18-28(8)74(48)58(86)42(25(3)4)66-54(43)82/h16-17,24-26,28,30-32,34-36,41-43,45,47-48,75-76H,18-23,63H2,1-15H3,(H,65,83)(H,66,82)…	C[C@H]1C[C@@H]([C@@H]2N1C(=O)[C@H](NC(=O)[C@H]([C@H](OC(=O)[C@@H](N(C(=O)CN(C2=O)C)C)C(C)C)C)NC(=O)C3=C4C(=C(C=C3)C)OC5=C(C(=O)C(=C(C5=N4)C(=O)N[C@H]6[C@H](OC(=O)[C@@H](N(C(=O)CN(C(=O)[C@@H]7CC(CN7C(=O)[C@H](NC6=O)C(C)C)O)C)C)C)CCl)N)C)C(C)C)O	NPA000198	FYXQKJMOSA	QKJGGXMLLMNPEE	C61H83ClN12O18	Organic compounds	Organic acids and derivatives	Peptidomimetics	Depsipeptides
224.1524779	InChI=1S/C12H20N2O2/c1-8(2)5-10-11(15)14-9(7-13-10)6-12(3,4)16/h7-8,16H,5-6H2,1-4H3,(H,14,15)	CC(C)CC1=NC=C(NC1=O)CC(C)(C)O	NPA000199	UHFFFAOYSA	LFPVONRFFDDQNC	C12H20N2O2	Organic compounds	Organoheterocyclic compounds	Diazines	Pyrazines
646.085695	InChI=1S/C21H31BrN2O16/c22-5-1-24(21(35)23-17(5)34)18-14(33)16(7(3-26)36-18)40-20-13(32)11(30)15(8(4-27)38-20)39-19-12(31)10(29)9(28)6(2-25)37-19/h1,6-16,18-20,25-33H,2-4H2,(H,23,34,35)	C1=C(C(=O)NC(=O)N1C2C(C(C(O2)CO)OC3C(C(C(C(O3)CO)OC4C(C(C(C(O4)CO)O)O)O)O)O)O)Br	NPA000200	UHFFFAOYSA	ZRFHANMLDVJQDW	C21H31BrN2O16	Organic compounds	Nucleosides, nucleotides, and analogues	Pyrimidine nucleosides
425.1838376	InChI=1S/C24H27NO6/c26-19(13-8-7-12-17-10-4-3-5-11-17)25-18-16-24(30,23-22(31-23)21(18)29)15-9-2-1-6-14-20(27)28/h1-2,6-9,12-17,22-23,30H,3-5,10-11H2,(H,25,26)(H,27,28)/b2-1+,12-7+,13-8+,14-6+,15-9+/t22-,23-,24+/m0/s1	C1CCC(CC1)/C=C/C=C/C(=O)NC2=C[C@@]([C@@H]3[C@H](C2=O)O3)(/C=C/C=C/C=C/C(=O)O)O	NPA000201	XYBORKQMSA	BUSGWUFLNHIBPT	C24H27NO6	Organic compounds	Lipids and lipid-like molecules	Fatty Acyls	Fatty acids and conjugates
422.0001149	InChI=1S/C18H15BrO7/c1-23-11-7-10(20)12-14(22)18(25-3)15(26-17(12)16(11)24-2)8-5-4-6-9(19)13(8)21/h4-7,20-21H,1-3H3	COC1=C(C2=C(C(=C1)O)C(=O)C(=C(O2)C3=C(C(=CC=C3)Br)O)OC)OC	NPA000202	UHFFFAOYSA	PRRZKYZEPCKTFD	C18H15BrO7	Organic compounds	Phenylpropanoids and polyketides	Flavonoids	O-methylated flavonoids
326.1729386	InChI=1S/C17H26O6/c1-6-9(2)13(19)10(3)7-17(5,22)15-12(8-18)14(20)11(4)16(21)23-15/h7,9,13,18-20,22H,6,8H2,1-5H3/b10-7+/t9-,13-,17?/m0/s1	CC[C@H](C)[C@@H](/C(=C/C(C)(C1=C(C(=C(C(=O)O1)C)O)CO)O)/C)O	NPA000203	VIOPJZGUSA	HVGOTNBMFWSXLX	C17H26O6	Organic compounds	Organoheterocyclic compounds	Pyrans	Pyranones and derivatives
250.1568946	InChI=1S/C15H22O3/c1-9-11(17)4-10-5-15(18)7-13(2,8-16)6-12(15)14(9,10)3/h4,9,12,16,18H,5-8H2,1-3H3/t9-,12-,13-,14+,15+/m0/s1	C[C@H]1C(=O)C=C2[C@@]1([C@@H]3C[C@](C[C@@]3(C2)O)(C)CO)C	NPA000204	JLGPQHSXSA	DNUNLBFMRIHNOC	C15H22O3	Organic compounds	Lipids and lipid-like molecules	Prenol lipids	Sesquiterpenoids
568.3400039	InChI=1S/C34H48O7/c1-18-16-34(20(3)19(2)29(38)41-34)40-23-17-33(8)22-9-10-24-30(4,5)25(39-27(37)15-26(35)36)12-13-31(24,6)21(22)11-14-32(33,7)28(18)23/h18,23-25,28H,9-17H2,1-8H3,(H,35,36)	CC1CC2(C(=C(C(=O)O2)C)C)OC3C1C4(CCC5=C(C4(C3)C)CCC6C5(CCC(C6(C)C)OC(=O)CC(=O)O)C)C	NPA000205	UHFFFAOYSA	OKJOASLJZNAUJH	C34H48O7	Organic compounds	Lipids and lipid-like molecules	Steroids and steroid derivatives	Steroid lactones
512.2311221	InChI=1S/C31H32N2O5/c1-17(2)7-8-18-9-11-24-20(13-18)22(15-32-24)26-28(35-3)30(37-5)27(31(38-6)29(26)36-4)23-16-33-25-12-10-19(34)14-21(23)25/h7,9-16,32-34H,8H2,1-6H3	CC(=CCC1=CC2=C(C=C1)NC=C2C3=C(C(=C(C(=C3OC)OC)C4=CNC5=C4C=C(C=C5)O)OC)OC)C	NPA000206	UHFFFAOYSA	XVJBLWUIRSIIHQ	C31H32N2O5	Organic compounds	Organoheterocyclic compounds	Pyrroles	Substituted pyrroles
466.1991533	InChI=1S/C27H30O7/c1-6-15(2)9-16(3)7-8-19(29)13-22(30)24-25-21-14-33-20(10-17(4)28)11-18(21)12-23(31)27(25,5)34-26(24)32/h7-9,11-15,17,28,30H,6,10H2,1-5H3/b8-7+,16-9+,22-13-/t15?,17?,27-/m0/s1	CCC(C)/C=C(\C)/C=C/C(=O)/C=C(/C1=C2C3=COC(=CC3=CC(=O)[C@@]2(OC1=O)C)CC(C)O)\O	NPA000207	VWYKBYNNSA	FWTGCDREDHTRMA	C27H30O7	Organic compounds	Organic oxygen compounds	Organooxygen compounds	Carbonyl compounds
368.0896029	InChI=1S/C20H16O7/c1-8-6-20(27)7-12(22)15-10(16(20)18(24)13(8)19(25)26)5-9-3-2-4-11(21)14(9)17(15)23/h2-5,16,21,23,27H,6-7H2,1H3,(H,25,26)	CC1=C(C(=O)C2C3=C(C(=O)CC2(C1)O)C(=C4C(=C3)C=CC=C4O)O)C(=O)O	NPA000208	UHFFFAOYSA	HZZQUBYOXIKCPW	C20H16O7	Organic compounds	Benzenoids	Phenanthrenes and derivatives
460.35526	InChI=1S/C29H48O4/c1-7-19(17(2)3)9-8-18(4)22-16-24(32)25-26-23(31)15-20-14-21(30)10-11-28(20,6)29(26,33)13-12-27(22,25)5/h17-22,24,30,32-33H,7-16H2,1-6H3/t18-,19-,20-,21+,22-,24+,27-,28+,29-/m0/s1	CC[C@@H](CC[C@H](C)[C@@H]1C[C@H](C2=C3C(=O)C[C@@H]4C[C@@H](CC[C@]4([C@@]3(CC[C@@]12C)O)C)O)O)C(C)C	NPA000209	NJWGTVOUSA	LRZBZOYEXVMHPC	C29H48O4	Organic compounds	Lipids and lipid-like molecules	Steroids and steroid derivatives	Stigmastanes and derivatives
1887.704928	InChI=1S/C88H123Cl2NO39/c1-18-36(2)23-25-50(47-26-37(3)22-24-45(47)20-19-21-55(95)96)129-91-85(11)31-57(114-43(9)76(85)108-17)117-51-29-56(113-40(6)67(51)121-80(103)59-39(5)60(89)62(97)61(90)72(59)106-15)120-66-42(8)125-87(30-49(66)94)128-77-44(10)116-84(75(101)86(77,12)130-87)123-73-65(100)82(115-41(7)68(73)105-14)122-69-52(32-104-13)119-83(74(107-16)63(69)98)124-81-64(99)70-54(33-109-81)126-88(…	CCC(C)CCC(C1=C(C=CC(=C1)C)/C=C/CC(=O)O)ON[C@]2(C[C@@H](O[C@H]([C@@H]2OC)C)O[C@@H]3C[C@@H](O[C@@H]([C@H]3OC(=O)C4=C(C(=C(C(=C4OC)Cl)O)Cl)C)C)O[C@@H]5[C@H](O[C@]6(C[C@H]5O)O[C@@H]7[C@H](O[C@H]([C@H]([C@]7(O6)C)O)O[C@@H]8[C@H]([C@@H](O[C@@H]([C@@H]8OC)C)O[C@@H]9[C@H](O[C@H]([C@H]([C@H]9O)OC)O[C@H]1[C@@H]([C@H]2[C@H](CO1)O[C@@]1(O2)[C@H]2[C@H]([C@@H](CO1)OC(=O)C1=C(C=C(C=C1C)O)O)OCO2)O)COC)O)C)C)C	NPA000210	BXAGPYBQSA	PDHAFGZSGWUAHJ	C88H123Cl2NO39	Organic compounds	Organic oxygen compounds	Organooxygen compounds	Carbohydrates and carbohydrate conjugates
142.0629942	InChI=1S/C7H10O3/c1-4-5(2)7(3,9)10-6(4)8/h9H,1-3H3	CC1=C(C(OC1=O)(C)O)C	NPA000211	UHFFFAOYSA	QCXQZXGUFOMZPQ	C7H10O3	Organic compounds	Organoheterocyclic compounds	Dihydrofurans	Furanones
722.4968984	InChI=1S/C41H70O10/c1-22(9-10-25(42)30(44)26(43)21-50-36-33(47)31(45)32(46)34(51-36)35(48)49)23-13-18-38(4)24(23)14-19-40(6)28(38)11-12-29-39(5)17-8-16-37(2,3)27(39)15-20-41(29,40)7/h22-34,36,42-47H,8-21H2,1-7H3,(H,48,49)/t22-,23?,24?,25?,26?,27?,28?,29?,30?,31+,32-,33-,34-,36-,38-,39-,40+,41+/m0/s1	C[C@@H](CCC(C(C(CO[C@@H]1[C@H]([C@@H]([C@@H]([C@H](O1)C(=O)O)O)O)O)O)O)O)C2CC[C@]3(C2CC[C@@]4(C3CCC5[C@]4(CCC6[C@@]5(CCCC6(C)C)C)C)C)C	NPA000212	DIFGBCKZSA	SSVGOKCWDNWMHB	C41H70O10	Organic compounds	Lipids and lipid-like molecules	Prenol lipids	Hopanoids
527.2519171	InChI=1S/C29H37NO8/c1-17(25(33)28(4,36)14-15-31)10-9-13-21-24(32)19(3)18(2)23-22(16-20-11-7-6-8-12-20)30-26(34)29(21,23)38-27(35)37-5/h6-9,11-13,15,17-18,21-24,32,36H,3,10,14,16H2,1-2,4-5H3,(H,30,34)/b13-9+/t17-,18+,21-,22-,23-,24+,28?,29+/m0/s1	C[C@H]1[C@H]2[C@@H](NC(=O)[C@]2([C@H]([C@@H](C1=C)O)/C=C/C[C@H](C)C(=O)C(C)(CC=O)O)OC(=O)OC)CC3=CC=CC=C3	NPA000213	UKDBMQGKSA	BRQWOHZQMWWOCO	C29H37NO8	Organic compounds	Organoheterocyclic compounds	Isoindoles and derivatives	Isoindolines
395.1845063	InChI=1S/C22H25N3O4/c1-12(2)9-18-22(14-7-6-13(29-3)10-15(14)23-21(22)28)11-17-19(26)24-8-4-5-16(24)20(27)25(17)18/h6-7,9-10,16-18H,4-5,8,11H2,1-3H3,(H,23,28)/t16-,17-,18-,22-/m0/s1	CC(=C[C@H]1[C@]2(C[C@@H]3N1C(=O)[C@@H]4CCCN4C3=O)C5=C(C=C(C=C5)OC)NC2=O)C	NPA000214	ORGXJRBJSA	MQJKGSIAJNXSCM	C22H25N3O4	Organic compounds	Organic acids and derivatives	Carboxylic acids and derivatives	Amino acids, peptides, and analogues
646.4080834	InChI=1S/C37H58O9/c1-19(2)20(3)9-10-21(4)26-17-29(39)37(34(42)43)25-12-11-23-22(5)27(14-15-35(23,6)24(25)13-16-36(26,37)7)45-33-31(41)30(40)32(44-8)28(18-38)46-33/h19,21,23,26-33,38-41H,3,5,9-18H2,1-2,4,6-8H3,(H,42,43)/t21-,23-,26+,27-,28+,29+,30+,31+,32+,33-,35-,36+,37+/m0/s1	C[C@@H](CCC(=C)C(C)C)[C@H]1C[C@H]([C@@]2([C@@]1(CCC3=C2CC[C@@H]4[C@@]3(CC[C@@H](C4=C)O[C@@H]5[C@@H]([C@H]([C@@H]([C@H](O5)CO)OC)O)O)C)C)C(=O)O)O	NPA000215	GAWNAFKJSA	VWTJLWBUAZAHKW	C37H58O9	Organic compounds	Lipids and lipid-like molecules	Steroids and steroid derivatives	Steroidal glycosides
260.1412445	InChI=1S/C16H20O3/c1-10(2)8-9-11-6-5-7-12-13(17)15(18)16(3,4)19-14(11)12/h5-8,15,18H,9H2,1-4H3/t15-/m0/s1	CC(=CCC1=CC=CC2=C1OC([C@H](C2=O)O)(C)C)C	NPA000216	HNNXBMFYSA	DIBXOBBIICUONB	C16H20O3	Organic compounds	Organoheterocyclic compounds	Benzopyrans	1-benzopyrans
486.225368	InChI=1S/C27H34O8/c1-9-20(29)19-13-16(4)14-23(31-6)25(19)35-21-11-10-18(22(12-15(2)3)34-17(5)28)26(32-7)24(21)27(30)33-8/h10-11,13-15,22H,9,12H2,1-8H3	CCC(=O)C1=CC(=CC(=C1OC2=C(C(=C(C=C2)C(CC(C)C)OC(=O)C)OC)C(=O)OC)OC)C	NPA000217	UHFFFAOYSA	YUKAOLLPVURKNC	C27H34O8	Organic compounds	Benzenoids	Benzene and substituted derivatives	Diphenylethers
292.1674592	InChI=1S/C17H24O4/c1-3-4-5-6-7-8-9-10-11-12-14(18)15-16(19)13(2)21-17(15)20/h8-9,19H,2-7,10-12H2,1H3	CCCCCCC=CCCCC(=O)C1=C(C(=C)OC1=O)O	NPA000218	UHFFFAOYSA	YXRWDFHHUJKYQR	C17H24O4	Organic compounds	Organoheterocyclic compounds	Dihydrofurans	Furanones
250.1568946	InChI=1S/C15H22O3/c1-8-10-5-15(2,3)6-11(10)12(7-16)9-4-13(8)18-14(9)17/h7-10,13-14,17H,4-6H2,1-3H3/t8-,9+,10+,13-,14-/m0/s1	C[C@@H]1[C@@H]2C[C@@H]([C@H](O2)O)C(=C3[C@@H]1CC(C3)(C)C)C=O	NPA000219	IUWMTURJSA	JTDLKHLQSBHHRH	C15H22O3	Organic compounds	Organoheterocyclic compounds	Oxolanes
238.1205091	InChI=1S/C13H18O4/c1-5-10(14)6-8(2)11-7-12(16-4)9(3)13(15)17-11/h6-7,10,14H,5H2,1-4H3/b8-6+	CCC(/C=C(\C)/C1=CC(=C(C(=O)O1)C)OC)O	NPA000220	SOFGYWHQSA	MPDDBIZPSZZTPG	C13H18O4	Organic compounds	Organoheterocyclic compounds	Pyrans	Pyranones and derivatives
718.4655983	InChI=1S/C41H66O10/c1-26(20-21-42)22-28(3)38(47)32(7)40-30(5)34(49-9)25-41(51-40)35(43)23-29(4)39(50-41)31(6)37(46)27(2)18-16-14-12-10-11-13-15-17-19-33(48-8)24-36(44)45/h10-20,27-35,37-40,42-43,46-47H,21-25H2,1-9H3,(H,44,45)/b11-10-,14-12+,15-13+,18-16-,19-17-,26-20+/t27-,28-,29-,30+,31-,32+,33+,34+,35-,37-,38-,39-,40-,41+/m0/s1	C[C@H]1C[C@@H]([C@]2(C[C@H]([C@H]([C@H](O2)[C@H](C)[C@H]([C@@H](C)C/C(=C/CO)/C)O)C)OC)O[C@@H]1[C@@H](C)[C@H]([C@@H](C)/C=C\C=C\C=C/C=C/C=C\[C@H](CC(=O)O)OC)O)O	NPA000221	RDDIVXQQSA	STVCQEJBQVSPCR	C41H66O10	Organic compounds	Lipids and lipid-like molecules	Fatty Acyls	Fatty acids and conjugates
464.2410181	InChI=1S/C25H36O8/c1-5-7-8-15(18-11-19(27)25(24(31)32-18)20(6-2)33-25)22(29)16-10-14(9-13(3)4)21(28)17(12-26)23(16)30/h10,12-13,15,18-20,24,27-28,30-31H,5-9,11H2,1-4H3/t15?,18?,19-,20+,24-,25?/m1/s1	CCCCC(C1C[C@H](C2([C@@H](O2)CC)[C@@H](O1)O)O)C(=O)C3=CC(=C(C(=C3O)C=O)O)CC(C)C	NPA000222	BXWWUWCWSA	MCZMNWYYIJABPO	C25H36O8	Organic compounds	Lipids and lipid-like molecules	Prenol lipids	Sesquiterpenoids
422.1212969	InChI=1S/C20H22O10/c1-9-3-11(22)5-13(23)18(9)20(28)30-12-4-10(2)17(14(24)6-12)19(27)29-8-16(26)15(25)7-21/h3-6,15-16,21-26H,7-8H2,1-2H3	CC1=CC(=CC(=C1C(=O)OC2=CC(=C(C(=C2)C)C(=O)OCC(C(CO)O)O)O)O)O	NPA000223	UHFFFAOYSA	BUBBEHCXSMCYNY	C20H22O10	Organic compounds	Phenylpropanoids and polyketides	Depsides and depsidones
390.2042387	InChI=1S/C22H30O6/c1-11(2)14-7-15(24)18-19-22(12(3)10-26-19)21(6,9-17(25)28-22)16(27-13(4)23)8-20(14,18)5/h11,14,16,18-19H,3,7-10H2,1-2,4-6H3/t14-,16-,18-,19+,20-,21+,22-/m1/s1	CC(C)[C@H]1CC(=O)[C@H]2[C@@]1(C[C@H]([C@@]3(CC(=O)O[C@]34[C@H]2OCC4=C)C)OC(=O)C)C	NPA000224	RQMULEBPSA	AEBQJOCVBDWEIY	C22H30O6	Organic compounds	Lipids and lipid-like molecules	Prenol lipids	Terpene lactones
468.1056468	InChI=1S/C24H20O10/c1-11(25)32-16-7-4-14(5-8-16)19-21(30)22(31)20(15-6-9-17(28)18(29)10-15)24(34-13(3)27)23(19)33-12(2)26/h4-10,28-31H,1-3H3	CC(=O)OC1=CC=C(C=C1)C2=C(C(=C(C(=C2OC(=O)C)OC(=O)C)C3=CC(=C(C=C3)O)O)O)O	NPA000225	UHFFFAOYSA	GFPQQRUJIIXVNE	C24H20O10	Organic compounds	Benzenoids	Benzene and substituted derivatives	Terphenyls
708.3734292	InChI=1S/C38H52N4O9/c1-6-25(4)33(35(46)39-29(38(49)50)21-27-14-16-28(17-15-27)51-20-18-24(2)3)41(5)36(47)30(23-43)40-34(45)31-13-10-19-42(31)37(48)32(44)22-26-11-8-7-9-12-26/h7-9,11-12,14-18,25,29-33,43-44H,6,10,13,19-23H2,1-5H3,(H,39,46)(H,40,45)(H,49,50)/t25-,29-,30-,31-,32?,33-/m0/s1	CC[C@H](C)[C@@H](C(=O)N[C@@H](CC1=CC=C(C=C1)OCC=C(C)C)C(=O)O)N(C)C(=O)[C@H](CO)NC(=O)[C@@H]2CCCN2C(=O)C(CC3=CC=CC=C3)O	NPA000226	AJLYFVEGSA	HGRKCBGERCWAPT	C38H52N4O9	Organic compounds	Organic acids and derivatives	Carboxylic acids and derivatives	Amino acids, peptides, and analogues
351.131802	InChI=1S/C17H21NO7/c1-24-13(20)6-9-7-18(11-5-3-2-4-10(9)11)17-16(23)15(22)14(21)12(8-19)25-17/h2-5,7,12,14-17,19,21-23H,6,8H2,1H3	COC(=O)CC1=CN(C2=CC=CC=C21)C3C(C(C(C(O3)CO)O)O)O	NPA000227	UHFFFAOYSA	UCJQLVSIHYDTNQ	C17H21NO7	Organic compounds	Nucleosides, nucleotides, and analogues	Nucleoside and nucleotide analogues	1-pyranosylindoles
421.2100523	InChI=1S/C22H31NO7/c1-10(6-7-14(24)16-15(25)9-23-21(16)28)8-11(2)19-12(3)20-18(27)17(26)13(4)22(5,29-19)30-20/h6-8,11-13,17-20,24,26-27H,9H2,1-5H3,(H,23,28)/b7-6+,10-8+,16-14+/t11-,12-,13-,17-,18-,19-,20+,22+/m1/s1	C[C@H]1[C@H]2[C@@H]([C@@H]([C@H]([C@](O2)(O[C@@H]1[C@H](C)/C=C(\C)/C=C/C(=C\3/C(=O)CNC3=O)/O)C)C)O)O	NPA000228	SDXUQBBQSA	UBJIPEORQUJGGG	C22H31NO7	Organic compounds	Organic oxygen compounds	Organooxygen compounds	Ethers
477.2627566	InChI=1S/C28H35N3O4/c1-16-11-26-12-19-25(4,5)28(14-27(19,15-31(26)13-16)30(6)23(26)33)17-7-8-18-21(20(17)29-22(28)32)34-10-9-24(2,3)35-18/h7-10,16,19H,11-15H2,1-6H3,(H,29,32)/t16-,19+,26+,27-,28-/m1/s1	C[C@@H]1C[C@@]23C[C@@H]4[C@@](C[C@@]5(C4(C)C)C6=C(C7=C(C=C6)OC(C=CO7)(C)C)NC5=O)(CN2C1)N(C3=O)C	NPA000229	HTEKFMMOSA	UCHMXMCBFDOYNC	C28H35N3O4	Organic compounds	Organoheterocyclic compounds	Azaspirodecane derivatives
516.3087037	InChI=1S/C30H44O7/c1-19-7-9-22(26(2,3)24(19)23(31)17-21-12-16-34-25(21)32)10-8-20-11-13-30(35-18-20)28(6)14-15-29(33,37-30)27(4,5)36-28/h12,20,22,24,33H,1,7-11,13-18H2,2-6H3/t20-,22-,24+,28-,29-,30-/m0/s1	C[C@@]12CC[C@@](C(O1)(C)C)(O[C@@]23CC[C@@H](CO3)CC[C@@H]4CCC(=C)[C@@H](C4(C)C)C(=O)CC5=CCOC5=O)O	NPA000230	OAKOWURQSA	RIYGWMAOYLEGET	C30H44O7	Organic compounds	Organic oxygen compounds	Organooxygen compounds	Ethers
2223.828558	InChI=1S/C87H145N3O62/c1-18-35(88-24-4-21(7-91)67(46(110)38(24)102)143-82-61(125)50(114)72(30(13-97)137-82)147-79-58(122)43(107)36(19(2)133-79)89-26-6-23(9-93)69(48(112)40(26)104)145-84-63(127)52(116)74(32(15-99)139-84)150-81-60(124)45(109)41(105)27(10-94)136-81)42(106)57(121)78(132-18)146-71-29(12-96)138-83(62(126)51(71)115)144-68-22(8-92)5-25(39(103)47(68)111)90-37-20(3)134-80(59(123)44(37)108)…	C[C@@H]1[C@H]([C@@H]([C@H]([C@H](O1)O[C@@H]2[C@H](O[C@@H]([C@@H]([C@H]2O)O)O[C@@H]3[C@H](O[C@@H]([C@@H]([C@H]3O)O)O[C@@H]4[C@H](O[C@@H]([C@@H]([C@H]4O)O)O[C@@H]5[C@H](OC([C@@H]([C@H]5O)O)O)CO)CO)CO)CO)O)O)N[C@H]6C=C([C@H]([C@@H]([C@H]6O)O)O[C@@H]7[C@@H]([C@H]([C@@H]([C@H](O7)CO)O[C@@H]8[C@@H]([C@H]([C@@H]([C@H](O8)C)N[C@H]9C=C([C@H]([C@@H]([C@H]9O)O)O[C@@H]1[C@@H]([C@H]([C@@H]([C@H](O1)CO)O[C@@H]…	NPA000231	QOXOOGCSSA	SMCNSIWTHXFVMF	C87H145N3O62	Organic compounds	Organic oxygen compounds	Organooxygen compounds	Carbohydrates and carbohydrate conjugates
622.0878039	InChI=1S/C31H23ClO12/c1-9-7-30-8-10-16(15(9)24(38)21(30)25(39)17-11(33)3-4-12(34)18(17)28(30)41)23(37)19-26(40)20-13(35)5-6-14(36)31(20,29(42)43-2)44-27(19)22(10)32/h3-4,7,14-15,33-34,36-37,39-40H,5-6,8H2,1-2H3/t14-,15-,30-,31-/m1/s1	CC1=C[C@@]23CC4=C(C5=C(C(=C4[C@@H]1C(=O)C2=C(C6=C(C=CC(=C6C3=O)O)O)O)O)C(=C7C(=O)CC[C@H]([C@]7(O5)C(=O)OC)O)O)Cl	NPA000232	QLFXGZKSSA	LATFATAGFWRKGB	C31H23ClO12	Organic compounds	Organoheterocyclic compounds	Benzopyrans	1-benzopyrans
251.105862	InChI=1S/C15H13N3O/c1-16-11-8-6-10(7-9-11)14-17-13-5-3-2-4-12(13)15(19)18-14/h2-9,16H,1H3,(H,17,18,19)	CNC1=CC=C(C=C1)C2=NC3=CC=CC=C3C(=O)N2	NPA000233	UHFFFAOYSA	HPAJBWPBFGTJFP	C15H13N3O	Organic compounds	Organoheterocyclic compounds	Diazanaphthalenes	Benzodiazines
348.1572885	InChI=1S/C19H24O6/c1-7-4-8(2)14(21)12-17(23)25-18-6-9(3)16-15(22)10(18)5-11(13(7)20)19(12,18)24-16/h7-11,15-16,21-22H,4-6H2,1-3H3/t7-,8+,9+,10+,11+,15+,16+,18+,19-/m0/s1	C[C@H]1C[C@H](C(=C2C(=O)O[C@@]34[C@]25[C@@H](C1=O)C[C@@H]3[C@H]([C@H](O5)[C@@H](C4)C)O)O)C	NPA000234	GEIIXDIJSA	BGHABCOWYJWZFY	C19H24O6	Organic compounds	Organoheterocyclic compounds	Furopyrans
254.0790382	InChI=1S/C12H14O6/c1-16-8-3-6(4-9(17-2)11(8)14)7-5-18-12(15)10(7)13/h3-4,7,10,13-14H,5H2,1-2H3	COC1=CC(=CC(=C1O)OC)C2COC(=O)C2O	NPA000235	UHFFFAOYSA	UWDUPJHVQLGXIK	C12H14O6	Organic compounds	Benzenoids	Phenols	Methoxyphenols
494.2264307	InChI=1S/C24H34N2O9/c1-11(2)8-14(17-9-13-6-5-7-16(27)19(13)23(32)34-17)26-22(31)20(30)21-15(10-18(28)29)25-12(3)24(4,33)35-21/h5-7,11-12,14-15,17,20-21,25,27,30,33H,8-10H2,1-4H3,(H,26,31)(H,28,29)/t12-,14-,15-,17-,20-,21-,24-/m0/s1	C[C@H]1[C@@](O[C@@H]([C@@H](N1)CC(=O)O)[C@@H](C(=O)N[C@@H](CC(C)C)[C@@H]2CC3=C(C(=CC=C3)O)C(=O)O2)O)(C)O	NPA000236	SHJDBJNPSA	AGFNOCSXEIUTSA	C24H34N2O9	Organic compounds	Organoheterocyclic compounds	Benzopyrans	2-benzopyrans
401.2202231	InChI=1S/C23H31NO5/c1-14(2)6-4-7-15(13-25)8-5-9-23(3)20(27)11-17-19(26)10-16-18(21(17)29-23)12-24-22(16)28/h6,8,10,20,25-27H,4-5,7,9,11-13H2,1-3H3,(H,24,28)/b15-8+/t20-,23-/m0/s1	CC(=CCC/C(=C\CC[C@]1([C@H](CC2=C(C=C3C(=C2O1)CNC3=O)O)O)C)/CO)C	NPA000237	KWOFNGTCSA	ZVZKOARXMVUPBB	C23H31NO5	Organic compounds	Lipids and lipid-like molecules	Prenol lipids	Monoterpenoids
868.4873964	InChI=1S/C51H68N2O10/c1-30(2)14-9-16-32(5)18-11-21-50(7)43(56)26-36-41(54)24-34-38(45(36)62-50)28-52(47(34)58)23-13-20-40(49(60)61)53-29-39-35(48(53)59)25-42(55)37-27-44(57)51(8,63-46(37)39)22-12-19-33(6)17-10-15-31(3)4/h14-15,18-19,24-25,40,43-44,54-57H,9-13,16-17,20-23,26-29H2,1-8H3,(H,60,61)	CC(=CCCC(=CCCC1(C(CC2=C(C=C3C(=C2O1)CN(C3=O)CCCC(C(=O)O)N4CC5=C6C(=C(C=C5C4=O)O)CC(C(O6)(C)CCC=C(C)CCC=C(C)C)O)O)O)C)C)C	NPA000238	UHFFFAOYSA	CRNDCHORWGDFGR	C51H68N2O10	Organic compounds	Organoheterocyclic compounds	Indoles and derivatives	Indolyl carboxylic acids and derivatives
322.1052529	InChI=1S/C16H18O7/c1-8-11(18)4-5-16(14(8)21,15(22)23)7-13(20)10-6-9(17)2-3-12(10)19/h2-3,6,11,14,17-19,21H,1,4-5,7H2,(H,22,23)/t11-,14-,16-/m0/s1	C=C1[C@H](CC[C@@]([C@H]1O)(CC(=O)C2=C(C=CC(=C2)O)O)C(=O)O)O	NPA000239	PJODQICGSA	GZVVHHXNPRBBSD	C16H18O7	Organic compounds	Organic oxygen compounds	Organooxygen compounds	Carbonyl compounds
114.0680796	InChI=1S/C6H10O2/c1-2-6(8)4-3-5-7/h6-8H,2,5H2,1H3/t6-/m0/s1	CC[C@@H](C#CCO)O	NPA000240	LURJTMIESA	SBFXIKAUMNVVCT	C6H10O2	Organic compounds	Lipids and lipid-like molecules	Fatty Acyls	Fatty alcohols
388.1885886	InChI=1S/C22H28O6/c1-10-14-16(28-11(2)23)18(26)22(17(10)25)19-15-12(9-27-19)13(24)5-6-20(15,3)7-8-21(14,22)4/h10,14,16-17,19,25H,5-9H2,1-4H3/t10-,14?,16?,17+,19+,20+,21-,22-/m1/s1	C[C@H]1[C@@H]([C@@]23[C@@H]4C5=C(CO4)C(=O)CC[C@]5(CC[C@@]2(C1C(C3=O)OC(=O)C)C)C)O	NPA000241	YQVPQWBXSA	YAOIKEHZQQMVDT	C22H28O6	Organic compounds	Lipids and lipid-like molecules	Prenol lipids	Monoterpenoids
108.0575149	InChI=1S/C7H8O/c1-6-4-2-3-5-7(6)8/h2-5,8H,1H3	CC1=CC=CC=C1O	NPA000242	UHFFFAOYSA	QWVGKYWNOKOFNN	C7H8O	Organic compounds	Benzenoids	Phenols	Cresols
342.1103383	InChI=1S/C19H18O6/c1-8-5-6-10-15(16(8)21)17(22)13-9(2)14(18(23)24)12(20)7-11(13)19(10,3)25-4/h5-7,20-21H,1-4H3,(H,23,24)	CC1=C(C2=C(C=C1)C(C3=CC(=C(C(=C3C2=O)C)C(=O)O)O)(C)OC)O	NPA000243	UHFFFAOYSA	YWHDXHMZXNDRAG	C19H18O6	Organic compounds	Benzenoids	Anthracenes	Anthracenecarboxylic acids and derivatives
215.0946287	InChI=1S/C13H13NO2/c1-8(2)3-4-9-5-6-10-11(7-9)14-13(16)12(10)15/h3,5-7H,4H2,1-2H3,(H,14,15,16)	CC(=CCC1=CC2=C(C=C1)C(=O)C(=O)N2)C	NPA000244	UHFFFAOYSA	MWJAKDCTOHITQV	C13H13NO2	Organic compounds	Organoheterocyclic compounds	Indoles and derivatives	Indolines
250.1568946	InChI=1S/C15H22O3/c1-9-7-11(16)12-14(2,3)5-4-6-15(12)10(9)8-18-13(15)17/h7,10,12-13,17H,4-6,8H2,1-3H3/t10-,12+,13+,15-/m0/s1	CC1=CC(=O)[C@H]2[C@@]3([C@H]1CO[C@H]3O)CCCC2(C)C	NPA000245	ZGFBFQLVSA	HHSBIKHOYFPWGC	C15H22O3	Organic compounds	Organoheterocyclic compounds	Naphthofurans
390.1314677	InChI=1S/C20H22O8/c1-8-15(24)13(10(3)22)17-14(16(8)26-5)19(4)18(25)12(9(2)21)11(23)7-20(19,27-6)28-17/h12,24H,7H2,1-6H3/t12?,19-,20+/m0/s1	CC1=C(C(=C2C(=C1OC)[C@]3(C(=O)C(C(=O)C[C@]3(O2)OC)C(=O)C)C)C(=O)C)O	NPA000246	IWSJWDQHSA	SBCSGCNJMDGECZ	C20H22O8	Organic compounds	Benzenoids	Benzene and substituted derivatives	Acetophenones
233.9850495	InChI=1S/C9H8Cl2O3/c1-13-8-6(10)3-5(4-7(8)11)9(12)14-2/h3-4H,1-2H3	COC1=C(C=C(C=C1Cl)C(=O)OC)Cl	NPA000247	UHFFFAOYSA	SHPKLAWJDWHSCJ	C9H8Cl2O3	Organic compounds	Benzenoids	Benzene and substituted derivatives	Benzoic acids and derivatives
169.0738932	InChI=1S/C8H11NO3/c1-6(10)8(11)3-2-7-4-12-5-9-7/h2-6,8,10-11H,1H3/b3-2+	CC(C(/C=C/C1=COC=N1)O)O	NPA000248	NSCUHMNNSA	OJHXOUXLAAAJPT	C8H11NO3	Organic compounds	Organoheterocyclic compounds	Azoles	Oxazoles
217.1314081	InChI=1S/C10H19NO4/c1-8(12)10(14)15-7-5-3-4-6-11-9(2)13/h8,12H,3-7H2,1-2H3,(H,11,13)/t8-/m0/s1	C[C@@H](C(=O)OCCCCCNC(=O)C)O	NPA000249	QMMMGPOBSA	OWGSCFXHUSTPCK	C10H19NO4	Organic compounds	Organic acids and derivatives	Carboxylic acids and derivatives	Carboxylic acid derivatives
496.282489	InChI=1S/C30H40O6/c1-22(13-15-24-10-6-4-7-11-24)14-16-26(31)20-28-21-27(32)17-23(2)9-5-3-8-12-25(18-29(33)34)19-30(35)36-28/h3-4,6-11,13,19,26-28,31-32H,5,12,14-18,20-21H2,1-2H3,(H,33,34)/b8-3+,22-13+,23-9+,25-19+/t26-,27-,28+/m1/s1	C/C/1=C\C/C=C/C/C(=C\C(=O)O[C@H](C[C@@H](C1)O)C[C@@H](CC/C(=C/CC2=CC=CC=C2)/C)O)/CC(=O)O	NPA000250	TTXNTIIMSA	FFFWIYTVZAPFFC	C30H40O6	Organic compounds	Phenylpropanoids and polyketides	Macrolides and analogues
194.0942943	InChI=1S/C11H14O3/c12-9-4-3-7-6-14-11-8(10(7)9)2-1-5-13-11/h8,11H,1-6H2/t8-,11+/m0/s1	C1C[C@@H]2[C@H](OC1)OCC3=C2C(=O)CC3	NPA000251	GZMMTYOYSA	LIJAYNVPQZPTBX	C11H14O3	Organic compounds	Organoheterocyclic compounds	Pyrans
226.1205091	InChI=1S/C12H18O4/c1-3-4-8-5-6-9(14)12(16)10(8)11(15)7(2)13/h3-6,8-12,14-16H,1-2H3/b4-3+/t8-,9-,10+,11?,12+/m0/s1	C/C=C/[C@H]1C=C[C@@H]([C@H]([C@H]1C(C(=O)C)O)O)O	NPA000252	HSCVWOFMSA	ZUVDWANJVVXNTN	C12H18O4	Organic compounds	Organic oxygen compounds	Organooxygen compounds	Carbonyl compounds
623.309432	InChI=1S/C35H45NO9/c1-15-11-9-10-12-24(37)36-27-19(5)34(44)25-23(35(27)45)14-18(4)31(41)26(25)30(40)17(3)13-16(2)29(39)21(7)33(43)22(8)32(42)20(6)28(15)38/h9-16,20-22,28-29,32-33,38-39,41-43H,1-8H3,(H,36,37)/b11-9+,12-10-,17-13+/t15-,16-,20+,21+,22+,28-,29-,32+,33+/m0/s1	C[C@H]1/C=C/C=C\C(=O)NC2=C(C(=O)C3=C(C(=C(C=C3C2=O)C)O)C(=O)/C(=C/[C@@H]([C@@H]([C@H]([C@H]([C@@H]([C@@H]([C@@H]([C@H]1O)C)O)C)O)C)O)C)/C)C	NPA000253	AIGVRGBASA	YIELQFCSZNNHLS	C35H45NO9	Organic compounds	Phenylpropanoids and polyketides	Macrolactams
145.0891494	InChI=1S/C10H11N/c1-7-4-3-5-10-9(7)6-8(2)11-10/h3-6,11H,1-2H3	CC1=C2C=C(NC2=CC=C1)C	NPA000254	UHFFFAOYSA	YBUMNVFXMLIKDZ	C10H11N	Organic compounds	Organoheterocyclic compounds	Indoles and derivatives	Indoles
493.249809	InChI=1S/C26H39NO6S/c1-15-10-8-7-9-11-20(28)24(16(2)12-19-14-34-18(4)27-19)33-22(30)13-21(29)26(5,6)25(32)17(3)23(15)31/h9,11-12,14-15,17,20-21,23-24,28-29,31H,7-8,10,13H2,1-6H3/b11-9-,16-12+/t15?,17-,20+,21+,23+,24-/m1/s1	C[C@@H]1[C@H](C(CCC/C=C\[C@@H]([C@H](OC(=O)C[C@@H](C(C1=O)(C)C)O)/C(=C/C2=CSC(=N2)C)/C)O)C)O	NPA000255	STOYAMIYSA	XHORAZNTIGWOJV	C26H39NO6S	Organic compounds	Phenylpropanoids and polyketides	Macrolides and analogues	Epothilones and analogues
218.0579088	InChI=1S/C12H10O4/c1-7-4-11(15)12(16-7)6-8-2-3-9(13)10(14)5-8/h2-6,13-14H,1H3/b12-6-	CC1=CC(=O)/C(=C/C2=CC(=C(C=C2)O)O)/O1	NPA000256	SDQBBNPISA	NLZQGBCUKNUDED	C12H10O4	Organic compounds	Benzenoids	Phenols	Benzenediols
290.0790382	InChI=1S/C15H14O6/c1-5-2-6-10(8(16)3-5)14(20)11-7(12(6)18)4-9(17)13(19)15(11)21/h2-3,9,13,15-17,19,21H,4H2,1H3/t9-,13-,15+/m0/s1	CC1=CC(=C2C(=C1)C(=O)C3=C(C2=O)[C@H]([C@H]([C@H](C3)O)O)O)O	NPA000257	DYQSUWPFSA	YUSJPHSHLVVZRA	C15H14O6	Organic compounds	Benzenoids	Anthracenes	Anthraquinones
426.1467238	InChI=1S/C27H22O5/c1-31-26(29)23(20-15-9-4-10-16-20)22(19-13-7-3-8-14-19)24-25(28)21(32-27(24)30)17-18-11-5-2-6-12-18/h2-17,22-23,28H,1H3/b21-17-/t22-,23+/m0/s1	COC(=O)[C@H](C1=CC=CC=C1)[C@H](C2=CC=CC=C2)C3=C(/C(=C/C4=CC=CC=C4)/OC3=O)O	NPA000258	PCGCSWCKSA	DFRUUMWSIQRNGP	C27H22O5	Organic compounds	Phenylpropanoids and polyketides	Stilbenes
807.5469769	InChI=1S/C41H73N7O9/c1-21(2)15-14-16-33(49)48-34-28(13)57-41(56)27(12)43-36(51)29(17-22(3)4)45-38(53)31(19-24(7)8)47-39(54)32(20-25(9)10)46-37(52)30(18-23(5)6)44-35(50)26(11)42-40(34)55/h21-32,34H,14-20H2,1-13H3,(H,42,55)(H,43,51)(H,44,50)(H,45,53)(H,46,52)(H,47,54)(H,48,49)/t26-,27-,28+,29-,30-,31+,32+,34-/m0/s1	C[C@@H]1[C@@H](C(=O)N[C@H](C(=O)N[C@H](C(=O)N[C@@H](C(=O)N[C@@H](C(=O)N[C@H](C(=O)N[C@H](C(=O)O1)C)CC(C)C)CC(C)C)CC(C)C)CC(C)C)C)NC(=O)CCCC(C)C	NPA000259	CSACJKOTSA	DGSRQKSHTABVKQ	C41H73N7O9	Organic compounds	Organic acids and derivatives	Peptidomimetics	Depsipeptides
274.0775987	InChI=1S/C14H14N2O2S/c1-18-13-8-11(10-6-4-3-5-7-10)16-12(9-15-17)14(13)19-2/h3-9,17H,1-2H3/b15-9+	COC1=CC(=NC(=C1SC)/C=N/O)C2=CC=CC=C2	NPA000260	OQLLNIDSSA	ZUUILEHAHVINQF	C14H14N2O2S	Organic compounds	Organoheterocyclic compounds	Pyridines and derivatives	Phenylpyridines
228.1361591	InChI=1S/C12H20O4/c1-9(13)5-3-2-4-6-10(14)11-7-8-12(15)16-11/h7-11,13-14H,2-6H2,1H3/t9-,10-,11-/m0/s1	C[C@@H](CCCCC[C@@H]([C@@H]1C=CC(=O)O1)O)O	NPA000261	DCAQKATOSA	XQIRBHFARGUNIX	C12H20O4	Organic compounds	Lipids and lipid-like molecules	Fatty Acyls	Fatty alcohols
350.1729386	InChI=1S/C19H26O6/c1-10(7-15(20)21)5-6-13-11(2)8-14-17(12(3)18(24)25-14)19(13,4)9-16(22)23/h7,12-14,17H,2,5-6,8-9H2,1,3-4H3,(H,20,21)(H,22,23)/b10-7+/t12-,13-,14-,17+,19+/m0/s1	C[C@H]1[C@@H]2[C@H](CC(=C)[C@@H]([C@@]2(C)CC(=O)O)CC/C(=C/C(=O)O)/C)OC1=O	NPA000262	JPTZROKLSA	CAKFMYXVLXBGIL	C19H26O6	Organic compounds	Organoheterocyclic compounds	Benzofurans
534.428425	InChI=1S/C33H58O5/c1-3-4-5-6-17-20-23-32(37)33(38-28(2)34)24-21-18-15-13-11-9-7-8-10-12-14-16-19-22-29-25-30(35)27-31(36)26-29/h25-27,32-33,35-37H,3-24H2,1-2H3	CCCCCCCCC(C(CCCCCCCCCCCCCCCC1=CC(=CC(=C1)O)O)OC(=O)C)O	NPA000263	UHFFFAOYSA	RNCPMGUKHRCWGJ	C33H58O5	Organic compounds	Lipids and lipid-like molecules	Fatty Acyls	Fatty alcohols
1674.752566	InChI=1S/C75H106N18O26/c1-36(2)17-10-8-6-7-9-11-23-56(97)85-46(26-40-33-80-44-21-15-13-18-41(40)44)69(112)88-48(29-55(79)96)70(113)90-51(32-62(106)107)72(115)93-64-39(5)119-75(118)52(27-53(94)42-19-12-14-20-43(42)77)91-74(117)63(37(3)25-59(100)101)92-71(114)47(28-54(78)95)86-58(99)34-81-66(109)49(30-60(102)103)87-65(108)38(4)83-68(111)50(31-61(104)105)89-67(110)45(22-16-24-76)84-57(98)35-82-73(64…	C[C@H]1[C@@H](C(=O)NCC(=O)N[C@H](C(=O)N[C@H](C(=O)N[C@@H](C(=O)N[C@H](C(=O)NCC(=O)N[C@@H](C(=O)N[C@H](C(=O)N[C@H](C(=O)O1)CC(=O)C2=CC=CC=C2N)C(C)CC(=O)O)CC(=O)N)CC(=O)O)C)CC(=O)O)CCCN)NC(=O)[C@H](CC(=O)O)NC(=O)[C@@H](CC(=O)N)NC(=O)[C@H](CC3=CNC4=CC=CC=C43)NC(=O)CCCCCCCCC(C)C	NPA000264	GPWJREGUSA	XWXIXPWFHRYZNW	C75H106N18O26	Organic compounds	Organic acids and derivatives	Peptidomimetics	Depsipeptides
202.0993797	InChI=1S/C13H14O2/c1-3-11-8-12(13(14)15-11)10-6-4-9(2)5-7-10/h4-8,11H,3H2,1-2H3	CCC1C=C(C(=O)O1)C2=CC=C(C=C2)C	NPA000265	UHFFFAOYSA	RFBPKMXSXRYFDL	C13H14O2	Organic compounds	Benzenoids	Benzene and substituted derivatives	Toluenes
1028.533118	InChI=1S/C52H72N10O12/c1-29(26-30(2)41(74-8)28-36-18-13-10-14-19-36)21-22-37-31(3)44(64)59-39(50(70)71)23-24-42(63)62(7)34(6)47(67)56-33(5)46(66)60-40(27-35-16-11-9-12-17-35)49(69)61-43(51(72)73)32(4)45(65)58-38(48(68)57-37)20-15-25-55-52(53)54/h9-14,16-19,21-22,26,30-33,37-41,43H,6,15,20,23-25,27-28H2,1-5,7-8H3,(H,56,67)(H,57,68)(H,58,65)(H,59,64)(H,60,66)(H,61,69)(H,70,71)(H,72,73)(H4,53,54,55)…	C[C@H]1[C@@H](NC(=O)[C@@H](NC(=O)[C@H]([C@@H](NC(=O)[C@@H](NC(=O)[C@H](NC(=O)C(=C)N(C(=O)CC[C@@H](NC1=O)C(=O)O)C)C)CC2=CC=CC=C2)C(=O)O)C)CCCN=C(N)N)/C=C/C(=C/[C@H](C)[C@H](CC3=CC=CC=C3)OC)/C	NPA000266	POWPIGGBSA	NCIZAPYSXYPFOU	C52H72N10O12	Organic compounds	Organic acids and derivatives	Peptidomimetics	Hybrid peptides
386.1114009	InChI=1S/C19H18N2O7/c1-8-15(22)16(23)17(24)19(27-8)28-12-7-3-6-11-14(12)21-10-5-2-4-9(18(25)26)13(10)20-11/h2-8,15-17,19,22-24H,1H3,(H,25,26)/t8-,15+,16-,17-,19+/m1/s1	C[C@@H]1[C@@H]([C@H]([C@H]([C@@H](O1)OC2=CC=CC3=NC4=C(C=CC=C4N=C32)C(=O)O)O)O)O	NPA000267	OXCYIXTMSA	RNQLDRYNCNBADM	C19H18N2O7	Organic compounds	Organic oxygen compounds	Organooxygen compounds	Carbohydrates and carbohydrate conjugates
280.2402303	InChI=1S/C18H32O2/c1-3-4-5-6-7-8-9-10-11-12-13-14-17(2)15-16-18(19)20/h7-8,11-12,17H,3-6,9-10,13-16H2,1-2H3,(H,19,20)/b8-7-,12-11-	CCCCC/C=C\CC/C=C\CCC(C)CCC(=O)O	NPA000268	MQEUWQHPSA	HNLWSHWQZXSOLR	C18H32O2	Organic compounds	Lipids and lipid-like molecules	Fatty Acyls	Fatty acids and conjugates
518.3243538	InChI=1S/C30H46O7/c1-19-7-9-22(26(2,3)24(19)23(31)17-21-12-16-34-25(21)32)10-8-20-11-13-30(35-18-20)28(6)14-15-29(33,37-30)27(4,5)36-28/h17,20,22-24,31,33H,1,7-16,18H2,2-6H3/t20-,22-,23-,24+,28-,29-,30-/m0/s1	C[C@@]12CC[C@@](C(O1)(C)C)(O[C@@]23CC[C@@H](CO3)CC[C@@H]4CCC(=C)[C@@H](C4(C)C)[C@H](C=C5CCOC5=O)O)O	NPA000269	WJLQCWDUSA	DGSHWCAYBHOGMY	C30H46O7	Organic compounds	Organic oxygen compounds	Organooxygen compounds	Ethers
239.0793725	InChI=1S/C11H13NO5/c1-5-10(14)12-9-7(13)3-6(11(15)16-2)4-8(9)17-5/h4,7-9,13H,1,3H2,2H3,(H,12,14)/t7-,8+,9+/m0/s1	COC(=O)C1=C[C@@H]2[C@@H]([C@H](C1)O)NC(=O)C(=C)O2	NPA000270	DJLDLDEBSA	MRTLVFNBTBKYFV	C11H13NO5	Organic compounds	Organoheterocyclic compounds	Benzoxazines
1085.560455	InChI=1S/C47H79N11O18/c1-8-23(6)12-9-10-13-27(60)74-35(22(4)5)30(55-40(65)29(24-14-18-52-45(49)53-24)57-46(70)56-28(21(2)3)42(66)67)39(64)51-17-11-16-50-31(43(68)69)36(76-44-38(72-7)32(61)25(20-48)73-44)37-33(62)34(63)41(75-37)58-19-15-26(59)54-47(58)71/h15,19,21-25,28-38,41,44,50,61-63H,8-14,16-18,20,48H2,1-7H3,(H,51,64)(H,55,65)(H,66,67)(H,68,69)(H3,49,52,53)(H,54,59,71)(H2,56,57,70)/t23?,24-,2…	CCC(C)CCCCC(=O)O[C@H]([C@@H](C(=O)NCCCN[C@@H]([C@@H]([C@@H]1[C@H]([C@H]([C@@H](O1)N2C=CC(=O)NC2=O)O)O)O[C@H]3[C@@H]([C@@H]([C@H](O3)CN)O)OC)C(=O)O)NC(=O)[C@H]([C@@H]4CCN=C(N4)N)NC(=O)N[C@@H](C(C)C)C(=O)O)C(C)C	NPA000271	WDXBTKRESA	MWCSUZGMQHRXMO	C47H79N11O18	Organic compounds	Organic acids and derivatives	Carboxylic acids and derivatives	Amino acids, peptides, and analogues
321.0920418	InChI=1S/C20H16ClNO/c1-12-18(23-2)11-16-15-10-14(21)8-9-17(15)22-20(16)19(12)13-6-4-3-5-7-13/h3-11,22H,1-2H3	CC1=C(C=C2C3=C(C=CC(=C3)Cl)NC2=C1C4=CC=CC=C4)OC	NPA000272	UHFFFAOYSA	ZIOOMUSPLCJTQR	C20H16ClNO	Organic compounds	Organoheterocyclic compounds	Indoles and derivatives	Carbazoles
180.0786442	InChI=1S/C10H12O3/c1-6(7(2)11)8-3-9(12)5-10(13)4-8/h3-6,12-13H,1-2H3/t6-/m1/s1	C[C@@H](C1=CC(=CC(=C1)O)O)C(=O)C	NPA000273	ZCFIWIBFSA	FRFPBNSSHPTWHO	C10H12O3	Organic compounds	Benzenoids	Benzene and substituted derivatives	Phenylpropanes
404.2926598	InChI=1S/C25H40O4/c1-15-8-9-25-16(2)6-7-17(25)20-22(3,12-18(15)25)10-11-23(20,4)13-19(27)21(28)24(5,29)14-26/h12,15-17,19-20,26-27,29H,6-11,13-14H2,1-5H3/t15-,16-,17-,19-,20-,22+,23+,24?,25-/m0/s1	C[C@H]1CC[C@@]23C1=C[C@]4(CC[C@]([C@H]4[C@@H]2CC[C@@H]3C)(C)C[C@@H](C(=O)C(C)(CO)O)O)C	NPA000274	SOHPHPDSSA	WCMVXSJCZKPSHR	C25H40O4	Organic compounds	Lipids and lipid-like molecules	Prenol lipids	Monoterpenoids
362.1729386	InChI=1S/C20H26O6/c1-9-11(3)25-17-12-7-5-6-8-20(12,24-4)26-18-14(17)13(9)10(2)16(21)15(18)19(22)23/h9,11-12,17,21H,5-8H2,1-4H3,(H,22,23)/t9-,11-,12-,17-,20+/m1/s1	C[C@@H]1[C@H](O[C@@H]2[C@H]3CCCC[C@@]3(OC4=C(C(=C(C1=C24)C)O)C(=O)O)OC)C	NPA000275	GUDVAKLDSA	CTZMTGUUUISDOM	C20H26O6	Organic compounds	Organoheterocyclic compounds	Benzopyrans	1-benzopyrans
570.152597	InChI=1S/C32H26O10/c1-13-7-18(33)26-20(35)9-15-10-21(38-4)28(30(40-6)23(15)31(26)41-13)25-17-11-16(37-3)12-22(39-5)24(17)32-27(29(25)36)19(34)8-14(2)42-32/h7-12,35-36H,1-6H3	CC1=CC(=O)C2=C(C=C3C=C(C(=C(C3=C2O1)OC)C4=C(C5=C(C6=C(C=C(C=C64)OC)OC)OC(=CC5=O)C)O)OC)O	NPA000276	UHFFFAOYSA	ADLOVFYPOQTFMO	C32H26O10	Organic compounds	Organoheterocyclic compounds	Naphthopyrans	Naphthopyranones
504.2049074	InChI=1S/C32H28N2O4/c1-17(2)5-7-19-9-11-21-23(15-33-25(21)13-19)27-29(35)31(37)28(32(38)30(27)36)24-16-34-26-14-20(8-6-18(3)4)10-12-22(24)26/h5-7,9-16,33-35,38H,1,8H2,2-4H3/b7-5+	CC(=CCC1=CC2=C(C=C1)C(=CN2)C3=C(C(=O)C(=C(C3=O)O)C4=CNC5=C4C=CC(=C5)/C=C/C(=C)C)O)C	NPA000277	FNORWQNLSA	XUNIIULIATZTPL	C32H28N2O4	Organic compounds	Organoheterocyclic compounds	Indoles and derivatives	Indoles
254.1881947	InChI=1S/C15H26O3/c1-8(2)11-7-12(16)9(3)10-5-6-13(17)14(4)15(10,11)18-14/h8-13,16-17H,5-7H2,1-4H3/t9-,10+,11-,12-,13-,14-,15-/m1/s1	C[C@@H]1[C@@H]2CC[C@H]([C@@]3([C@]2(O3)[C@H](C[C@H]1O)C(C)C)C)O	NPA000278	CVEQBJKISA	KALHVLRQNHIJOX	C15H26O3	Organic compounds	Lipids and lipid-like molecules	Prenol lipids	Monoterpenoids
236.0684735	InChI=1S/C12H12O5/c13-8-2-9(14)11(15)6-1-5-3-17-4-7(5)12(16)10(6)8/h1,9,11,14-16H,2-4H2/t9-,11+/m1/s1	C1[C@H]([C@H](C2=CC3=C(COC3)C(=C2C1=O)O)O)O	NPA000279	KOLCDFICSA	KVULUBRLURDGGV	C12H12O5	Organic compounds	Organoheterocyclic compounds	Naphthofurans
252.1725446	InChI=1S/C15H24O3/c1-9-5-12(18)13-14(2,3)6-10(17)7-15(13,4)11(9)8-16/h5,10-11,13,16-17H,6-8H2,1-4H3/t10-,11-,13-,15+/m0/s1	CC1=CC(=O)[C@@H]2[C@@]([C@H]1CO)(C[C@H](CC2(C)C)O)C	NPA000280	TZQJONAQSA	QXTBAOJTASJFAD	C15H24O3	Organic compounds	Organic oxygen compounds	Organooxygen compounds	Carbonyl compounds
268.1674592	InChI=1S/C15H24O4/c1-14(7-17)10-5-11(18)15(2,19)9-4-3-8(6-16)12(9)13(10)14/h8-10,12-13,16-17,19H,3-7H2,1-2H3/t8-,9-,10+,12+,13+,14-,15+/m1/s1	C[C@]1([C@@H]2[C@H]1[C@H]3[C@H](CC[C@H]3[C@](C(=O)C2)(C)O)CO)CO	NPA000281	JYRUDBFUSA	SMBFHNHYCIWWQC	C15H24O4	Organic compounds	Lipids and lipid-like molecules	Prenol lipids	Sesquiterpenoids
374.1729386	InChI=1S/C21H26O6/c1-10-5-17-15(20(10)26-11(2)22)4-3-12-6-13(23)7-14-8-19(24)18(9-16(12)17)21(25)27-14/h3-4,9-10,12-17,20,23H,5-8H2,1-2H3/b18-9-/t10-,12+,13+,14-,15-,16-,17-,20-/m1/s1	C[C@@H]1C[C@@H]2[C@H]([C@@H]1OC(=O)C)C=C[C@@H]3[C@H]2/C=C\4/C(=O)C[C@@H](C[C@H](C3)O)OC4=O	NPA000282	MMCQDFOUSA	NQXQKOWVFXXLJS	C21H26O6	Organic compounds	Organoheterocyclic compounds	Lactones	Delta valerolactones
616.4339043	InChI=1S/C37H60O7/c1-22(2)10-9-11-24(20-42-33-32(41)31(40)28(39)21-43-33)25-14-18-37(8)27-12-13-29-34(4,5)30(44-23(3)38)16-17-35(29,6)26(27)15-19-36(25,37)7/h10,24-25,28-33,39-41H,9,11-21H2,1-8H3/t24-,25+,28?,29-,30+,31?,32?,33?,35+,36+,37-/m0/s1	CC(=CCC[C@@H](COC1C(C(C(CO1)O)O)O)[C@H]2CC[C@@]3([C@@]2(CCC4=C3CC[C@@H]5[C@@]4(CC[C@H](C5(C)C)OC(=O)C)C)C)C)C	NPA000283	LHNCDOQRSA	SBGVGAGMQOZWRL	C37H60O7	Organic compounds	Lipids and lipid-like molecules	Prenol lipids	Triterpenoids
772.4555361	InChI=1S/C32H60N12O10/c1-44-14-19(46)24-25(30(44)51)42-32(41-24)43-29-26(27(50)28(54-31(37)52)20(15-45)53-29)40-23(49)13-18(36)7-4-10-39-22(48)12-17(35)6-3-9-38-21(47)11-16(34)5-2-8-33/h16-20,24-29,45-46,50H,2-15,33-36H2,1H3,(H2,37,52)(H,38,47)(H,39,48)(H,40,49)(H2,41,42,43)/t16?,17?,18?,19-,20?,24-,25+,26?,27?,28?,29?/m1/s1	CN1C[C@H]([C@@H]2[C@@H](C1=O)N=C(N2)NC3C(C(C(C(O3)CO)OC(=O)N)O)NC(=O)CC(CCCNC(=O)CC(CCCNC(=O)CC(CCCN)N)N)N)O	NPA000284	OHOJOCITSA	SMGKDTRGGAAALL	C32H60N12O10	Organic compounds	Organic oxygen compounds	Organooxygen compounds	Carbohydrates and carbohydrate conjugates
422.2304534	InChI=1S/C23H34O7/c1-12(2)19-16-9-18(25)13(3)15-7-8-22(27,11-29-6)17(15)10-23(16,28)21(5,20(19)26)30-14(4)24/h10,12-13,15,18,25,27-28H,7-9,11H2,1-6H3/b17-10+/t13-,15+,18+,21+,22+,23+/m1/s1	C[C@@H]1[C@@H]\2CC[C@@](/C2=C/[C@@]3(C(=C(C(=O)[C@]3(C)OC(=O)C)C(C)C)C[C@@H]1O)O)(COC)O	NPA000285	ZXHYCMTBSA	BXZRFNRVGCBGTM	C23H34O7	Organic compounds	Lipids and lipid-like molecules	Prenol lipids	Diterpenoids
407.1481208	InChI=1S/C22H21N3O5/c1-30-20-18(26)8-11-7-17-21(28)24-16(22(29)25(17)10-14(11)19(20)27)6-12-9-23-15-5-3-2-4-13(12)15/h2-5,8-9,16-17,23,26-27H,6-7,10H2,1H3,(H,24,28)/t16-,17-/m1/s1	COC1=C(C=C2C[C@@H]3C(=O)N[C@@H](C(=O)N3CC2=C1O)CC4=CNC5=CC=CC=C54)O	NPA000286	IAGOWNOFSA	FBGQHXBBNVDHIX	C22H21N3O5	Organic compounds	Organoheterocyclic compounds	Tetrahydroisoquinolines
560.3349185	InChI=1S/C32H48O8/c1-19-8-7-9-24(18-33)32(36)27(15-22(4)28(37-6)29(32)34)30(35)38-26-16-25(11-10-20(2)14-19)40-31(17-26)13-12-21(3)23(5)39-31/h7-10,15,19,21,23,25-29,33-34,36H,11-14,16-18H2,1-6H3/b8-7+,20-10+,24-9+/t19-,21-,23+,25+,26-,27-,28+,29+,31-,32+/m0/s1	C[C@H]1CC[C@]2(C[C@@H]3C[C@H](O2)C/C=C(/C[C@H](/C=C/C=C(/[C@]4([C@@H](C=C([C@H]([C@H]4O)OC)C)C(=O)O3)O)\CO)C)\C)O[C@@H]1C	NPA000287	RFEBHRRASA	HUGLSMLBRBBTGU	C32H48O8	Organic compounds	Phenylpropanoids and polyketides	Macrolides and analogues	Milbemycins
608.3129542	InChI=1S/C23H44N8O11/c1-14(33)19(22(37)31(42)12-4-7-17(26)23(38)39)28-21(36)16(25)6-3-11-30(41)18(34)8-9-27-20(35)15(24)5-2-10-29(40)13-32/h13-17,19,33,40-42H,2-12,24-26H2,1H3,(H,27,35)(H,28,36)(H,38,39)	CC(C(C(=O)N(CCCC(C(=O)O)N)O)NC(=O)C(CCCN(C(=O)CCNC(=O)C(CCCN(C=O)O)N)O)N)O	NPA000288	UHFFFAOYSA	AHHBHDOBNNJFAK	C23H44N8O11	Organic compounds	Organic acids and derivatives	Peptidomimetics	Hybrid peptides
407.3188149	InChI=1S/C28H41NO/c1-18-12-14-27(4)24-11-10-23(30)19(2)26(24,3)15-13-25(27)28(18,5)16-20-17-29-22-9-7-6-8-21(20)22/h6-9,17-19,23-25,29-30H,10-16H2,1-5H3/t18-,19+,23+,24-,25+,26-,27+,28+/m1/s1	C[C@@H]1CC[C@]2([C@@H]3CC[C@@H]([C@@H]([C@]3(CC[C@@H]2[C@@]1(C)CC4=CNC5=CC=CC=C54)C)C)O)C	NPA000289	MEZXNFOZSA	AOYNVKNXGQEQEA	C28H41NO	Organic compounds	Lipids and lipid-like molecules	Prenol lipids	Diterpenoids
334.0688674	InChI=1S/C16H14O8/c1-7-6-23-14(20)11-12(18)10-8(17)4-3-5-9(10)24-16(11,13(7)19)15(21)22-2/h3-6,13,17-19H,1-2H3/t13-,16+/m1/s1	CC1=COC(=O)C2=C(C3=C(C=CC=C3O)O[C@@]2([C@@H]1O)C(=O)OC)O	NPA000290	CJNGLKHVSA	GFYIIWHEPPLOOW	C16H14O8	Organic compounds	Organoheterocyclic compounds	Benzopyrans	1-benzopyrans
273.9121902	InChI=1S/C8H6Cl4O2/c1-13-7-3(9)5(11)8(14-2)6(12)4(7)10/h1-2H3	COC1=C(C(=C(C(=C1Cl)Cl)OC)Cl)Cl	NPA000291	UHFFFAOYSA	HICARXIPJINIRA	C8H6Cl4O2	Organic compounds	Benzenoids	Benzene and substituted derivatives	Methoxybenzenes
236.17763	InChI=1S/C15H24O2/c1-10-5-6-12-14(2,3)13(17)7-8-15(12,4)11(10)9-16/h5,11-12,16H,6-9H2,1-4H3/t11-,12-,15+/m0/s1	CC1=CC[C@@H]2[C@@]([C@H]1CO)(CCC(=O)C2(C)C)C	NPA000292	SLEUVZQESA	XSJRCXSSXUHOHN	C15H24O2	Organic compounds	Organic oxygen compounds	Organooxygen compounds	Carbonyl compounds
229.0738932	InChI=1S/C13H11NO3/c15-8-11-12(16)7-10(14-13(11)17)6-9-4-2-1-3-5-9/h1-5,7-8H,6H2,(H2,14,16,17)	C1=CC=C(C=C1)CC2=CC(=C(C(=O)N2)C=O)O	NPA000293	UHFFFAOYSA	OFDKPWCCYRMWNM	C13H11NO3	Organic compounds	Organoheterocyclic compounds	Pyridines and derivatives	Pyridine carboxaldehydes
526.2791349	InChI=1S/C28H38N4O6/c1-16(2)23(26(35)30-22(28(37)38)15-19-10-12-20(33)13-11-19)32-27(36)24(17(3)4)31-25(34)21(29)14-18-8-6-5-7-9-18/h5-13,16-17,21-24,33H,14-15,29H2,1-4H3,(H,30,35)(H,31,34)(H,32,36)(H,37,38)/t21-,22+,23-,24+/m1/s1	CC(C)[C@@H](C(=O)N[C@H](C(C)C)C(=O)N[C@@H](CC1=CC=C(C=C1)O)C(=O)O)NC(=O)[C@@H](CC2=CC=CC=C2)N	NPA000294	QPXUXIHVSA	LUVNTPPXXIXEDW	C28H38N4O6	Organic compounds	Organic acids and derivatives	Carboxylic acids and derivatives	Amino acids, peptides, and analogues
387.2984734	InChI=1S/C21H41NO5/c1-2-3-4-11-14-18(24)15-12-9-7-5-6-8-10-13-16-19(25)21(22,17-23)20(26)27/h19,23,25H,2-17,22H2,1H3,(H,26,27)/t19-,21?/m0/s1	CCCCCCC(=O)CCCCCCCCCC[C@@H](C(CO)(C(=O)O)N)O	NPA000295	ZQRQZVKFSA	JVVUMRUWQBAVNC	C21H41NO5	Organic compounds	Lipids and lipid-like molecules	Fatty Acyls	Fatty acids and conjugates
293.1263227	InChI=1S/C15H19NO5/c1-8(12(16)19)4-10(18)6-15-9-2-3-14(7-17,11(15)5-9)21-13(15)20/h4,9,11,17H,2-3,5-7H2,1H3,(H2,16,19)/b8-4+/t9-,11+,14-,15-/m0/s1	C/C(=C\C(=O)C[C@]12[C@H]3CC[C@]([C@H]1C3)(OC2=O)CO)/C(=O)N	NPA000296	PCMRZQPASA	BXWBZJGYSPICSH	C15H19NO5	Organic compounds	Lipids and lipid-like molecules	Prenol lipids	Terpene lactones
618.4131688	InChI=1S/C36H58O8/c1-20(2)9-8-10-21(31(41)44-30-29(40)28(39)25(19-37)43-32(30)42)22-13-17-36(7)24-11-12-26-33(3,4)27(38)15-16-34(26,5)23(24)14-18-35(22,36)6/h9,21-22,25-30,32,37-40,42H,8,10-19H2,1-7H3/t21-,22-,25-,26+,27-,28-,29+,30-,32-,34-,35-,36+/m1/s1	CC(=CCC[C@H]([C@H]1CC[C@@]2([C@@]1(CCC3=C2CC[C@@H]4[C@@]3(CC[C@H](C4(C)C)O)C)C)C)C(=O)O[C@@H]5[C@H]([C@@H]([C@H](O[C@H]5O)CO)O)O)C	NPA000297	NLXUJKFSSA	JIESWXRJWVOIGO	C36H58O8	Organic compounds	Lipids and lipid-like molecules	Prenol lipids	Triterpenoids
507.1529314	InChI=1S/C27H25NO9/c1-10-7-14-19(15(29)8-10)21-22(28-11(2)27(34)37-26(14)28)25(33)20-13(24(21)32)5-4-6-17(20)36-18-9-16(30)23(31)12(3)35-18/h4-8,11-12,16,18,23,26,29-31H,9H2,1-3H3/t11-,12-,16+,18-,23-,26-/m0/s1	C[C@H]1[C@@H]([C@@H](C[C@@H](O1)OC2=CC=CC3=C2C(=O)C4=C(C3=O)C5=C(C=C(C=C5[C@H]6N4[C@H](C(=O)O6)C)C)O)O)O	NPA000298	XPRNDFBXSA	RZOHWPFQSWBZBM	C27H25NO9	Organic compounds	Organoheterocyclic compounds	Quinolines and derivatives	Benzoquinolines
525.1859628	InChI=1S/C25H27N5O8/c26-20(32)7-5-17(24(35)36)29-23(34)18-11-14-13-10-12(31)3-4-15(13)28-22(14)16(27-18)6-8-21(33)30-9-1-2-19(30)25(37)38/h3-4,10-11,17,19,28,31H,1-2,5-9H2,(H2,26,32)(H,29,34)(H,35,36)(H,37,38)/t17-,19-/m0/s1	C1C[C@H](N(C1)C(=O)CCC2=C3C(=CC(=N2)C(=O)N[C@@H](CCC(=O)N)C(=O)O)C4=C(N3)C=CC(=C4)O)C(=O)O	NPA000299	HKUYNNGSSA	NXSPJNGIASLZOG	C25H27N5O8	Organic compounds	Organic acids and derivatives	Carboxylic acids and derivatives	Amino acids, peptides, and analogues
217.0950226	InChI=1S/C9H15NO5/c1-9(2,5-11)7(14)8(15)10-4-3-6(12)13/h3-4,7,11,14H,5H2,1-2H3,(H,10,15)(H,12,13)/b4-3+/t7-/m0/s1	CC(C)(CO)[C@H](C(=O)N/C=C/C(=O)O)O	NPA000300	SDLBARTOSA	HWKKTJQAKVPKTK	C9H15NO5	Organic compounds	Lipids and lipid-like molecules	Fatty Acyls	Fatty amides
511.283492	InChI=1S/C32H37N3O3/c1-17-8-7-10-22-29-31(4,38-29)19(3)27-25(15-20-16-33-23-11-6-5-9-21(20)23)35-30(37)32(22,27)26-13-12-24(34-26)28(36)18(2)14-17/h5-7,9-11,14,16-17,19,22,24-25,27,29,33H,8,12-13,15H2,1-4H3,(H,35,37)/b10-7-,18-14-/t17-,19-,22-,24-,25?,27-,29-,31+,32+/m0/s1	C[C@H]/1C/C=C\[C@H]2[C@H]3[C@](O3)([C@H]([C@@H]4[C@@]2(C5=N[C@@H](CC5)C(=O)/C(=C1)/C)C(=O)NC4CC6=CNC7=CC=CC=C76)C)C	NPA000301	MLAGUIKPSA	UJPWZJUBKFMAST	C32H37N3O3	Organic compounds	Organoheterocyclic compounds	Indoles and derivatives	Indoles
366.0739528	InChI=1S/C20H14O7/c21-12-7-8-13(22)19-18(12,27-19)16(23)15-17(24-15)20(19)25-10-5-1-3-9-4-2-6-11(26-20)14(9)10/h1-8,12,15-17,21,23H/t12-,15+,16-,17+,18-,19-/m0/s1	C1=CC2=C3C(=C1)OC4([C@H]5[C@H](O5)[C@@H]([C@@]67[C@@]4(O6)C(=O)C=C[C@@H]7O)O)OC3=CC=C2	NPA000302	CCNMWVGKSA	AUWGMDYISSBOED	C20H14O7	Organic compounds	Benzenoids	Naphthalenes
590.3818687	InChI=1S/C34H54O8/c1-19(2)20(3)7-8-21(4)23-9-10-25-31(23,5)13-12-26-32(6)14-11-22(17-33(32)15-16-34(25,26)42-41-33)39-30-29(38)28(37)27(36)24(18-35)40-30/h7-8,15-16,19-30,35-38H,9-14,17-18H2,1-6H3/b8-7+/t20-,21+,22-,23+,24+,25+,26+,27+,28-,29+,30+,31+,32+,33+,34-/m0/s1	C[C@H](/C=C/[C@H](C)C(C)C)[C@H]1CC[C@@H]2[C@@]1(CC[C@H]3[C@]24C=C[C@@]5([C@@]3(CC[C@@H](C5)O[C@H]6[C@@H]([C@H]([C@@H]([C@H](O6)CO)O)O)O)C)OO4)C	NPA000303	AGBBTXFXSA	CKJZKFPVVUQBMB	C34H54O8	Organic compounds	Lipids and lipid-like molecules	Steroids and steroid derivatives	Steroidal glycosides
312.193674	InChI=1S/C17H28O5/c1-8-6-10(22-9(2)18)13-15(3,4)7-16(5)14(20)12(19)11(8)17(13,16)21/h8,10-14,19-21H,6-7H2,1-5H3/t8-,10+,11-,12-,13+,14+,16-,17-/m1/s1	C[C@@H]1C[C@@H]([C@@H]2[C@@]3([C@H]1[C@H]([C@@H]([C@]3(CC2(C)C)C)O)O)O)OC(=O)C	NPA000304	SJSNFWCWSA	XEUSNZUHUUORTO	C17H28O5	Organic compounds	Lipids and lipid-like molecules	Prenol lipids	Sesquiterpenoids
1184.555595	InChI=1S/C65H84O20/c1-32-12-10-14-42-20-38(28-66)34(3)21-62(42)51(74)45(55(78)82-62)43(70)15-18-60(8)26-40(30-68)37(6)24-65(60)54(77)48(58(81)85-65)50(73)33(2)13-11-17-59(7)25-39(29-67)35(4)22-63(59)52(75)46(56(79)83-63)44(71)16-19-61(9)27-41(31-69)36(5)23-64(61)53(76)47(49(32)72)57(80)84-64/h10-20,25-27,30,34-37,42-50,55-58,66-67,69-73,78-81H,21-24,28-29,31H2,1-9H3	CC1CC23C(C=CC=C(C(C4C(OC5(C4=O)CC(C(=CC5(C=CC(C6C(OC7(C6=O)CC(C(=CC7(C=CC=C(C(C8C(OC9(C8=O)CC(C(=CC9(C=CC(C(C2=O)C(O3)O)O)C)C=O)C)O)O)C)C)CO)C)O)O)C)CO)C)O)O)C)C=C1CO	NPA000305	UHFFFAOYSA	IFVBSECCTMNWNV	C65H84O20	Organic compounds	Lipids and lipid-like molecules	Prenol lipids	Triterpenoids
182.0942943	InChI=1S/C10H14O3/c1-7(11)10(12)8-3-5-9(13-2)6-4-8/h3-7,10-12H,1-2H3/t7-,10-/m1/s1	C[C@H]([C@H](C1=CC=C(C=C1)OC)O)O	NPA000306	GMSGAONNSA	MRDZSBVJWOXBRW	C10H14O3	Organic compounds	Benzenoids	Benzene and substituted derivatives	Phenylpropanes
374.1729386	InChI=1S/C21H26O6/c1-14(16(12-24-4)20(23)25-5)7-6-8-15-9-10-17-18(11-15)27-21(2,3)19(22)13-26-17/h6-12,19,22H,13H2,1-5H3/b8-6+,14-7-,16-12+/t19-/m0/s1	C/C(=C/C=C/C1=CC2=C(C=C1)OC[C@@H](C(O2)(C)C)O)/C(=C\OC)/C(=O)OC	NPA000307	MJAOIUGUSA	SMLIFVAKZCGFSF	C21H26O6	Organic compounds	Benzenoids	Benzene and substituted derivatives	Styrenes
498.2828829	InChI=1S/C26H42O9/c1-11(2)15-7-18(29)26(4)8-16-13(9-27)5-6-14(16)12(3)20(30)24(19(15)26)35-25-23(33)22(32)21(31)17(10-28)34-25/h8,11-14,17-18,20-25,27-33H,5-7,9-10H2,1-4H3/b16-8-/t12-,13-,14+,17-,18+,20-,21-,22?,23?,24-,25?,26+/m1/s1	C[C@@H]1[C@@H]\2CC[C@@H](/C2=C/[C@]3([C@H](CC(=C3[C@H]([C@@H]1O)OC4C(C([C@@H]([C@H](O4)CO)O)O)O)C(C)C)O)C)CO	NPA000308	OTHDIHEWSA	FWRFNWPJPOPNDJ	C26H42O9	Organic compounds	Lipids and lipid-like molecules	Prenol lipids	Terpene glycosides
442.0627152	InChI=1S/C19H23BrO7/c1-10-5-3-7-12(21)18(24)13(22)8-4-6-11-16(19(25)27-10)14(23)9-15(26-2)17(11)20/h3-4,6-7,9-10,12-13,18,21-24H,5,8H2,1-2H3	CC1CC=CC(C(C(CC=CC2=C(C(=CC(=C2Br)OC)O)C(=O)O1)O)O)O	NPA000309	UHFFFAOYSA	CXOUKSOPSSXCMZ	C19H23BrO7	Organic compounds	Phenylpropanoids and polyketides	Macrolides and analogues
710.1109667	InChI=1S/C31H30N6O6S4/c1-33-23(15-38)25(41)37-22(24(33)40)13-29(19-9-5-6-10-20(19)32-26(29)37)36-14-17(18-8-4-7-11-21(18)36)12-30-27(42)35(3)31(16-39,28(43)34(30)2)45-47-46-44-30/h4-11,13-14,23,26,32,38-39H,12,15-16H2,1-3H3/t23?,26-,29?,30+,31+/m1/s1	CN1C(C(=O)N2[C@@H]3C(C=C2C1=O)(C4=CC=CC=C4N3)N5C=C(C6=CC=CC=C65)C[C@]78C(=O)N([C@](C(=O)N7C)(SSSS8)CO)C)CO	NPA000310	QMKBPJJVSA	DNOIOYRQDAJQMV	C31H30N6O6S4	Organic compounds	Organoheterocyclic compounds	Indoles and derivatives	Pyrroloindoles
325.2253085	InChI=1S/C18H31NO4/c1-4-6-7-8-14-13(9-10-15(14)20)11-16(21)19-17(18(22)23)12(3)5-2/h12-14,17H,4-11H2,1-3H3,(H,19,21)(H,22,23)/t12-,13-,14+,17+/m1/s1	CCCCC[C@H]1[C@H](CCC1=O)CC(=O)N[C@@H]([C@H](C)CC)C(=O)O	NPA000311	WVZRYYJFSA	CEONHUOPPCKWAP	C18H31NO4	Organic compounds	Organic acids and derivatives	Carboxylic acids and derivatives	Amino acids, peptides, and analogues
1308.23151	InChI=1S/C59H52N14O10S6/c1-6-26(2)44-58-71-42(25-88-58)56-67-38(21-85-56)46-33(16-17-34(63-46)54-69-39(23-86-54)49(78)61-27(3)47(76)62-28(4)59(82)83)53-68-40(22-84-53)51(80)65-37(20-43(60)75)57-73-45(29(5)89-57)52(81)66-36(19-30-10-8-7-9-11-30)55-70-41(24-87-55)50(79)64-35(48(77)72-44)18-31-12-14-32(74)15-13-31/h7-17,21-26,35-37,44,74H,3-4,6,18-20H2,1-2,5H3,(H2,60,75)(H,61,78)(H,62,76)(H,64,79)(H…	CC[C@H](C)[C@H]1C2=NC(=CS2)C3=NC(=CS3)C4=C(C=CC(=N4)C5=NC(=CS5)C(=O)NC(=C)C(=O)NC(=C)C(=O)O)C6=NC(=CS6)C(=O)N[C@H](C7=NC(=C(S7)C)C(=O)N[C@H](C8=NC(=CS8)C(=O)N[C@H](C(=O)N1)CC9=CC=C(C=C9)O)CC1=CC=CC=C1)CC(=O)N	NPA000312	NADDLBBTSA	OIOXWWLGLKSVSC	C59H52N14O10S6	Organic compounds	Organic acids and derivatives	Carboxylic acids and derivatives	Amino acids, peptides, and analogues
2187.266726	InChI=1S/C104H170N24O27/c1-24-28-29-30-31-32-33-35-67(131)49-78(132)115-70(27-4)103(153)128-45-34-36-77(128)98(148)126-81(55(13)14)101(151)121-73(46-51(5)6)95(145)111-56(15)83(133)108-60(19)89(139)120-74(47-52(7)8)96(146)125-80(54(11)12)100(150)114-58(17)85(135)109-63(22)90(140)124-79(53(9)10)99(149)113-57(16)84(134)107-59(18)86(136)117-69(26-3)92(142)127-82-64(23)155-104(154)75(48-65-37-39-66(13…	CCCCCCCCCC(CC(=O)N/C(=C\C)/C(=O)N1CCCC1C(=O)NC(C(C)C)C(=O)NC(CC(C)C)C(=O)NC(C)C(=O)NC(C)C(=O)NC(CC(C)C)C(=O)NC(C(C)C)C(=O)NC(C)C(=O)NC(C)C(=O)NC(C(C)C)C(=O)NC(C)C(=O)NC(C)C(=O)N/C(=C\C)/C(=O)N[C@H]2[C@@H](OC(=O)C(NC(=O)C(NC(=O)C(NC(=O)C(NC(=O)/C(=C/C)/NC(=O)C(NC(=O)C(NC2=O)CO)C)C)CCN)CCN)CC3=CC=C(C=C3)O)C)O	NPA000313	ZUVLKGGBSA	HHDQRNAQGXUIRL	C104H170N24O27	Organic compounds	Organic acids and derivatives	Peptidomimetics	Depsipeptides
1872.003301	InChI=1S/C89H137N19O25/c1-19-47(5)65(99-79(129)85(10,11)100-69(118)55(34-36-64(91)115)96-80(130)89(18,20-2)105-71(120)58(92-49(7)111)40-51-30-25-22-26-31-51)75(124)98-66(48(6)110)76(125)104-84(8,9)78(128)97-56(38-46(3)4)70(119)102-88(16,17)82(132)107-43-52(112)41-61(107)73(122)93-54(33-35-63(90)114)68(117)101-87(14,15)83(133)108-44-53(113)42-62(108)74(123)103-86(12,13)81(131)106-37-27-32-60(106)7…	CCC(C)C(C(=O)NC(C(C)O)C(=O)NC(C)(C)C(=O)NC(CC(C)C)C(=O)NC(C)(C)C(=O)N1CC(CC1C(=O)NC(CCC(=O)N)C(=O)NC(C)(C)C(=O)N2CC(CC2C(=O)NC(C)(C)C(=O)N3CCCC3C(=O)NC(CC4=CC=CC=C4)C(=O)NC(CO)C(=O)O)O)O)NC(=O)C(C)(C)NC(=O)C(CCC(=O)N)NC(=O)C(C)(CC)NC(=O)C(CC5=CC=CC=C5)NC(=O)C	NPA000314	UHFFFAOYSA	CAUFVUKRMWMYQC	C89H137N19O25	Organic compounds	Organic acids and derivatives	Carboxylic acids and derivatives	Amino acids, peptides, and analogues
133.0527638	InChI=1S/C8H7NO/c1-2-3-4-5-6-7-8(9)10/h2-3H,1H3,(H2,9,10)/b3-2-	C/C=C\C#CC#CC(=O)N	NPA000315	IHWYPQMZSA	KEFOHTQURAOQPL	C8H7NO	Organic compounds	Organic acids and derivatives	Carboxylic acids and derivatives	Carboxylic acid derivatives
769.3857848	InChI=1S/C34H55N7O13/c1-3-4-5-6-7-8-17-28(22(2)29(45)37-24(30(46)39-50)14-12-19-41(52)34(35)36)54-33(49)25(15-11-18-40(51)21-42)38-31(47)27(44)20-53-32(48)23-13-9-10-16-26(23)43/h9-10,13,16,21-22,24-25,27-28,43-44,50-52H,3-8,11-12,14-15,17-20H2,1-2H3,(H3,35,36)(H,37,45)(H,38,47)(H,39,46)	CCCCCCCCC(C(C)C(=O)NC(CCCN(C(=N)N)O)C(=O)NO)OC(=O)C(CCCN(C=O)O)NC(=O)C(COC(=O)C1=CC=CC=C1O)O	NPA000316	UHFFFAOYSA	ICFNGWYSCWYFGU	C34H55N7O13	Organic compounds	Organic acids and derivatives	Peptidomimetics	Depsipeptides
1010.356578	InChI=1S/C46H62N2O21S/c1-18-26(66-20(3)51)14-24-23(31(18)54)12-11-21-13-22(9-7-5-6-8-10-29(52)53)46(43(64)45(21,24)4)40(62)28(68-44(46)65)17-70-16-25(47-19(2)50)41(63)48-30-33(56)32(55)27(15-49)67-42(30)69-39-37(60)35(58)34(57)36(59)38(39)61/h5-12,18,21-28,30-39,42,49,54-61H,13-17H2,1-4H3,(H,47,50)(H,48,63)(H,52,53)/t18-,21-,22+,23+,24-,25+,26+,27-,28-,30+,31+,32+,33+,34?,35-,36+,37-,38-,39?,42+,…	C[C@H]1[C@@H](C[C@H]2[C@H]([C@@H]1O)C=C[C@@H]3[C@@]2(C(=O)[C@]4([C@@H](C3)C=CC=CC=CC(=O)O)C(=O)[C@@H](OC4=O)CSC[C@H](C(=O)N[C@@H]5[C@H]([C@@H]([C@@H](O[C@@H]5OC6[C@H]([C@H](C([C@H]([C@@H]6O)O)O)O)O)CO)O)O)NC(=O)C)C)OC(=O)C	NPA000317	AULCHTAUSA	UVXKPNMTXXZBGO	C46H62N2O21S	Organic compounds	Organic oxygen compounds	Organooxygen compounds	Carbohydrates and carbohydrate conjugates
1253.707345	InChI=1S/C68H103NO20/c1-15-16-42-17-18-43-25-35(6)58(88-54-30-66(13,78)62(40(11)83-54)69-41(12)70)33(4)23-31(2)45-20-19-44-56(67(45,14)63(75)55-64(76)68(43,29-42)89-65(55)77)32(3)24-34(5)59(44)85-52-27-48(73)60(38(9)81-52)86-53-28-49(84-50-22-21-46(71)36(7)79-50)61(39(10)82-53)87-51-26-47(72)57(74)37(8)80-51/h17-20,23,25,32-34,36-40,42-54,56-62,71-75,78H,15-16,21-22,24,26-30H2,1-14H3,(H,69,70)/b3…	CCCC1CC23C(C=C1)/C=C(/C(C(/C=C(/C4C=CC5C(C4(C(=C(C2=O)C(=O)O3)O)C)C(CC(C5OC6CC(C(C(O6)C)OC7CC(C(C(O7)C)OC8CC(C(C(O8)C)O)O)OC9CCC(C(O9)C)O)O)C)C)\C)C)OC1CC(C(C(O1)C)NC(=O)C)(C)O)\C	NPA000318	RYWINWIOSA	FTJFZVCDBWMLHW	C68H103NO20	Organic compounds	Lipids and lipid-like molecules	Prenol lipids	Terpene glycosides
849.6303126	InChI=1S/C45H83N7O8/c1-10-11-12-13-14-15-16-17-18-19-20-23-38(55)51-45(8,9)44(60)52-26-21-22-36(52)42(58)49-35(28-31(4)5)41(57)50-39(32(6)7)43(59)48-34(24-25-37(46)54)40(56)47-33(29-53)27-30(2)3/h30-36,39,53H,10-29H2,1-9H3,(H2,46,54)(H,47,56)(H,48,59)(H,49,58)(H,50,57)(H,51,55)/t33-,34?,35-,36-,39-/m0/s1	CCCCCCCCCCCCCC(=O)NC(C)(C)C(=O)N1CCC[C@H]1C(=O)N[C@@H](CC(C)C)C(=O)N[C@@H](C(C)C)C(=O)NC(CCC(=O)N)C(=O)N[C@@H](CC(C)C)CO	NPA000319	WTPQGBEESA	VCAGNEUDNVLWPT	C45H83N7O8	Organic compounds	Organic acids and derivatives	Carboxylic acids and derivatives	Amino acids, peptides, and analogues
163.0844579	InChI=1S/C6H13NO4/c1-3(9)5(10)6(11)4(7)2-8/h2-6,9-11H,7H2,1H3/t3?,4-,5-,6-/m1/s1	CC([C@H]([C@@H]([C@@H](C=O)N)O)O)O	NPA000320	YMFWUOAHSA	NTBYIQWZAVDRHA	C6H13NO4	Organic compounds	Organic oxygen compounds	Organooxygen compounds	Carbohydrates and carbohydrate conjugates
182.1306798	InChI=1S/C11H18O2/c1-3-4-10(8-12)7-11-6-5-9(2)13-11/h3-4,7,9,11-12H,5-6,8H2,1-2H3/b4-3-,10-7-/t9-,11+/m1/s1	C/C=C\C(=C\[C@@H]1CC[C@H](O1)C)\CO	NPA000321	QHRACPPUSA	KGMSVLHLHNQUSI	C11H18O2	Organic compounds	Organoheterocyclic compounds	Tetrahydrofurans
126.0316941	InChI=1S/C6H6O3/c7-3-5-1-2-6(4-8)9-5/h1-3,8H,4H2	C1=C(OC(=C1)C=O)CO	NPA000322	UHFFFAOYSA	NOEGNKMFWQHSLB	C6H6O3	Organic compounds	Organic oxygen compounds	Organooxygen compounds	Carbonyl compounds
454.1416384	InChI=1S/C28H22O6/c1-11-5-16(30)9-20-22(11)24-13(3)7-17(31)27(28(24)34-20)25-14(4)26-21(10-18(25)32)33-19-8-15(29)6-12(2)23(19)26/h5-10,29-32H,1-4H3	CC1=CC(=CC2=C1C3=C(C(=C(C=C3O2)O)C4=C(C=C(C5=C4OC6=C5C(=CC(=C6)O)C)C)O)C)O	NPA000323	UHFFFAOYSA	ILWJTNFKUKCEBT	C28H22O6	Organic compounds	Organoheterocyclic compounds	Benzofurans	Dibenzofurans
298.1052529	InChI=1S/C14H18O7/c1-7(15)3-9-5-10(16)6-11(17)13(9)14(20)21-8(2)4-12(18)19/h5-8,15-17H,3-4H2,1-2H3,(H,18,19)/t7-,8-/m1/s1	C[C@H](CC1=CC(=CC(=C1C(=O)O[C@H](C)CC(=O)O)O)O)O	NPA000324	HTQZYQBOSA	RVGZAGGMKFTAMS	C14H18O7	Organic compounds	Benzenoids	Benzene and substituted derivatives	Benzoic acids and derivatives
336.0845175	InChI=1S/C16H16O8/c1-7-5-8(18)11-9(6-7)23-14-12(13(11)19)16(21,15(20)22-2)10(24-14)3-4-17/h5-6,10,17-18,21H,3-4H2,1-2H3/t10-,16+/m1/s1	CC1=CC2=C(C(=C1)O)C(=O)C3=C(O2)O[C@@H]([C@]3(C(=O)OC)O)CCO	NPA000325	HWPZZCPQSA	NOVKWPGSOIBVFB	C16H16O8	Organic compounds	Phenylpropanoids and polyketides	Coumarins and derivatives
719.2861097	InChI=1S/C40H46ClNO9/c1-20-11-9-8-10-12-23(4)40(51)42-34-33(41)39(50)31-28(38(34)49)18-26(7)37(48)32(31)36(47)25(6)17-24(5)35(46)22(3)14-16-27(43)15-13-21(2)30(45)19-29(20)44/h8-14,16-18,20,22,24,27,29,35,43-44,46,48H,15,19H2,1-7H3,(H,42,51)/b10-8-,11-9+,16-14+,21-13+,23-12-,25-17+/t20-,22-,24-,27-,29-,35-/m0/s1	C[C@H]1/C=C/C=C\C=C(/C(=O)NC2=C(C(=O)C3=C(C(=C(C=C3C2=O)C)O)C(=O)/C(=C/[C@@H]([C@H]([C@H](/C=C/[C@H](C/C=C(/C(=O)C[C@@H]1O)\C)O)C)O)C)/C)Cl)\C	NPA000326	UMKVKWLOSA	AXEGRHYJHHPVDH	C40H46ClNO9	Organic compounds	Phenylpropanoids and polyketides	Macrolactams
272.0684735	InChI=1S/C15H12O5/c1-7-3-8(16)4-12-13(7)10-5-9(19-2)6-11(17)14(10)15(18)20-12/h3-6,16-17H,1-2H3	CC1=CC(=CC2=C1C3=CC(=CC(=C3C(=O)O2)O)OC)O	NPA000327	UHFFFAOYSA	LCSDQFNUYFTXMT	C15H12O5	Organic compounds	Phenylpropanoids and polyketides	Coumarins and derivatives
262.1205091	InChI=1S/C15H18O4/c1-7-4-11-13(12(17)5-7)15(19)9-3-2-8(16)6-10(9)14(11)18/h4-5,8-10,14,16-18H,2-3,6H2,1H3/t8-,9-,10-,14+/m0/s1	CC1=CC(=C2C(=C1)[C@@H]([C@H]3C[C@H](CC[C@@H]3C2=O)O)O)O	NPA000328	RUMNANIHSA	OYLPADZPAIXZFD	C15H18O4	Organic compounds	Benzenoids	Anthracenes
212.104859	InChI=1S/C11H16O4/c1-6(8(3)12)11-7(2)9(14-4)5-10(13)15-11/h5-6,8,12H,1-4H3/t6?,8-/m0/s1	CC1=C(OC(=O)C=C1OC)C(C)[C@H](C)O	NPA000329	XDKWHASVSA	AENOIAKWMWASSC	C11H16O4	Organic compounds	Organoheterocyclic compounds	Pyrans	Pyranones and derivatives
336.1361591	InChI=1S/C21H20O4/c1-12-9-13-7-8-14(11-16(13)17(22)10-12)20-19-15(21(24-3)25-20)5-4-6-18(19)23-2/h4-11,20-22H,1-3H3/t20-,21-/m0/s1	CC1=CC(=C2C=C(C=CC2=C1)[C@H]3C4=C(C=CC=C4OC)[C@H](O3)OC)O	NPA000330	SFTDATJTSA	IONCSXLAVBFOHB	C21H20O4	Organic compounds	Benzenoids	Naphthalenes	Naphthols and derivatives
1177.433571	InChI=1S/C42H68N17O19PS/c1-20(35(66)57-25(41(71)72)13-29(62)48-9-5-10-75-79(73,74)76-16-27-32(64)33(65)40(77-27)59-18-52-34-26(59)14-47-17-51-34)54-38(69)24(12-28(43)61)55-30(63)15-50-39(70)31(21(2)78-46)58-37(68)23(6-4-8-49-42(44)45)56-36(67)22(53-19-60)7-11-80-3/h14,17-25,27,31-33,40,64-65H,4-13,15-16,46H2,1-3H3,(H2,43,61)(H,48,62)(H,50,70)(H,53,60)(H,54,69)(H,55,63)(H,56,67)(H,57,66)(H,58,68)(…	C[C@H](C(C(=O)NCC(=O)NC(CC(=O)N)C(=O)NC(C)C(=O)NC(CC(=O)NCCCOP(=O)(O)OC[C@@H]1C(C([C@@H](O1)N2C=NC3=NC=NC=C32)O)O)C(=O)O)NC(=O)C(CCCN=C(N)N)NC(=O)C(CCSC)NC=O)ON	NPA000331	ILMTYNHGSA	FADUSUVPDLFLTR	C42H68N17O19PS	Organic compounds	Organic acids and derivatives	Carboxylic acids and derivatives	Amino acids, peptides, and analogues
484.3916455	InChI=1S/C32H52O3/c1-19(2)23-18-24(34)27-30(23,7)16-17-31(8)22-10-11-25-28(4,5)26(35-20(3)33)13-14-29(25,6)21(22)12-15-32(27,31)9/h12,19,22-27,34H,10-11,13-18H2,1-9H3/t22-,23+,24-,25-,26-,27+,29+,30+,31+,32-/m0/s1	CC(C)[C@H]1C[C@@H]([C@@H]2[C@@]1(CC[C@]3([C@]2(CC=C4[C@@H]3CC[C@@H]5[C@@]4(CC[C@@H](C5(C)C)OC(=O)C)C)C)C)C)O	NPA000332	WPVCIHFHSA	ZFDHHJKYPBEVIK	C32H52O3	Organic compounds	Lipids and lipid-like molecules	Prenol lipids	Triterpenoids
732.5845317	InChI=1S/C52H76O2/c1-38(2)20-12-21-39(3)22-13-23-40(4)24-14-25-41(5)26-15-27-42(6)28-16-29-43(7)30-17-31-44(8)32-18-33-45(9)36-37-48-47(11)51(53)50-46(10)34-19-35-49(50)52(48)54/h19,22,24,26,28,30,32,34-36,38H,12-18,20-21,23,25,27,29,31,33,37H2,1-11H3/b39-22+,40-24+,41-26+,42-28+,43-30+,44-32+,45-36+	CC1=CC=CC2=C1C(=O)C(=C(C2=O)C/C=C(\C)/CC/C=C(\C)/CC/C=C(\C)/CC/C=C(\C)/CC/C=C(\C)/CC/C=C(\C)/CC/C=C(\C)/CCCC(C)C)C	NPA000333	WQWYCSGDSA	VEBWZNDFXCIHMH	C52H76O2	Organic compounds	Lipids and lipid-like molecules	Prenol lipids	Quinone and hydroquinone lipids
1056.188382	InChI=1S/C43H40N14O11S4/c1-16(32(44)59)46-35(62)22-8-7-21-31(51-22)23-10-67-40(53-23)18(3)48-33(60)17(2)47-37(64)26-14-71-42(55-26)19(4)49-36(63)25-13-70-29(50-25)9-45-34(61)24-11-68-41(54-24)28(12-69-6)52-39(66)30(20(5)58)57-38(65)27-15-72-43(21)56-27/h7-8,10-11,13-15,19-20,28,30,58H,1-3,9,12H2,4-6H3,(H2,44,59)(H,45,61)(H,46,62)(H,47,64)(H,48,60)(H,49,63)(H,52,66)(H,57,65)	CC1C2=NC(=CS2)C(=O)NC(=C)C(=O)NC(=C)C3=NC(=CO3)C4=C(C=CC(=N4)C(=O)NC(=C)C(=O)N)C5=NC(=CS5)C(=O)NC(C(=O)NC(C6=NC(=CO6)C(=O)NCC7=NC(=CS7)C(=O)N1)CSC)C(C)O	NPA000334	UHFFFAOYSA	OIADYYNTHJZNLB	C43H40N14O11S4	Organic compounds	Phenylpropanoids and polyketides	Macrolactams
1072.580462	InChI=1S/C51H80N10O15/c1-29(2)14-11-9-7-5-4-6-8-10-12-15-32-25-42(67)55-36(26-40(52)65)47(72)57-35(24-31-17-19-33(64)20-18-31)46(71)58-37(27-41(53)66)51(76)61-23-13-16-39(61)49(74)56-34(21-22-43(68)69)45(70)59-38(28-62)48(73)60-44(30(3)63)50(75)54-32/h17-20,29-30,32,34-39,44,62-64H,4-16,21-28H2,1-3H3,(H2,52,65)(H2,53,66)(H,54,75)(H,55,67)(H,56,74)(H,57,72)(H,58,71)(H,59,70)(H,60,73)(H,68,69)/t30?…	CC(C)CCCCCCCCCCC[C@@H]1CC(=O)N[C@H](C(=O)N[C@@H](C(=O)N[C@@H](C(=O)N2CCC[C@H]2C(=O)N[C@H](C(=O)N[C@@H](C(=O)N[C@H](C(=O)N1)C(C)O)CO)CCC(=O)O)CC(=O)N)CC3=CC=C(C=C3)O)CC(=O)N	NPA000335	XXPKJMSFSA	KHWCHOBPDTUAPH	C51H80N10O15	Organic compounds	Organic acids and derivatives	Peptidomimetics	Hybrid peptides
428.1471177	InChI=1S/C23H24O8/c1-10-5-12-14(18(24)22(3,28)20(26)16(12)8-30-10)7-15-13-6-11(2)31-9-17(13)21(27)23(4,29)19(15)25/h5-6,8-9,20-21,26-29H,7H2,1-4H3/t20-,21-,22-,23-/m0/s1	CC1=CC2=C(C(=O)[C@]([C@H](C2=CO1)O)(C)O)CC3=C4C=C(OC=C4[C@@H]([C@@](C3=O)(C)O)O)C	NPA000336	MLCQCVOFSA	NUEAJZBUQLVGMV	C23H24O8	Organic compounds	Organoheterocyclic compounds	Azaphilones
264.2089301	InChI=1S/C17H28O2/c1-3-5-7-9-11-15-16(18)12-14(13-17(15)19)10-8-6-4-2/h12-13,18-19H,3-11H2,1-2H3	CCCCCCC1=C(C=C(C=C1O)CCCCC)O	NPA000337	UHFFFAOYSA	GAZJVWPMPITOLB	C17H28O2	Organic compounds	Benzenoids	Phenols	Benzenediols
688.2731061	InChI=1S/C35H44O14/c1-7-19(2)17-20(3)13-14-25(37)47-28-27(38)33(48-29(30(39)40)34(45,31(41)42)35(28,49-33)32(43)44)16-15-21(4)26(46-23(6)36)22(5)18-24-11-9-8-10-12-24/h8-14,17,19,22,26-29,38,45H,4,7,15-16,18H2,1-3,5-6H3,(H,39,40)(H,41,42)(H,43,44)/b14-13+,20-17+/t19?,22-,26-,27-,28-,29-,33+,34-,35+/m1/s1	CCC(C)/C=C(\C)/C=C/C(=O)O[C@@H]1[C@H]([C@]2(O[C@@H]([C@]([C@@]1(O2)C(=O)O)(C(=O)O)O)C(=O)O)CCC(=C)[C@H]([C@H](C)CC3=CC=CC=C3)OC(=O)C)O	NPA000338	XIULPVNESA	XVUPPZBUWUBUBX	C35H44O14	Organic compounds	Organic acids and derivatives	Carboxylic acids and derivatives	Pentacarboxylic acids and derivatives
252.0997736	InChI=1S/C13H16O5/c1-4-9(14)12(15)11-7(2)5-8(13(16)17)6-10(11)18-3/h5-6,9,14H,4H2,1-3H3,(H,16,17)/t9-/m0/s1	CC[C@@H](C(=O)C1=C(C=C(C=C1OC)C(=O)O)C)O	NPA000339	VIFPVBQESA	DYNJXWQSYFQHGS	C13H16O5	Organic compounds	Organic oxygen compounds	Organooxygen compounds	Carbonyl compounds
435.277344	InChI=1S/C28H37NO3/c1-17(2)14-19-16-26(3)23-11-10-18-15-22(30)20-8-6-7-9-21(20)29-25(31)28(18,5)27(23,4)13-12-24(26)32-19/h6-9,14,18-19,23-24H,10-13,15-16H2,1-5H3,(H,29,31)/t18-,19-,23-,24-,26-,27-,28+/m0/s1	CC(=C[C@H]1C[C@]2([C@@H]3CC[C@H]4CC(=O)C5=CC=CC=C5NC(=O)[C@@]4([C@]3(CC[C@@H]2O1)C)C)C)C	NPA000340	VSUSBFIXSA	WPOJQZPWCWZDGM	C28H37NO3	Organic compounds	Organoheterocyclic compounds	Naphthofurans
254.1055277	InChI=1S/C15H14N2O2/c1-9-8-16-14(12(19)6-7-18)15-13(9)10-4-2-3-5-11(10)17-15/h2-5,8,17-18H,6-7H2,1H3	CC1=CN=C(C2=C1C3=CC=CC=C3N2)C(=O)CCO	NPA000341	UHFFFAOYSA	LXWBBBQUPXDVAN	C15H14N2O2	Organic compounds	Alkaloids and derivatives	Harmala alkaloids
340.1535405	InChI=1S/C18H20N4O3/c1-10(2)9-13-16-20-12-6-4-3-5-11(12)18(25)22(16)14(17(24)21-13)7-8-15(19)23/h3-6,9-10,14H,7-8H2,1-2H3,(H2,19,23)(H,21,24)/b13-9-/t14-/m0/s1	CC(C)/C=C\1/C2=NC3=CC=CC=C3C(=O)N2[C@H](C(=O)N1)CCC(=O)N	NPA000342	XXYUJHKVSA	UKYRPVOCKVERNT	C18H20N4O3	Organic compounds	Organoheterocyclic compounds	Diazanaphthalenes	Benzodiazines
236.0684735	InChI=1S/C12H12O5/c1-3-4-7-5-8-9(12(15)17-7)11(14)10(13)6(2)16-8/h3-6,10,13H,1-2H3/b4-3+/t6-,10+/m0/s1	C/C=C/C1=CC2=C(C(=O)[C@@H]([C@@H](O2)C)O)C(=O)O1	NPA000343	HOESVWFNSA	SDKXGAICTNHFCN	C12H12O5	Organic compounds	Organic oxygen compounds	Organooxygen compounds	Carbonyl compounds
458.2433402	InChI=1S/C23H39O7P/c1-3-21(24)15-13-11-9-7-5-4-6-8-10-12-14-16-28-31(26)29-18-20-17-27-23(25)22(20)19(2)30-31/h20H,3-18H2,1-2H3/t20-,31?/m1/s1	CCC(=O)CCCCCCCCCCCCCOP1(=O)OC[C@H]2COC(=O)C2=C(O1)C	NPA000344	DXHYANOHSA	AEULNKPXALBIHK	C23H39O7P	Organic compounds	Organoheterocyclic compounds	Lactones	Gamma butyrolactones
431.2671733	InChI=1S/C25H37NO5/c1-13(2)9-19-22-17(6)15(4)12-18-11-14(3)10-16(5)23(29)20(27)7-8-21(28)31-25(18,22)24(30)26-19/h7-8,11-13,16-20,22-23,27,29H,9-10H2,1-6H3,(H,26,30)/b8-7-,14-11-/t16-,17+,18-,19-,20+,22-,23-,25-/m0/s1	C[C@H]1C/C(=C\[C@H]2C=C([C@H]([C@@H]3[C@@]2(C(=O)N[C@H]3CC(C)C)OC(=O)/C=C\[C@H]([C@H]1O)O)C)C)/C	NPA000345	XEJAYVSFSA	CTCWWHNYPVOMQP	C25H37NO5	Organic compounds	Organoheterocyclic compounds	Isoindoles and derivatives	Isoindolines
788.1790462	InChI=1S/C34H40N6O8S4/c1-37-27(47)33(51-5)21(43)31(17-11-7-9-13-19(17)35-23(31)39(33)25(45)29(37,15-41)49-3)32-18-12-8-10-14-20(18)36-24(32)40-26(46)30(16-42,50-4)38(2)28(48)34(40,52-6)22(32)44/h7-14,21-24,35-36,41-44H,15-16H2,1-6H3/t21-,22-,23+,24+,29-,30-,31+,32+,33-,34-/m0/s1	CN1C(=O)[C@]2([C@H]([C@]3([C@@H](N2C(=O)[C@]1(CO)SC)NC4=CC=CC=C43)[C@]56[C@@H]([C@@]7(C(=O)N([C@@](C(=O)N7[C@H]5NC8=CC=CC=C68)(CO)SC)C)SC)O)O)SC	NPA000346	AILHJKBZSA	VNGGJOJJOWAMMM	C34H40N6O8S4	Organic compounds	Organoheterocyclic compounds	Indoles and derivatives	Pyrroloindoles
774.4064607	InChI=1S/C40H54N8O8/c1-22(2)33-39(55)45-29(18-25-12-7-6-8-13-25)37(53)48-34(23(3)4)40(56)46-31(21-49)38(54)44-30(19-26-20-42-28-15-10-9-14-27(26)28)36(52)41-17-11-16-32(50)43-24(5)35(51)47-33/h6-10,12-15,20,22-24,29-31,33-34,42,49H,11,16-19,21H2,1-5H3,(H,41,52)(H,43,50)(H,44,54)(H,45,55)(H,46,56)(H,47,51)(H,48,53)/t24-,29+,30-,31-,33-,34-/m1/s1	C[C@@H]1C(=O)N[C@@H](C(=O)N[C@H](C(=O)N[C@@H](C(=O)N[C@@H](C(=O)N[C@@H](C(=O)NCCCC(=O)N1)CC2=CNC3=CC=CC=C32)CO)C(C)C)CC4=CC=CC=C4)C(C)C	NPA000347	FAPNWWIJSA	DYUXTXRHHWGWDU	C40H54N8O8	Organic compounds	Organic acids and derivatives	Carboxylic acids and derivatives	Amino acids, peptides, and analogues
343.0514435	InChI=1S/C17H13NO5S/c1-6-3-8(19)12-10(4-6)24-16-11-7(2)5-9(20)14(21)15(11)23-17(22)13(16)18-12/h3-5,18-21H,1-2H3	CC1=CC(=C2C(=C1)SC3=C(N2)C(=O)OC4=C3C(=CC(=C4O)O)C)O	NPA000348	UHFFFAOYSA	OUSUUNRYQRUYFB	C17H13NO5S	Organic compounds	Phenylpropanoids and polyketides	Coumarins and derivatives	Hydroxycoumarins
698.1482995	InChI=1S/C33H30O17/c1-10-23(36)15(44-3)9-18(46-10)48-30-22-25(38)20-13(34)8-14(43-2)24(37)21(20)27(40)29(22)50-33(30)17(35)7-12-5-11-6-16(31(41)45-4)47-32(42)19(11)26(39)28(12)49-33/h5-6,8,10,15,17-18,23,30,35-36,38-40H,7,9H2,1-4H3	CC1C(C(CC(O1)OC2C3=C(C4=C(C(=C3OC25C(CC6=C(O5)C(=C7C(=C6)C=C(OC7=O)C(=O)OC)O)O)O)C(=O)C(=CC4=O)OC)O)OC)O	NPA000349	UHFFFAOYSA	MLFZQFHGXSVTGX	C33H30O17	Organic compounds	Organoheterocyclic compounds	Benzopyrans	1-benzopyrans
487.1892286	InChI=1S/C24H35Cl2NO5/c1-5-6-7-8-9-15(2)12-16(3)10-11-19(28)27-18-14-24(32-23(18)31-4)13-17(25)21(29)20(26)22(24)30/h10-13,15,18,20,22-23,30H,5-9,14H2,1-4H3,(H,27,28)/b11-10+,16-12+/t15-,18+,20+,22-,23-,24+/m1/s1	CCCCCC[C@@H](C)/C=C(\C)/C=C/C(=O)N[C@H]1C[C@]2(C=C(C(=O)[C@@H]([C@H]2O)Cl)Cl)O[C@H]1OC	NPA000350	NBSJDVKISA	HCHKYWWJMUJBHB	C24H35Cl2NO5	Organic compounds	Organic oxygen compounds	Organooxygen compounds	Carbonyl compounds
730.1689073	InChI=1S/C29H44Br2N6O6/c1-3-15(2)24(36-27(42)23(39)12-16-10-19(30)25(40)20(31)11-16)28(43)37-21-14-18(38)7-6-17(21)13-22(37)26(41)34-8-4-5-9-35-29(32)33/h10-11,15,17-18,21-24,38-40H,3-9,12-14H2,1-2H3,(H,34,41)(H,36,42)(H4,32,33,35)/t15-,17-,18+,21-,22-,23+,24+/m0/s1	CC[C@H](C)[C@H](C(=O)N1[C@H]2C[C@@H](CC[C@H]2C[C@H]1C(=O)NCCCCN=C(N)N)O)NC(=O)[C@@H](CC3=CC(=C(C(=C3)Br)O)Br)O	NPA000351	GPSFYHMWSA	HLHFYIIZYTUCEC	C29H44Br2N6O6	Organic compounds	Organic acids and derivatives	Carboxylic acids and derivatives	Amino acids, peptides, and analogues
284.1736072	InChI=1S/C14H24N2O4/c1-9(2)11(17)13(19)15-7-5-6-8-16-14(20)12(18)10(3)4/h5-12,17-18H,1-4H3,(H,15,19)(H,16,20)/b7-5-,8-6-	CC(C(O)C(=O)N/C=C\C=C/NC(=O)C(O)C(C)C)C	NPA000352	SFECMWDFSA	VSUBZAVPZZDZOR	C14H24N2O4	Organic compounds	Lipids and lipid-like molecules	Fatty Acyls	Fatty amides
410.2304534	InChI=1S/C22H34O7/c1-5-6-13-16-9-15(23)12(3)17(24)19(26)20-11(2)10-22(4,29-20)8-7-14(18(13)25)21(27)28-16/h11-13,16-17,19-20,24-26H,5-10H2,1-4H3/t11-,12-,13+,16+,17-,19+,20+,22-/m1/s1	CCC[C@H]1[C@@H]2CC(=O)[C@H]([C@H]([C@@H]([C@@H]3[C@@H](C[C@](O3)(CCC(=C1O)C(=O)O2)C)C)O)O)C	NPA000353	NUYKDRIWSA	GBPHFARFCUQUHR	C22H34O7	Organic compounds	Organoheterocyclic compounds	Pyrans	Pyranones and derivatives
612.4767125	InChI=1S/C40H60N4O/c1-4-6-8-10-12-14-16-18-20-23-32-26-28-35(42-32)39(40-38(45-3)31-37(44-40)34-25-22-30-41-34)36-29-27-33(43-36)24-21-19-17-15-13-11-9-7-5-2/h22,25-31,41-42,44H,4-21,23-24H2,1-3H3	CCCCCCCCCCCC1=NC(=C(C2=CC=C(N2)CCCCCCCCCCC)C3=C(C=C(N3)C4=CC=CN4)OC)C=C1	NPA000354	UHFFFAOYSA	NOCVMSYGCYUEIV	C40H60N4O	Organic compounds	Organic oxygen compounds	Organooxygen compounds	Ethers
786.3700752	InChI=1S/C40H50N8O9/c41-40(42)44-18-9-16-29(37(54)48-35(39(56)57)36(53)25-12-5-2-6-13-25)46-34(52)22-31(49)30(21-26-23-45-28-15-8-7-14-27(26)28)47-33(51)17-19-43-38(55)32(50)20-24-10-3-1-4-11-24/h1-8,10-15,23,29-32,35-36,45,49-50,53H,9,16-22H2,(H,43,55)(H,46,52)(H,47,51)(H,48,54)(H,56,57)(H4,41,42,44)/t29-,30-,31+,32-,35-,36-/m1/s1	C1=CC=C(C=C1)C[C@H](C(=O)NCCC(=O)N[C@H](CC2=CNC3=CC=CC=C32)[C@H](CC(=O)N[C@H](CCCN=C(N)N)C(=O)N[C@H]([C@@H](C4=CC=CC=C4)O)C(=O)O)O)O	NPA000355	LHXUXNRLSA	WUXSZVRSSSITPJ	C40H50N8O9	Organic compounds	Organic acids and derivatives	Peptidomimetics	Hybrid peptides
302.2093241	InChI=1S/C16H30O5/c1-2-3-4-5-6-13(18)14-9-7-11-12(17)8-10-15(19)16(11,20)21-14/h11-15,17-20H,2-10H2,1H3/t11-,12-,13+,14+,15+,16+/m1/s1	CCCCCC[C@@H]([C@@H]1CC[C@@H]2[C@@H](CC[C@@H]([C@]2(O1)O)O)O)O	NPA000356	LGFJLYTPSA	PLZAVOYXRMPNBF	C16H30O5	Organic compounds	Organoheterocyclic compounds	Benzopyrans
138.0680796	InChI=1S/C8H10O2/c1-9-7-4-3-5-8(6-7)10-2/h3-6H,1-2H3	COC1=CC(=CC=C1)OC	NPA000357	UHFFFAOYSA	DPZNOMCNRMUKPS	C8H10O2	Organic compounds	Benzenoids	Benzene and substituted derivatives	Methoxybenzenes
502.3658247	InChI=1S/C31H50O5/c1-17(15-23(32)18(2)19(3)27(35)36)20-11-14-30(7)21-9-10-24-28(4,5)25(33)12-13-29(24,6)22(21)16-26(34)31(20,30)8/h17-20,24-26,33-34H,9-16H2,1-8H3,(H,35,36)/t17-,18-,19?,20-,24+,25+,26-,29-,30+,31+/m1/s1	C[C@H](CC(=O)[C@H](C)C(C)C(=O)O)[C@H]1CC[C@@]2([C@@]1([C@@H](CC3=C2CC[C@@H]4[C@@]3(CC[C@@H](C4(C)C)O)C)O)C)C	NPA000358	YBOLZYJCSA	UREYGWKJWUPQSC	C31H50O5	Organic compounds	Lipids and lipid-like molecules	Prenol lipids	Triterpenoids
1000.497795	InChI=1S/C45H68N12O14/c1-2-3-4-5-6-7-9-25-19-38(64)51-29(20-35(47)61)41(67)53-28(18-24-11-13-26(59)14-12-24)40(66)54-30(21-36(48)62)42(68)52-27(15-16-34(46)60)39(65)56-32(23-58)43(69)55-31(22-37(49)63)45(71)57-17-8-10-33(57)44(70)50-25/h11-14,25,27-33,58-59H,2-10,15-23H2,1H3,(H2,46,60)(H2,47,61)(H2,48,62)(H2,49,63)(H,50,70)(H,51,64)(H,52,68)(H,53,67)(H,54,66)(H,55,69)(H,56,65)/t25?,27-,28+,29-,30…	CCCCCCCCC1CC(=O)N[C@H](C(=O)N[C@@H](C(=O)N[C@H](C(=O)N[C@H](C(=O)N[C@H](C(=O)N[C@H](C(=O)N2CCC[C@@H]2C(=O)N1)CC(=O)N)CO)CCC(=O)N)CC(=O)N)CC3=CC=C(C=C3)O)CC(=O)N	NPA000359	SPEXPSQKSA	KPNOFTRLFQRDDJ	C45H68N12O14	Organic compounds	Organic acids and derivatives	Peptidomimetics	Hybrid peptides
678.2649414	InChI=1S/C33H38N6O10/c1-4-11-35-30(46)25-27(43)33(49)19-8-6-7-17(24(19)39-32(33)48)18-12-16(9-10-22(18)40)13-20(37-31(47)26(42)15(3)5-2)28(44)36-21(14-23(34)41)29(45)38-25/h4,6-12,15,20-21,25,27,40,43,49H,5,13-14H2,1-3H3,(H2,34,41)(H,35,46)(H,36,44)(H,37,47)(H,38,45)(H,39,48)/b11-4-/t15-,20-,21+,25-,27+,33-/m0/s1	CC[C@H](C)C(=O)C(=O)N[C@H]1CC2=CC(=C(C=C2)O)C3=C4C(=CC=C3)[C@]([C@@H]([C@H](NC(=O)[C@H](NC1=O)CC(=O)N)C(=O)N/C=C\C)O)(C(=O)N4)O	NPA000360	QNKLOUHTSA	ZIAXNZCTODBCKW	C33H38N6O10	Organic compounds	Organic acids and derivatives	Carboxylic acids and derivatives	Amino acids, peptides, and analogues
214.1205091	InChI=1S/C11H18O4/c1-8(10(13)15-4)6-5-7-11(3,14)9(2)12/h5-7,9,12,14H,1-4H3/b7-5+,8-6+/t9-,11-/m1/s1	C[C@H]([C@@](C)(/C=C/C=C(\C)/C(=O)OC)O)O	NPA000361	NPMAGFNESA	VRPFJYGFBAJGLE	C11H18O4	Organic compounds	Lipids and lipid-like molecules	Fatty Acyls	Fatty alcohols
196.1099444	InChI=1S/C11H16O3/c1-4-5-6-9-8(2)14-11(12)7-10(9)13-3/h7H,4-6H2,1-3H3	CCCCC1=C(OC(=O)C=C1OC)C	NPA000362	UHFFFAOYSA	IBFIZVORYAZWLY	C11H16O3	Organic compounds	Organoheterocyclic compounds	Pyrans	Pyranones and derivatives
338.1154237	InChI=1S/C20H18O5/c21-13-3-1-2-11-10(4-6-14(22)18(11)13)12-5-7-16(24)20-17(25)9-8-15(23)19(12)20/h1-3,5,7,10,17,21,24-25H,4,6,8-9H2/t10-,17-/m0/s1	C1CC(=O)C2=C([C@H]1C3=C4C(=O)CC[C@@H](C4=C(C=C3)O)O)C=CC=C2O	NPA000363	BTDLBPIBSA	BXGHBKTYAIAELJ	C20H18O5	Organic compounds	Benzenoids	Tetralins
508.2883622	InChI=1S/C24H44O11/c1-16(25)33-15-19-20(28)21(29)22(30)24(35-19)34-14-17(26)12-10-8-6-4-2-3-5-7-9-11-13-18(27)23(31)32/h17-22,24,26-30H,2-15H2,1H3,(H,31,32)/t17?,18?,19-,20-,21+,22-,24-/m1/s1	CC(=O)OC[C@@H]1[C@H]([C@@H]([C@H]([C@@H](O1)OCC(CCCCCCCCCCCCC(C(=O)O)O)O)O)O)O	NPA000364	ZCCFEISWSA	YGXTZJOFTJKTTP	C24H44O11	Organic compounds	Lipids and lipid-like molecules	Saccharolipids
463.210721	InChI=1S/C26H29N3O5/c1-22(2)10-8-13-15(34-22)7-6-14-17(13)27-20(32)25(14)18(30)26-16(23(25,3)4)12-24(19(31)28-26)9-5-11-29(24)21(26)33/h6-8,10,16,18,30H,5,9,11-12H2,1-4H3,(H,27,32)(H,28,31)/t16-,18+,24-,25-,26+/m0/s1	CC1(C=CC2=C(O1)C=CC3=C2NC(=O)[C@@]34[C@H]([C@]56[C@H](C4(C)C)C[C@@]7(CCCN7C5=O)C(=O)N6)O)C	NPA000365	DGRAJDSTSA	CFJMAERFDLWMJL	C26H29N3O5	Organic compounds	Organoheterocyclic compounds	Benzopyrans	1-benzopyrans
400.2613596	InChI=1S/C25H36O4/c1-15(2)10-18-11-16(3)25(29-18)9-8-23(4)12-19-22(20(27)13-24(19,5)28)17(14-26)6-7-21(23)25/h6,10,14,16,18-19,21-22,28H,7-9,11-13H2,1-5H3/b17-6-/t16-,18-,19-,21+,22-,23+,24+,25-/m0/s1	C[C@H]1C[C@@H](O[C@@]12CC[C@]3([C@H]2C/C=C(\[C@H]4[C@H](C3)[C@](CC4=O)(C)O)/C=O)C)C=C(C)C	NPA000366	RXAKKKFQSA	MWYYLZRWWNBROW	C25H36O4	Organic compounds	Lipids and lipid-like molecules	Prenol lipids	Sesterterpenoids
569.2908218	InChI=1S/C22H43N5O12/c1-26-5-10-14(31)16(33)12(25)21(36-10)38-18-7(24)4-8(27-20(35)9(29)2-3-23)13(30)19(18)39-22-17(34)15(32)11(6-28)37-22/h7-19,21-22,26,28-34H,2-6,23-25H2,1H3,(H,27,35)/t7?,8?,9-,10?,11?,12?,13?,14?,15?,16?,17?,18?,19?,21?,22?/m0/s1	CNCC1C(C(C(C(O1)OC2C(CC(C(C2OC3C(C(C(O3)CO)O)O)O)NC(=O)[C@H](CCN)O)N)N)O)O	NPA000367	SLJIZFLUSA	DZPLRNCXAQPJSJ	C22H43N5O12	Organic compounds	Organic oxygen compounds	Organooxygen compounds	Carbohydrates and carbohydrate conjugates
326.1154237	InChI=1S/C19H18O5/c1-2-3-4-5-10-8-11(20)9-12-15(10)19(24)17-14(22)7-6-13(21)16(17)18(12)23/h6-9,20-22H,2-5H2,1H3	CCCCCC1=C2C(=CC(=C1)O)C(=O)C3=C(C=CC(=C3C2=O)O)O	NPA000368	UHFFFAOYSA	MRIZQUFULQDLNK	C19H18O5	Organic compounds	Benzenoids	Anthracenes	Anthraquinones
248.104859	InChI=1S/C14H16O4/c1-5-8(15)11-14(18-11)4-6-7(12(5,14)2)9(16)13(3)10(6)17-13/h6-8,10-11,15H,1,4H2,2-3H3/t6-,7+,8-,10-,11-,12+,13+,14-/m1/s1	C[C@]12[C@H]3[C@@H](C[C@@]14[C@H](O4)[C@@H](C2=C)O)[C@@H]5[C@](C3=O)(O5)C	NPA000369	PCDDCEQKSA	AWFFXPNAORYYFB	C14H16O4	Organic compounds	Lipids and lipid-like molecules	Prenol lipids	Sesquiterpenoids
274.0841235	InChI=1S/C15H14O5/c1-7-6-11(17)15(8(2)13(7)18)14(19)12-9(16)4-3-5-10(12)20-15/h3-6,8,11,16-17H,1-2H3/t8-,11+,15+/m1/s1	C[C@@H]1C(=O)C(=C[C@@H]([C@]12C(=O)C3=C(O2)C=CC=C3O)O)C	NPA000370	SXKNGAHQSA	XDGKYBXUQOUHSX	C15H14O5	Organic compounds	Organoheterocyclic compounds	Benzofurans
366.0739528	InChI=1S/C20H14O7/c21-10-4-5-14-18-16(10)11(22)6-7-19(18)25-13-3-1-2-9-12(23)8-15(24)20(26-14,27-19)17(9)13/h1-5,15,21,24H,6-8H2/t15-,19-,20-/m1/s1	C1C[C@]23C4=C(C=CC(=C4C1=O)O)O[C@@]5(O2)[C@@H](CC(=O)C6=C5C(=CC=C6)O3)O	NPA000371	CDHQVMDDSA	AVMACGCGOJSYTD	C20H14O7	Organic compounds	Benzenoids	Tetralins
350.0790382	InChI=1S/C20H14O6/c21-10-7-8-11(22)16-15(10)17(23)18-19(24-18)20(16)25-12-5-1-3-9-4-2-6-13(26-20)14(9)12/h1-8,17-19,21-23H/t17-,18-,19-/m0/s1	C1=CC2=C3C(=C1)OC4([C@@H]5[C@@H](O5)[C@H](C6=C(C=CC(=C64)O)O)O)OC3=CC=C2	NPA000372	FHWLQOOXSA	YUSPOKSZSCPJJV	C20H14O6	Organic compounds	Benzenoids	Tetralins
780.5387633	InChI=1S/C44H76O11/c1-8-33-14-11-9-10-12-16-36(47)31(5)37(48)25-34(52-7)26-38(49)32(6)43(51)29(3)17-20-42(50)53-41-27-44(22-21-28(2)40(55-44)24-30(4)46)54-39(19-18-33)35(41)15-13-23-45/h9-11,14,17,20,28-41,43,45-49,51H,8,12-13,15-16,18-19,21-27H2,1-7H3/t28-,29-,30+,31+,32-,33-,34+,35+,36+,37-,38+,39-,40-,41-,43+,44-/m0/s1	CC[C@@H]1CC[C@H]2[C@H]([C@H](C[C@]3(O2)CC[C@@H]([C@@H](O3)C[C@@H](C)O)C)OC(=O)C=C[C@@H]([C@H]([C@H]([C@@H](C[C@@H](C[C@@H]([C@@H]([C@@H](CCC=CC=C1)O)C)O)OC)O)C)O)C)CCCO	NPA000373	FZRHHGSDSA	CZYYOXFXSUDWRV	C44H76O11	Organic compounds	Phenylpropanoids and polyketides	Macrolides and analogues
488.2441853	InChI=1S/C27H37ClN2O4/c1-5-6-7-11-23(20-28)15-13-21(2)10-8-9-12-25(31)29-18-17-24(34-4)19-27(33)30-22(3)14-16-26(30)32/h1,8,10,14,16,19-22H,6-7,9,11-13,15,17-18H2,2-4H3,(H,29,31)/b10-8+,23-20+,24-19+	CC1C=CC(=O)N1C(=O)/C=C(\CCNC(=O)CC/C=C/C(C)CC/C(=C/Cl)/CCCC#C)/OC	NPA000374	GDKFLGFMSA	KZVHAGNFWJIOMX	C27H37ClN2O4	Organic compounds	Lipids and lipid-like molecules	Fatty Acyls	Fatty amides
308.1412445	InChI=1S/C20H20O3/c1-15(11-16(2)12-17-7-5-4-6-8-17)9-10-18-13-19(22-3)14-20(21)23-18/h4-14H,1-3H3/b10-9-,15-11+,16-12+	C/C(=C\C(=C\C1=CC=CC=C1)\C)/C=C\C2=CC(=CC(=O)O2)OC	NPA000375	BKSOJIHSSA	NLLRTVRDMOKHDF	C20H20O3	Organic compounds	Organoheterocyclic compounds	Pyrans	Pyranones and derivatives
428.2198887	InChI=1S/C25H32O6/c1-6-7-8-9-15-14-16(26)18-19(28)20-23(4)11-10-17(27)22(2,3)25(23,29)13-12-24(20,5)31-21(18)30-15/h6-9,14,19-20,28-29H,10-13H2,1-5H3/b7-6+,9-8+/t19-,20+,23+,24+,25+/m0/s1	C/C=C/C=C/C1=CC(=O)C2=C(O1)O[C@@]3(CC[C@@]4([C@@]([C@H]3[C@H]2O)(CCC(=O)C4(C)C)C)O)C	NPA000376	OODONIFWSA	NFIWDODYYNWZLI	C25H32O6	Organic compounds	Organoheterocyclic compounds	Naphthopyrans
416.2715304	InChI=1S/C29H36O2/c1-22(12-8-9-13-23(2)16-11-17-26(5)30)14-10-15-24(3)18-19-28-25(4)20-27(31)21-29(28,6)7/h8-20H,21H2,1-7H3/b12-8+,13-9+,15-10+,17-11+,22-14+,23-16+,24-18+,28-19+	CC\1=CC(=O)CC(/C1=C/C=C(\C)/C=C/C=C(\C)/C=C/C=C/C(=C/C=C/C(=O)C)/C)(C)C	NPA000377	UQAGTHSRSA	ICIRHPDWFNPSHC	C29H36O2	Organic compounds	Lipids and lipid-like molecules	Prenol lipids	Sesterterpenoids
296.0006995	InChI=1S/C14H10Cl2O3/c1-5-3-7(17)11(15)13-9(5)10-6(2)4-8(18)12(16)14(10)19-13/h3-4,17-18H,1-2H3	CC1=CC(=C(C2=C1C3=C(O2)C(=C(C=C3C)O)Cl)Cl)O	NPA000378	UHFFFAOYSA	XAEQOQCUQRNFJV	C14H10Cl2O3	Organic compounds	Organoheterocyclic compounds	Benzofurans	Dibenzofurans
196.1099444	InChI=1S/C11H16O3/c1-3-4-5-6-9-7-14-11(13)10(9)8(2)12/h3-6,8-10,12H,7H2,1-2H3/b4-3+,6-5+	C/C=C/C=C/C1COC(=O)C1C(C)O	NPA000379	VNKDHWASSA	FIOWMCUECVKUHQ	C11H16O3	Organic compounds	Organoheterocyclic compounds	Lactones	Gamma butyrolactones
463.1994876	InChI=1S/C27H29NO6/c1-13-18(28(3)4)9-10-20(34-13)15-7-8-17-23(24(15)30)26(32)16-6-5-14-11-27(2,33)12-19(29)21(14)22(16)25(17)31/h5-8,13,18,20,30,33H,9-12H2,1-4H3/t13-,18-,20+,27+/m0/s1	C[C@H]1[C@H](CC[C@@H](O1)C2=C(C3=C(C=C2)C(=O)C4=C(C3=O)C=CC5=C4C(=O)C[C@](C5)(C)O)O)N(C)C	NPA000380	WAEAEODXSA	VHNOLQAJFPFISB	C27H29NO6	Organic compounds	Phenylpropanoids and polyketides	Angucyclines
599.4046698	InChI=1S/C33H53N5O5/c1-9-22(8)28-33(43)37-27(18-23-13-11-10-12-14-23)31(41)35-25(16-20(4)5)29(39)34-24(15-19(2)3)30(40)36-26(17-21(6)7)32(42)38-28/h10-14,19-22,24-28H,9,15-18H2,1-8H3,(H,34,39)(H,35,41)(H,36,40)(H,37,43)(H,38,42)/t22-,24-,25-,26-,27-,28-/m0/s1	CC[C@H](C)[C@H]1C(=O)N[C@H](C(=O)N[C@H](C(=O)N[C@H](C(=O)N[C@H](C(=O)N1)CC(C)C)CC(C)C)CC(C)C)CC2=CC=CC=C2	NPA000381	LSXSSXCESA	VGMLTLLPMXCNFE	C33H53N5O5	Organic compounds	Organic acids and derivatives	Carboxylic acids and derivatives	Amino acids, peptides, and analogues
266.0942943	InChI=1S/C17H14O3/c18-16(13-9-5-2-6-10-13)15-14(11-20-17(15)19)12-7-3-1-4-8-12/h1-10,16,18H,11H2	C1C(=C(C(=O)O1)C(C2=CC=CC=C2)O)C3=CC=CC=C3	NPA000382	UHFFFAOYSA	MIYFJCIRAHGELB	C17H14O3	Organic compounds	Organoheterocyclic compounds	Dihydrofurans	Furanones
250.1568946	InChI=1S/C15H22O3/c1-13(2)11(16)6-7-14(13,3)10-5-8-15(4,18)12(17)9-10/h9,18H,5-8H2,1-4H3/t14-,15+/m1/s1	C[C@@]1(CCC(=O)C1(C)C)C2=CC(=O)[C@@](CC2)(C)O	NPA000383	CABCVRRESA	HQVMGADEIIEFCF	C15H22O3	Organic compounds	Lipids and lipid-like molecules	Prenol lipids	Sesquiterpenoids
210.0892089	InChI=1S/C11H14O4/c1-6(12)4-8-7(2)9(13)5-10(15-3)11(8)14/h5-6,12H,4H2,1-3H3/t6-/m0/s1	CC1=C(C(=O)C(=CC1=O)OC)C[C@H](C)O	NPA000384	LURJTMIESA	UDHYZSNFKHIRSC	C11H14O4	Organic compounds	Organic oxygen compounds	Organooxygen compounds	Carbonyl compounds
194.0579088	InChI=1S/C10H10O4/c11-6-3-1-2-5-9(6)7(12)4-8(13)10(5)14/h1-3,8,10-11,13-14H,4H2/t8-,10+/m0/s1	C1[C@@H]([C@@H](C2=C(C1=O)C(=CC=C2)O)O)O	NPA000385	WCBMZHEXSA	HPIFRXWPEZBFHJ	C10H10O4	Organic compounds	Benzenoids	Tetralins
326.2457096	InChI=1S/C19H34O4/c1-3-4-5-6-7-11-14-17-19(23-17)16(20)13-10-8-9-12-15-18(21)22-2/h7,11,16-17,19-20H,3-6,8-10,12-15H2,1-2H3/b11-7+/t16-,17+,19+/m1/s1	CCCCC/C=C/C[C@H]1[C@@H](O1)[C@@H](CCCCCCC(=O)OC)O	NPA000386	WCLWSHCHSA	CNQBJCXXCMJDMO	C19H34O4	Organic compounds	Lipids and lipid-like molecules	Fatty Acyls	Fatty alcohols
940.5507845	InChI=1S/C48H80N2O16/c1-14-37(53)64-46-31(6)60-40(26-48(46,8)56)65-43-30(5)61-47(42(55)41(43)50(11)12)66-44-33(22-23-51)24-27(2)35(63-39-21-20-34(49(9)10)29(4)59-39)19-17-15-16-18-28(3)58-38(54)25-36(45(44)57-13)62-32(7)52/h15-17,19,23,27-31,33-36,39-47,55-56H,14,18,20-22,24-26H2,1-13H3/b16-15-,19-17-	CCC(=O)OC1C(OC(CC1(C)O)OC2C(OC(C(C2N(C)C)O)OC3C(CC(C(/C=C\C=C/CC(OC(=O)CC(C3OC)OC(=O)C)C)OC4CCC(C(O4)C)N(C)C)C)CC=O)C)C	NPA000387	RKXLPSGMSA	ZQNIKUBSGLQWSO	C48H80N2O16	Organic compounds	Organic oxygen compounds	Organooxygen compounds	Carbohydrates and carbohydrate conjugates
336.0779926	InChI=1S/C15H16N2O5S/c1-8(19)22-10-5-3-4-9-6-14-12(20)16(2)15(7-18,23-14)13(21)17(14)11(9)10/h3-5,10-11,18H,6-7H2,1-2H3/t10-,11-,14-,15-/m0/s1	CC(=O)O[C@H]1C=CC=C2[C@@H]1N3C(=O)[C@]4(N(C(=O)[C@]3(C2)S4)C)CO	NPA000388	GVARAGBVSA	QTPKPCAJWYFVSQ	C15H16N2O5S	Organic compounds	Organic acids and derivatives	Carboxylic acids and derivatives	Amino acids, peptides, and analogues
306.1103383	InChI=1S/C16H18O6/c1-9(4-3-5-10(2)16(21)22)6-12(17)11-7-14(19)15(20)8-13(11)18/h5-8,18-20H,3-4H2,1-2H3,(H,21,22)/b9-6+,10-5-	C/C(=C\C(=O)C1=CC(=C(C=C1O)O)O)/CC/C=C(/C)\C(=O)O	NPA000389	KWNZIKDBSA	RTSRTVWJAJLQRY	C16H18O6	Organic compounds	Lipids and lipid-like molecules	Prenol lipids	Quinone and hydroquinone lipids
235.1572289	InChI=1S/C14H21NO2/c1-4-5-6-7-8-14(3,17)13-10-12(16)9-11(2)15-13/h5-8,10-11,15,17H,4,9H2,1-3H3/b6-5+,8-7+	CC/C=C/C=C/C(C)(C1=CC(=O)CC(N1)C)O	NPA000390	BSWSSELBSA	BICQIIMUXNNGDO	C14H21NO2	Organic compounds	Organoheterocyclic compounds	Pyridines and derivatives	Hydropyridines
354.2307282	InChI=1S/C22H30N2O2/c25-21(17-16-18-12-8-7-9-13-18)24-22-23-19-14-10-5-3-1-2-4-6-11-15-20(19)26-22/h7-9,12-13,16-17,19-20H,1-6,10-11,14-15H2,(H,23,24,25)/b17-16+/t19-,20-/m1/s1	C1CCCCC[C@@H]2[C@@H](CCCC1)N=C(O2)NC(=O)/C=C/C3=CC=CC=C3	NPA000391	YBNLGUDHSA	XZORUNHMSUAKIS	C22H30N2O2	Organic compounds	Phenylpropanoids and polyketides	Cinnamic acids and derivatives
522.0813808	InChI=1S/C20H22N6O5S3/c1-9-19-26-15(10(2)31-19)18(29)21-6-14-23-12(7-32-14)17(28)24-11(4-5-34(3)30)20-25-13(8-33-20)16(27)22-9/h7-9,11H,4-6H2,1-3H3,(H,21,29)(H,22,27)(H,24,28)/t9-,11-,34?/m0/s1	C[C@H]1C2=NC(=C(O2)C)C(=O)NCC3=NC(=CS3)C(=O)N[C@H](C4=NC(=CS4)C(=O)N1)CCS(=O)C	NPA000392	KMLOPCPQSA	ILKYNUWKOMIMLZ	C20H22N6O5S3	Organic compounds	Phenylpropanoids and polyketides	Macrolactams
304.0735589	InChI=1S/C19H12O4/c1-9-7-10-5-6-12-17(15(10)14(21)8-9)19(23)11-3-2-4-13(20)16(11)18(12)22/h2-8,20-21H,1H3	CC1=CC(=C2C(=C1)C=CC3=C2C(=O)C4=C(C3=O)C(=CC=C4)O)O	NPA000393	UHFFFAOYSA	NFUYRESOTVGLRL	C19H12O4	Organic compounds	Phenylpropanoids and polyketides	Angucyclines
1042.544745	InChI=1S/C48H74N12O14/c1-2-3-4-5-6-7-8-9-10-12-28-22-41(67)54-32(23-38(50)64)43(69)56-31(21-27-14-16-29(62)17-15-27)42(68)57-34(25-40(52)66)45(71)59-35(26-61)46(72)58-33(24-39(51)65)44(70)55-30(18-19-37(49)63)48(74)60-20-11-13-36(60)47(73)53-28/h14-17,28,30-36,61-62H,2-13,18-26H2,1H3,(H2,49,63)(H2,50,64)(H2,51,65)(H2,52,66)(H,53,73)(H,54,67)(H,55,70)(H,56,69)(H,57,68)(H,58,72)(H,59,71)	CCCCCCCCCCCC1CC(=O)NC(C(=O)NC(C(=O)NC(C(=O)NC(C(=O)NC(C(=O)NC(C(=O)N2CCCC2C(=O)N1)CCC(=O)N)CC(=O)N)CO)CC(=O)N)CC3=CC=C(C=C3)O)CC(=O)N	NPA000394	UHFFFAOYSA	PKVQGSJLTUPLBO	C48H74N12O14	Organic compounds	Organic acids and derivatives	Peptidomimetics	Hybrid peptides
673.3978531	InChI=1S/C41H55NO7/c1-10-31(44)48-30-19-29(36(2,3)46)47-28-15-16-39(8)27(41(28,30)20-43)14-11-21-17-24-32-23-18-25-33(38(6,7)49-37(25,4)5)34(45)22(23)12-13-26(32)42-35(24)40(21,39)9/h12-13,20-21,25,27-30,33,42,46H,10-11,14-19H2,1-9H3/t21-,25+,27+,28-,29-,30+,33-,39-,40+,41-/m0/s1	CCC(=O)O[C@@H]1C[C@H](O[C@@H]2[C@@]1([C@@H]3CC[C@H]4CC5=C([C@@]4([C@]3(CC2)C)C)NC6=C5C7=C(C=C6)C(=O)[C@@H]8[C@@H](C7)C(OC8(C)C)(C)C)C=O)C(C)(C)O	NPA000395	SKACZCJFSA	PUDUYGKIVHTRTL	C41H55NO7	Organic compounds	Lipids and lipid-like molecules	Steroids and steroid derivatives	Oxosteroids
272.250401	InChI=1S/C20H32/c1-6-19(4)13-10-16-15(14-19)8-9-17-18(2,3)11-7-12-20(16,17)5/h6,17H,1,7-14H2,2-5H3/t17-,19-,20+/m0/s1	C[C@@]1(CCC2=C(C1)CC[C@@H]3[C@@]2(CCCC3(C)C)C)C=C	NPA000396	YSIASYRMSA	OROJBMPJDLLRFD	C20H32	Organic compounds	Lipids and lipid-like molecules	Prenol lipids	Diterpenoids
361.1637708	InChI=1S/C18H23N3O5/c1-6-10(2)18(25-5)17-19-15-13(9-12(24-4)7-8-26-15)16(23)21(17)11(3)14(22)20-18/h7-11H,6H2,1-5H3,(H,20,22)/t10?,11-,18+/m1/s1	CCC(C)[C@@]1(C2=NC3=C(C=C(C=CO3)OC)C(=O)N2[C@@H](C(=O)N1)C)OC	NPA000397	CULVDGOASA	CUECHJMSDTUKKD	C18H23N3O5	Organic compounds	Organoheterocyclic compounds	Diazines	Pyrimidines and pyrimidine derivatives
479.2671733	InChI=1S/C29H37NO5/c1-18-9-7-13-22(31)15-16-25(32)35-29-23(14-8-10-18)27(33)20(3)19(2)26(29)24(30-28(29)34)17-21-11-5-4-6-12-21/h4-6,8,11-12,14-16,18,22-24,26-27,31,33H,7,9-10,13,17H2,1-3H3,(H,30,34)/b14-8+,16-15+/t18-,22-,23+,24+,26+,27-,29-/m1/s1	C[C@@H]1CCC[C@H](/C=C/C(=O)O[C@]23[C@@H](/C=C/C1)[C@@H](C(=C([C@H]2[C@@H](NC3=O)CC4=CC=CC=C4)C)C)O)O	NPA000398	ZQLHMVIYSA	SEJHGGVKMSZDDH	C29H37NO5	Organic compounds	Organoheterocyclic compounds	Isoindoles and derivatives	Isoindolines
548.3349185	InChI=1S/C31H48O8/c1-9-16(2)24(34)18(4)19-14-20(33)23-25(35)26-29(7)12-10-21(28(5,6)36)38-22(29)11-13-30(26,8)39-27(23)31(19,37)15-17(3)32/h14,16,18,21-22,24-26,34-37H,9-13,15H2,1-8H3/t16-,18-,21+,22+,24+,25+,26+,29-,30+,31-/m0/s1	CC[C@H](C)[C@H]([C@@H](C)C1=CC(=O)C2=C([C@@]1(CC(=O)C)O)O[C@@]3(CC[C@@H]4[C@@]([C@H]3[C@@H]2O)(CC[C@@H](O4)C(C)(C)O)C)C)O	NPA000399	HECYZJHRSA	OXHDJMBSISIFAC	C31H48O8	Organic compounds	Organoheterocyclic compounds	Oxanes
544.1944618	InChI=1S/C28H32O11/c1-10-16(29)4-5-20(37-10)39-18-9-17-23-24(28(18,35)12(3)38-17)27(34)22-15(25(23)32)7-13-6-14(8-19(30)31)36-11(2)21(13)26(22)33/h7,10-12,14,16-18,20,29,33,35H,4-6,8-9H2,1-3H3,(H,30,31)/t10-,11-,12+,14+,16-,17+,18+,20-,28+/m0/s1	C[C@H]1[C@H](CC[C@@H](O1)O[C@@H]2C[C@@H]3C4=C([C@]2([C@H](O3)C)O)C(=O)C5=C(C6=C(C[C@@H](O[C@H]6C)CC(=O)O)C=C5C4=O)O)O	NPA000400	RZLQFGFSSA	ZJPBUJSZARGKRN	C28H32O11	Organic compounds	Benzenoids	Anthracenes	Anthraquinones
915.4324602	InChI=1S/C41H65N5O18/c1-5-6-7-8-9-10-11-12-13-22(60-27(50)17-21(2)16-26(48)49)18-28(51)61-24-20-44(3)30(37(56)45(4)29(24)39(57)58)35(64-40-34(55)31(52)23(19-42)62-40)36-32(53)33(54)38(63-36)46-15-14-25(47)43-41(46)59/h14-15,21-24,29-36,38,40,52-55H,5-13,16-20,42H2,1-4H3,(H,48,49)(H,57,58)(H,43,47,59)	CCCCCCCCCCC(CC(=O)OC1CN(C(C(=O)N(C1C(=O)O)C)C(C2C(C(C(O2)N3C=CC(=O)NC3=O)O)O)OC4C(C(C(O4)CN)O)O)C)OC(=O)CC(C)CC(=O)O	NPA000401	UHFFFAOYSA	VVLFISHNJLAURF	C41H65N5O18	Organic compounds	Organic acids and derivatives	Carboxylic acids and derivatives	Amino acids, peptides, and analogues
205.0738932	InChI=1S/C11H11NO3/c1-7(8(2)13)12-10-6-4-3-5-9(10)11(14)15/h3-6H,1-2H3,(H,14,15)	CC(=NC1=CC=CC=C1C(=O)O)C(=O)C	NPA000402	UHFFFAOYSA	LKQYQOBUTXPJCC	C11H11NO3	Organic compounds	Benzenoids	Benzene and substituted derivatives	Benzoic acids and derivatives
702.3992501	InChI=1S/C40H54N4O7/c1-9-11-19-50-30-16-13-28(14-17-30)23-32-39(48)43(7)35(22-27(5)6)38(47)42-33(40(49)44(8)34(21-26(3)4)37(46)41-32)24-29-15-18-31(25-36(29)45)51-20-12-10-2/h10-18,25-27,32-35,45H,1,19-24H2,2-8H3,(H,41,46)(H,42,47)/b12-10+/t32-,33-,34-,35-/m0/s1	C\C=C\COC1=CC(O)=C(C[C@@H]2NC(=O)[C@H](CC(C)C)N(C)C(=O)[C@H](CC3=CC=C(OCC=C=C)C=C3)NC(=O)[C@H](CC(C)C)N(C)C2=O)C=C1	NPA000403	GKNUNXIXSA	VQZBTHQWJRKXES	C40H54N4O7	Organic compounds	Organic acids and derivatives	Carboxylic acids and derivatives	Amino acids, peptides, and analogues
205.0950226	InChI=1S/C8H15NO5/c1-4(11)8(14)7(6(13)3-10)9-5(2)12/h3-4,6-8,11,13-14H,1-2H3,(H,9,12)/t4-,6+,7-,8+/m1/s1	C[C@H]([C@@H]([C@@H]([C@H](C=O)O)NC(=O)C)O)O	NPA000404	APTPUMFKSA	NGULQTOJUIQGLA	C8H15NO5	Organic compounds	Organic oxygen compounds	Organooxygen compounds	Carbohydrates and carbohydrate conjugates
266.1518092	InChI=1S/C15H22O4/c1-14(8-16)6-3-7-15(2)10(14)5-4-9-11(15)13(18)19-12(9)17/h10,13,16,18H,3-8H2,1-2H3	CC1(CCCC2(C1CCC3=C2C(OC3=O)O)C)CO	NPA000405	UHFFFAOYSA	DGRCZFXNXUFHTJ	C15H22O4	Organic compounds	Organoheterocyclic compounds	Naphthofurans
426.3861662	InChI=1S/C30H50O/c1-25(2)15-16-27(5)17-18-29(7)20(21(27)19-25)9-10-23-28(6)13-12-24(31)26(3,4)22(28)11-14-30(23,29)8/h9,21-24,31H,10-19H2,1-8H3/t21-,22-,23?,24-,27+,28-,29+,30+/m0/s1	C[C@@]12CC[C@@]3(C(=CCC4[C@]3(CC[C@@H]5[C@@]4(CC[C@@H](C5(C)C)O)C)C)[C@@H]1CC(CC2)(C)C)C	NPA000406	SHRXJPJASA	JFSHUTJDVKUMTJ	C30H50O	Organic compounds	Lipids and lipid-like molecules	Prenol lipids	Triterpenoids
978.5976326	InChI=1S/C52H82N8O8S/c1-17-18-19-20-22-36(8)46(61)55(11)37(9)47(62)57(13)45(35(6)7)52(67)60-29-21-23-40(60)49(64)58(14)44(34(4)5)51(66)59(15)43(33(2)3)50(65)56(12)41(31-38-24-26-39(68-16)27-25-38)48(63)54(10)32-42-53-28-30-69-42/h17,24-28,30,33-37,40-41,43-45H,1,18-23,29,31-32H2,2-16H3/t36-,37+,40+,41+,43+,44+,45+/m1/s1	C[C@H](CCCCC=C)C(=O)N(C)[C@@H](C)C(=O)N(C)[C@@H](C(C)C)C(=O)N1CCC[C@H]1C(=O)N(C)[C@@H](C(C)C)C(=O)N(C)[C@@H](C(C)C)C(=O)N(C)[C@@H](CC2=CC=C(C=C2)OC)C(=O)N(C)CC3=NC=CS3	NPA000407	RBFNLMEMSA	JKGGQCDMVBBAKM	C52H82N8O8S	Organic compounds	Organic acids and derivatives	Peptidomimetics	Hybrid peptides
811.4407805	InChI=1S/C47H61N3O9/c1-10-31(5)40-43(52)49(8)36(27-33-21-15-12-16-22-33)45(54)57-39(30(3)4)42(51)48(7)37(28-34-23-17-13-18-24-34)46(55)58-41(32(6)11-2)44(53)50(9)38(47(56)59-40)29-35-25-19-14-20-26-35/h12-26,30-32,36-41H,10-11,27-29H2,1-9H3/t31-,32-,36+,37+,38+,39-,40-,41-/m1/s1	CC[C@@H](C)[C@@H]1C(=O)N([C@H](C(=O)O[C@@H](C(=O)N([C@H](C(=O)O[C@@H](C(=O)N([C@H](C(=O)O1)CC2=CC=CC=C2)C)[C@H](C)CC)CC3=CC=CC=C3)C)C(C)C)CC4=CC=CC=C4)C	NPA000408	SFWGZFQISA	PVURPIBDNQIDSO	C47H61N3O9	Organic compounds	Organic acids and derivatives	Peptidomimetics	Depsipeptides
285.0749558	InChI=1S/C14H11N3O4/c15-12-8(19)4-10-13(11(12)14(16)20)17-7-3-6(5-18)1-2-9(7)21-10/h1-4,18H,5,15H2,(H2,16,20)	C1=CC2=C(C=C1CO)N=C3C(=CC(=O)C(=C3C(=O)N)N)O2	NPA000409	UHFFFAOYSA	HNZCCGYVANEENU	C14H11N3O4	Organic compounds	Organoheterocyclic compounds	Benzoxazines	Phenoxazines
396.1420323	InChI=1S/C19H24O9/c1-8-12-10(21)5-6-11(22)27-9(2)14(23)16-15(28-16)13(12)18(3,26-4)17(24)19(8,25)7-20/h7,9,13-16,23,25H,5-6H2,1-4H3	CC1C(C2C(O2)C3C(=C(C(C(=O)C3(C)OC)(C=O)O)C)C(=O)CCC(=O)O1)O	NPA000410	UHFFFAOYSA	PUDDCSCFKUJQIZ	C19H24O9	Organic compounds	Organic oxygen compounds	Organooxygen compounds	Carbonyl compounds
298.1065903	InChI=1S/C15H14N4O3/c20-14-11-9-6(4-16-11)3-8(15(21)22)19-2-1-7-10(13(9)19)12(14)18-5-17-7/h4,7-8,17,20H,1-3,5H2,(H,21,22)/t7-,8-/m0/s1	C1CN2[C@@H](CC3=C4C2=C5[C@H]1NCN=C5C(=C4N=C3)O)C(=O)O	NPA000411	YUMQZZPRSA	MFSNLWAQZVAYTQ	C15H14N4O3	Organic compounds	Organoheterocyclic compounds	Quinolines and derivatives	Quinoline carboxylic acids
537.1059812	InChI=1S/C30H19NO9/c1-12-19(28(37)38)27(39-2)13-7-5-3-4-6-8-18-29(12)30(13,40-29)14-11-17(34)22-23(24(14)31-18)26(36)21-16(33)10-9-15(32)20(21)25(22)35/h3-4,9-13,18,31-34H,1-2H3,(H,37,38)/b4-3-/t12-,13+,18-,29-,30+/m0/s1	C[C@H]1C(=C([C@H]2C#C/C=C\C#C[C@H]3[C@]14[C@]2(O4)C5=CC(=C6C(=C5N3)C(=O)C7=C(C=CC(=C7C6=O)O)O)O)OC)C(=O)O	NPA000412	AKMKHHNQSA	AFMYMMXSQGUCBK	C30H19NO9	Organic compounds	Benzenoids	Anthracenes	Anthraquinones
650.4029981	InChI=1S/C36H58O10/c1-17(2)18(3)36(9)24(39)15-35(8)20-10-11-23-32(4,5)29(46-31-27(42)26(41)25(40)22(16-37)45-31)21(38)14-33(23,6)19(20)12-13-34(35,7)28(36)30(43)44/h12,17-18,20-23,25-29,31,37-38,40-42H,10-11,13-16H2,1-9H3,(H,43,44)/t18-,20+,21-,22-,23+,25-,26+,27-,28+,29+,31+,33-,34+,35-,36+/m1/s1	C[C@H](C(C)C)[C@@]1([C@H]([C@@]2(CC=C3[C@@H]([C@]2(CC1=O)C)CC[C@@H]4[C@@]3(C[C@H]([C@@H](C4(C)C)O[C@H]5[C@@H]([C@H]([C@@H]([C@H](O5)CO)O)O)O)O)C)C)C(=O)O)C	NPA000413	ODCXEYBOSA	KTRZOFQWEWCGPB	C36H58O10	Organic compounds	Lipids and lipid-like molecules	Steroids and steroid derivatives	Steroidal glycosides
913.5551416	InChI=1S/C51H79NO13/c1-30-16-12-11-13-17-31(2)42(61-8)28-38-21-19-36(7)51(60,65-38)48(57)49(58)52-23-15-14-18-39(52)50(59)64-43(33(4)26-37-20-22-40(53)44(27-37)62-9)29-41(54)32(3)25-35(6)46(56)47(63-10)45(55)34(5)24-30/h11-13,16-17,25,30,32-34,36-40,42-44,46-47,53,56,60H,14-15,18-24,26-29H2,1-10H3/b13-11+,16-12+,31-17+,35-25+/t30-,32-,33-,34-,36-,37+,38+,39+,40-,42+,43+,44-,46-,47+,51-/m1/s1	C[C@@H]1CC[C@H]2C[C@@H](/C(=C/C=C/C=C/[C@H](C[C@H](C(=O)[C@@H]([C@@H](/C(=C/[C@H](C(=O)C[C@H](OC(=O)[C@@H]3CCCCN3C(=O)C(=O)[C@@]1(O2)O)[C@H](C)C[C@@H]4CC[C@H]([C@@H](C4)OC)O)C)/C)O)OC)C)C)/C)OC	NPA000414	HPLJOQBZSA	QFJCIRLUMZQUOT	C51H79NO13	Organic compounds	Phenylpropanoids and polyketides	Macrolide lactams
368.2715304	InChI=1S/C25H36O2/c1-16(2)7-6-8-17(3)20-11-12-25(5)14-21-18(4)13-23(27)24(21)19(15-26)9-10-22(20)25/h6-9,13,17,20-22,24,26H,10-12,14-15H2,1-5H3/b8-6-,19-9-/t17-,20+,21+,22-,24?,25+/m0/s1	CC1=CC(=O)C/2[C@@H]1C[C@]3(CC[C@@H]([C@@H]3C/C=C2/CO)[C@@H](C)/C=C\C=C(C)C)C	NPA000415	WMZUYDDLSA	GUXDHNIKRQCWIE	C25H36O2	Organic compounds	Lipids and lipid-like molecules	Prenol lipids	Sesterterpenoids
210.0892089	InChI=1S/C11H14O4/c1-3-7-4-10-8(6-14-7)9(13-2)5-11(12)15-10/h5,7H,3-4,6H2,1-2H3/t7-/m0/s1	CC[C@H]1CC2=C(CO1)C(=CC(=O)O2)OC	NPA000416	ZETCQYMHSA	GBPMVIAHTDJTEZ	C11H14O4	Organic compounds	Organoheterocyclic compounds	Pyrans	Pyranones and derivatives
702.5281986	InChI=1S/C39H74O10/c1-5-30(3)23-19-15-11-7-9-13-17-21-25-34(42)46-28-32(29-47-39-37(45)36(44)38(49-39)33(41)27-40)48-35(43)26-22-18-14-10-8-12-16-20-24-31(4)6-2/h30-33,36-41,44-45H,5-29H2,1-4H3	CCC(C)CCCCCCCCCCC(=O)OCC(COC1C(C(C(O1)C(CO)O)O)O)OC(=O)CCCCCCCCCCC(C)CC	NPA000417	UHFFFAOYSA	GZPDCJNFHUUZCL	C39H74O10	Organic compounds	Organic oxygen compounds	Organooxygen compounds	Carbohydrates and carbohydrate conjugates
284.0896029	InChI=1S/C13H16O7/c1-6-9(15)10(16)11(17)13(19-6)20-12(18)7-2-4-8(14)5-3-7/h2-6,9-11,13-17H,1H3/t6?,9?,10-,11?,13?/m0/s1	CC1C([C@@H](C(C(O1)OC(=O)C2=CC=C(C=C2)O)O)O)O	NPA000418	KQGNXINPSA	GDBUPEWJRQHTCI	C13H16O7	Organic compounds	Organic oxygen compounds	Organooxygen compounds	Carbohydrates and carbohydrate conjugates
754.3317715	InChI=1S/C35H47ClN10O7/c1-18(2)27-33(52)46-25(10-7-15-39-46)32(51)45-23(8-5-14-38-45)30(49)42(4)19(3)29(48)44-24(9-6-13-37-44)31(50)43-26(28(47)41-27)17-35(53)21-12-11-20(36)16-22(21)40-34(35)43/h11-12,15-16,18-19,23-27,34,37-38,40,53H,5-10,13-14,17H2,1-4H3,(H,41,47)	CC1C(=O)N2C(CCCN2)C(=O)N3C(CC4(C3NC5=C4C=CC(=C5)Cl)O)C(=O)NC(C(=O)N6C(CCC=N6)C(=O)N7C(CCCN7)C(=O)N1C)C(C)C	NPA000419	UHFFFAOYSA	FGMCUFNEUQEQNL	C35H47ClN10O7	Organic compounds	Organoheterocyclic compounds	Indoles and derivatives	Pyrroloindoles
336.120903	InChI=1S/C17H20O7/c1-9-12(19)5-6-17(15(9)22,16(23)24-2)8-14(21)11-7-10(18)3-4-13(11)20/h3-4,7,12,15,18-20,22H,1,5-6,8H2,2H3/t12-,15-,17-/m1/s1	COC(=O)[C@]1(CC[C@H](C(=C)[C@H]1O)O)CC(=O)C2=C(C=CC(=C2)O)O	NPA000420	SRCQZFHVSA	KZQCCTIIHZYRNR	C17H20O7	Organic compounds	Organic oxygen compounds	Organooxygen compounds	Carbonyl compounds
370.1416384	InChI=1S/C21H22O6/c1-11(2)5-6-15-18(8-12(3)16(10-22)20(15)25)27-21(26)19-13(4)7-14(23)9-17(19)24/h5,7-10,23-25H,6H2,1-4H3	CC1=CC(=CC(=C1C(=O)OC2=C(C(=C(C(=C2)C)C=O)O)CC=C(C)C)O)O	NPA000421	UHFFFAOYSA	XWUARNQMICWXGA	C21H22O6	Organic compounds	Phenylpropanoids and polyketides	Depsides and depsidones
331.1783583	InChI=1S/C19H25NO4/c1-12(2)9-10-24-15-7-5-14(6-8-15)17-16(11-13(3)4)18(21)20(23)19(17)22/h5-9,13,16-17,23H,10-11H2,1-4H3/t16-,17+/m1/s1	CC(C)C[C@@H]1[C@@H](C(=O)N(C1=O)O)C2=CC=C(C=C2)OCC=C(C)C	NPA000422	SJORKVTESA	ZZKUVVFNFOKVQE	C19H25NO4	Organic compounds	Organoheterocyclic compounds	Pyrrolidines	Phenylpyrrolidines
623.4397179	InChI=1S/C35H61NO8/c1-6-12-33-34(41)36-23-30(38)22-32(40)31(39)20-19-28(24-43-5)16-10-14-27(7-2)15-11-18-29(37)17-9-8-13-25(3)21-26(4)35(42)44-33/h10,14,16,25-27,30-33,38-40H,6-9,11-13,15,17-24H2,1-5H3,(H,36,41)/b14-10+,28-16-/t25-,26+,27?,30+,31-,32+,33+/m1/s1	CCC[C@H]1C(=O)NC[C@H](C[C@@H]([C@@H](CC/C(=C/C=C/C(CCCC(=O)CCCC[C@H](C[C@@H](C(=O)O1)C)C)CC)/COC)O)O)O	NPA000423	ARNOELBJSA	VQWNGCSUNKJFLW	C35H61NO8	Organic compounds	Phenylpropanoids and polyketides	Macrolide lactams
226.1205091	InChI=1S/C12H18O4/c1-3-4-5-6-10-11(12(14)15-2)9(7-13)8-16-10/h8,13H,3-7H2,1-2H3	CCCCCC1=C(C(=CO1)CO)C(=O)OC	NPA000424	UHFFFAOYSA	BBRGDPBUQJUNSV	C12H18O4	Organic compounds	Organoheterocyclic compounds	Furans	Furoic acid and derivatives
1012.559332	InChI=1S/C49H76N10O13/c1-26(2)23-34(50)44(64)58-40(48(70)71)30(6)42(62)56-36(17-14-22-53-49(51)52)45(65)55-35(19-18-27(3)24-28(4)38(72-10)25-33-15-12-11-13-16-33)29(5)41(61)57-37(47(68)69)20-21-39(60)59(9)32(8)43(63)54-31(7)46(66)67/h11-13,15-16,18-19,24,26,28-31,34-38,40H,8,14,17,20-23,25,50H2,1-7,9-10H3,(H,54,63)(H,55,65)(H,56,62)(H,57,61)(H,58,64)(H,66,67)(H,68,69)(H,70,71)(H4,51,52,53)/b19-18…	C[C@@H](/C=C(\C)/C=C/[C@@H]([C@H](C)C(=O)N[C@H](CCC(=O)N(C)C(=C)C(=O)N[C@H](C)C(=O)O)C(=O)O)NC(=O)[C@H](CCCN=C(N)N)NC(=O)[C@@H](C)[C@H](C(=O)O)NC(=O)[C@H](CC(C)C)N)[C@H](CC1=CC=CC=C1)OC	NPA000425	RNJNOEPSSA	IENVPMAERSWHAY	C49H76N10O13	Organic compounds	Organic acids and derivatives	Carboxylic acids and derivatives	Amino acids, peptides, and analogues
288.2453156	InChI=1S/C20H32O/c1-6-19(4)11-9-15-14(13-19)7-8-16-18(2,3)17(21)10-12-20(15,16)5/h6-7,15-17,21H,1,8-13H2,2-5H3/t15?,16-,17-,19+,20+/m0/s1	C[C@]1(CCC2C(=CC[C@@H]3[C@@]2(CC[C@@H](C3(C)C)O)C)C1)C=C	NPA000426	XXLBNXLCSA	BLRQCWSOICYRPH	C20H32O	Organic compounds	Lipids and lipid-like molecules	Prenol lipids	Diterpenoids
328.0946882	InChI=1S/C18H16O6/c1-7-4-5-9-14(15(7)20)16(21)12-8(2)13(17(22)23)11(19)6-10(12)18(9,3)24/h4-6,19-20,24H,1-3H3,(H,22,23)	CC1=C(C2=C(C=C1)C(C3=CC(=C(C(=C3C2=O)C)C(=O)O)O)(C)O)O	NPA000427	UHFFFAOYSA	PNVBFQKQGYNSAB	C18H16O6	Organic compounds	Benzenoids	Anthracenes	Anthracenecarboxylic acids and derivatives
336.2300595	InChI=1S/C20H32O4/c1-5-7-8-10-18(22)13-16-11-15(12-17(21)9-6-2)14(3)19(23)20(16,4)24/h16,24H,5-13H2,1-4H3/t16-,20+/m0/s1	CCCCCC(=O)C[C@@H]1CC(=C(C(=O)[C@]1(C)O)C)CC(=O)CCC	NPA000428	OXJNMPFZSA	CWZAHTMXQKLSBE	C20H32O4	Organic compounds	Organic oxygen compounds	Organooxygen compounds	Carbonyl compounds
302.1154237	InChI=1S/C17H18O5/c1-7-6-9(18)15(21-5)11-10(7)16-12(14(20)13(11)19)17(3,4)8(2)22-16/h6,8,18H,1-5H3/t8-/m0/s1	C[C@H]1C(C2=C(O1)C3=C(C(=C(C=C3C)O)OC)C(=O)C2=O)(C)C	NPA000429	QMMMGPOBSA	HXWIMXDSPPVVRH	C17H18O5	Organic compounds	Organoheterocyclic compounds	Naphthofurans
448.282489	InChI=1S/C26H40O6/c1-4-5-6-7-8-9-10-11-13-19(2)14-12-16-26(3)17-15-20(32-26)23-24(29)21(18-22(27)28)31-25(23)30/h15,17,19,21H,4-14,16,18H2,1-3H3,(H,27,28)/b23-20+/t19-,21-,26+/m0/s1	CCCCCCCCCC[C@H](C)CCC[C@@]1(C=C/C(=C\2/C(=O)[C@@H](OC2=O)CC(=O)O)/O1)C	NPA000430	JTXPKECXSA	GTHQWTZYJQZCCN	C26H40O6	Organic compounds	Organoheterocyclic compounds	Lactones	Gamma butyrolactones
457.1736668	InChI=1S/C24H27NO8/c1-9-17-19(24-15(31-9)8-16(26)33-24)22(29)12-6-5-11(21(28)18(12)23(17)30)14-7-13(25(3)4)20(27)10(2)32-14/h5-6,9-10,13-15,20,24,27-28H,7-8H2,1-4H3/t9-,10-,13-,14-,15-,20-,24+/m1/s1	C[C@@H]1[C@H]([C@@H](C[C@@H](O1)C2=C(C3=C(C=C2)C(=O)C4=C(C3=O)[C@H](O[C@H]5[C@@H]4OC(=O)C5)C)O)N(C)C)O	NPA000431	CNRHASOASA	NYJGMJFBEVSQNN	C24H27NO8	Organic compounds	Phenylpropanoids and polyketides	Isochromanequinones	Benzoisochromanequinones
463.2392443	InChI=1S/C25H37NO5S/c1-16(13-19-15-32-18(3)26-19)21-12-10-8-6-7-9-11-20(27)17(2)24(30)25(4,5)22(28)14-23(29)31-21/h8,10,13,15,17,20-22,27-28H,6-7,9,11-12,14H2,1-5H3/b10-8-,16-13+/t17-,20+,21+,22+/m1/s1	C[C@@H]1[C@H](CCCC/C=C\C[C@H](OC(=O)C[C@@H](C(C1=O)(C)C)O)/C(=C/C2=CSC(=N2)C)/C)O	NPA000432	KBOCJPGHSA	BQWMEQIBCWMVHJ	C25H37NO5S	Organic compounds	Phenylpropanoids and polyketides	Macrolides and analogues
336.0997736	InChI=1S/C20H16O5/c21-12-7-8-14(23)19-18(12)13(22)9-10-20(19)24-15-5-1-3-11-4-2-6-16(25-20)17(11)15/h1-10,13-14,18-19,22-23H/t13-,14+,18-,19+/m0/s1	C1=CC2=C3C(=C1)OC4(C=C[C@@H]([C@H]5[C@H]4[C@@H](C=CC5=O)O)O)OC3=CC=C2	NPA000433	QABNGEJJSA	WKESGSKGMIPHTP	C20H16O5	Organic compounds	Benzenoids	Naphthalenes
800.5411633	InChI=1S/C43H72N6O8/c1-18-29(12)36(42(55)48(16)35(28(10)11)43(56)57)49(17)39(52)31(24(2)3)44-37(50)32(25(4)5)45(13)40(53)34(27(8)9)47(15)41(54)33(26(6)7)46(14)38(51)30-22-20-19-21-23-30/h19-29,31-36H,18H2,1-17H3,(H,44,50)(H,56,57)/t29-,31-,32-,33-,34-,35-,36-/m0/s1	CC[C@H](C)[C@@H](C(=O)N(C)[C@@H](C(C)C)C(=O)O)N(C)C(=O)[C@H](C(C)C)NC(=O)[C@H](C(C)C)N(C)C(=O)[C@H](C(C)C)N(C)C(=O)[C@H](C(C)C)N(C)C(=O)C1=CC=CC=C1	NPA000434	ZBZKAUHLSA	OJXSCBQWQXUTTR	C43H72N6O8	Organic compounds	Organic acids and derivatives	Carboxylic acids and derivatives	Amino acids, peptides, and analogues
284.0896029	InChI=1S/C13H16O7/c1-8(3-12(16)19-7-9(15)6-14)11-4-10(18-2)5-13(17)20-11/h3-5,9,14-15H,6-7H2,1-2H3/b8-3+/t9-/m1/s1	C/C(=C\C(=O)OC[C@@H](CO)O)/C1=CC(=CC(=O)O1)OC	NPA000435	QZGLAHODSA	YVVVJWFCPJGNFJ	C13H16O7	Organic compounds	Lipids and lipid-like molecules	Glycerolipids	Monoradylglycerols
654.3251417	InChI=1S/C33H50O13/c1-14(2)20-8-17-9-31(12-35)19-7-6-15(3)18(19)10-32(17,13-43-28-26(40)24(38)27(42-5)16(4)44-28)33(20,31)30(41)46-29-25(39)23(37)22(36)21(11-34)45-29/h8,12,14-19,21-29,34,36-40H,6-7,9-11,13H2,1-5H3/t15-,16?,17?,18-,19-,21?,22?,23?,24?,25?,26?,27?,28?,29?,31?,32?,33?/m1/s1	C[C@@H]1CC[C@@H]2[C@@H]1CC3(C4CC2(C3(C(=C4)C(C)C)C(=O)OC5C(C(C(C(O5)CO)O)O)O)C=O)COC6C(C(C(C(O6)C)OC)O)O	NPA000436	IGEXOZPXSA	NLDDAQSAGIEQAK	C33H50O13	Organic compounds	Lipids and lipid-like molecules	Prenol lipids	Terpene glycosides
483.2257024	InChI=1S/C27H33NO7/c1-25(2)14-15-26(3,35-24(25)31)13-12-16-6-11-19-20(21(16)29)27(32,22(34-5)23(30)28-19)17-7-9-18(33-4)10-8-17/h6-13,22,24,29,31-32H,14-15H2,1-5H3,(H,28,30)/b13-12+/t22-,24?,26?,27+/m0/s1	CC1(CCC(OC1O)(C)/C=C/C2=C(C3=C(C=C2)NC(=O)[C@@H]([C@]3(C4=CC=C(C=C4)OC)O)OC)O)C	NPA000437	XARLSHHXSA	XEODWAJPLQOYPN	C27H33NO7	Organic compounds	Organoheterocyclic compounds	Quinolines and derivatives	Phenylquinolines
242.1419132	InChI=1S/C15H18N2O/c1-3-11-10-6-9(2)8-15(11,16)12-4-5-14(18)17-13(12)7-10/h3-6,10H,7-8,16H2,1-2H3,(H,17,18)	CC=C1C2CC3=C(C1(CC(=C2)C)N)C=CC(=O)N3	NPA000438	UHFFFAOYSA	ZRJBHWIHUMBLCN	C15H18N2O	Organic compounds	Organoheterocyclic compounds	Quinolines and derivatives	Quinolones and derivatives
348.0633881	InChI=1S/C20H12O6/c21-9-3-1-6-8-5-11(23)15-16(19-20(26-19)18(25)17(15)24)13(8)7-2-4-10(22)14(9)12(6)7/h1-5,17,19-24H/t17-,19+,20-/m0/s1	C1=CC(=C2C(=CC=C3C2=C1C4=CC(=C5[C@@H](C(=O)[C@H]6[C@@H](C5=C34)O6)O)O)O)O	NPA000439	SXLOBPIMSA	XSPAHHKREJIGIX	C20H12O6	Organic compounds	Benzenoids	Naphthalenes	Naphthols and derivatives
240.2089301	InChI=1S/C15H28O2/c1-3-14(2)12-10-8-6-4-5-7-9-11-13-15(16)17/h7,9,14H,3-6,8,10-13H2,1-2H3,(H,16,17)/b9-7+	CCC(C)CCCCCC/C=C/CCC(=O)O	NPA000440	VQHVLOKHSA	VMOMGLBYFJYDMH	C15H28O2	Organic compounds	Lipids and lipid-like molecules	Fatty Acyls	Fatty acids and conjugates
662.1635556	InChI=1S/C34H30O14/c1-43-21-11-19(35)27-17(7-13-5-15(9-23(37)38)47-33(41)25(13)31(27)45-3)29(21)30-18-8-14-6-16(10-24(39)40)48-34(42)26(14)32(46-4)28(18)20(36)12-22(30)44-2/h7-8,11-12,15-16,35-36H,5-6,9-10H2,1-4H3,(H,37,38)(H,39,40)	COC1=C(C2=CC3=C(C(=C2C(=C1)O)OC)C(=O)OC(C3)CC(=O)O)C4=C(C=C(C5=C(C6=C(CC(OC6=O)CC(=O)O)C=C54)OC)O)OC	NPA000441	UHFFFAOYSA	RRCPHHKIKLBMFE	C34H30O14	Organic compounds	Organoheterocyclic compounds	Naphthopyrans	Naphthopyranones
421.2365419	InChI=1S/C25H31N3O3/c1-8-24(4,5)21-18(14-20-22(29)28-25(6,31-7)23(30)27-20)17-13-16(10-9-15(2)3)11-12-19(17)26-21/h8-9,11-14,26H,1,10H2,2-7H3,(H,27,30)(H,28,29)/b20-14-	CC(=CCC1=CC2=C(C=C1)NC(=C2/C=C\3/C(=O)NC(C(=O)N3)(C)OC)C(C)(C)C=C)C	NPA000442	ZHZULCJRSA	XXJNZGPUCVMTGE	C25H31N3O3	Organic compounds	Organic acids and derivatives	Carboxylic acids and derivatives	Amino acids, peptides, and analogues
401.2202231	InChI=1S/C23H31NO5/c1-5-16(13-25)21-14(2)11-15(3)22(29-21)19-20(26)18(12-24(28-4)23(19)27)17-9-7-6-8-10-17/h6-10,12,14-16,21-22,25-26H,5,11,13H2,1-4H3/t14-,15+,16-,21-,22+/m0/s1	CC[C@@H](CO)[C@@H]1[C@H](C[C@H]([C@@H](O1)C2=C(C(=CN(C2=O)OC)C3=CC=CC=C3)O)C)C	NPA000443	VTEXIKTKSA	OTRRFAJXBBJDQG	C23H31NO5	Organic compounds	Organoheterocyclic compounds	Pyridines and derivatives	Phenylpyridines
268.1674592	InChI=1S/C15H24O4/c1-3-4-5-6-7-8-9-11-12-10(2)14(16)19-13(12)15(17)18-11/h10-13H,3-9H2,1-2H3/t10-,11+,12+,13+/m0/s1	CCCCCCCC[C@@H]1[C@H]2[C@@H](C(=O)O[C@H]2C(=O)O1)C	NPA000444	UMSGYPCISA	NAWANLRIOOESSK	C15H24O4	Organic compounds	Organoheterocyclic compounds	Furofurans
842.3361003	InChI=1S/C43H54O17/c1-18-25(44)8-10-32(55-18)60-43-30(46)16-41(5,52)17-42(43,53)13-12-24-35(43)40(51)23-7-6-22(38(49)34(23)39(24)50)28-15-29(37(48)21(4)54-28)59-31-11-9-27(19(2)56-31)58-33-14-26(45)36(47)20(3)57-33/h6-7,12-13,18-21,25,27-29,31-33,36-37,44,47-49,52-53H,8-11,14-17H2,1-5H3/t18-,19-,20+,21+,25-,27-,28+,29+,31-,32-,33-,36+,37+,41-,42-,43-/m0/s1	C[C@H]1[C@H](CC[C@@H](O1)O[C@]23C(=O)C[C@](C[C@]2(C=CC4=C3C(=O)C5=C(C4=O)C(=C(C=C5)[C@H]6C[C@H]([C@@H]([C@H](O6)C)O)O[C@H]7CC[C@@H]([C@@H](O7)C)O[C@H]8CC(=O)[C@@H]([C@H](O8)C)O)O)O)(C)O)O	NPA000445	OVVPFSOKSA	XRDAMDDZBYHZDC	C43H54O17	Organic compounds	Benzenoids	Anthracenes	Anthraquinones
562.1627678	InChI=1S/C34H26O8/c35-25-16-12-22(13-17-25)28-31(39)33(42-34(40)24-9-5-2-6-10-24)29(23-14-18-26(36)19-15-23)30(38)32(28)41-27(37)20-11-21-7-3-1-4-8-21/h1-10,12-19,35-36,38-39H,11,20H2	C1=CC=C(C=C1)CCC(=O)OC2=C(C(=C(C(=C2O)C3=CC=C(C=C3)O)OC(=O)C4=CC=CC=C4)O)C5=CC=C(C=C5)O	NPA000446	UHFFFAOYSA	LSLHAXCAOFXHGF	C34H26O8	Organic compounds	Phenylpropanoids and polyketides	Depsides and depsidones
300.2089301	InChI=1S/C20H28O2/c1-11-6-7-20-12(2)8-15(21)14(18(20,3)4)9-16(20)19(5)13(11)10-17(19)22/h12,14,16H,6-10H2,1-5H3	CC1CC(=O)C2CC3C1(C2(C)C)CCC(=C4C3(C(=O)C4)C)C	NPA000447	UHFFFAOYSA	PPAAOENVQWPYOV	C20H28O2	Organic compounds	Organic oxygen compounds	Organooxygen compounds	Carbonyl compounds
264.1361591	InChI=1S/C15H20O4/c1-8-11-7-14(3,13(18)19)5-10(11)6-15(4,9(2)16)12(8)17/h10H,5-7H2,1-4H3,(H,18,19)/t10-,14-,15+/m0/s1	CC1=C2C[C@@](C[C@H]2C[C@](C1=O)(C)C(=O)C)(C)C(=O)O	NPA000448	NZVBXONLSA	VFTMSVNDYVXTOG	C15H20O4	Organic compounds	Organic oxygen compounds	Organooxygen compounds	Carbonyl compounds
358.2144094	InChI=1S/C22H30O4/c1-8-12(2)18-21(6)11-13(3)16-20(5,10-9-15(23)24)17(25)14(4)19(26-18)22(16,21)7/h8-11,16-19,25H,4H2,1-3,5-7H3,(H,23,24)/b10-9+,12-8-/t16-,17-,18-,19+,20+,21+,22-/m1/s1	C/C=C(/C)\[C@@H]1[C@@]2(C=C([C@H]3[C@@]2([C@@H](O1)C(=C)[C@H]([C@@]3(C)/C=C/C(=O)O)O)C)C)C	NPA000449	KIMKDBTQSA	KGHZJTNBQYMYSR	C22H30O4	Organic compounds	Organoheterocyclic compounds	Tetrahydrofurans
412.1158176	InChI=1S/C22H20O8/c1-3-22(29)8-7-10-13(16(22)21(28)30-2)20(27)15-14(18(10)25)19(26)12-9(17(15)24)5-4-6-11(12)23/h4-6,16,23,25,27,29H,3,7-8H2,1-2H3/t16-,22-/m1/s1	CC[C@]1(CCC2=C(C3=C(C(=C2[C@@H]1C(=O)OC)O)C(=O)C4=C(C3=O)C(=CC=C4)O)O)O	NPA000450	OPAMFIHVSA	KXNYQVVGFPFVJR	C22H20O8	Organic compounds	Benzenoids	Naphthacenes	Tetracenequinones
251.188529	InChI=1S/C15H25NO2/c1-3-4-5-6-7-10-14(17)13(2)15(18)16-11-8-9-12-16/h8,11,13H,3-7,9-10,12H2,1-2H3	CCCCCCCC(=O)C(C)C(=O)N1CCC=C1	NPA000451	UHFFFAOYSA	HMWIYUSLKIYYER	C15H25NO2	Organic compounds	Organic oxygen compounds	Organooxygen compounds	Carbonyl compounds
434.0090713	InChI=1S/C18H17Cl3O6/c1-7-11(18(23)26-5)9(6-10(24-3)12(7)19)27-16-8(2)13(20)17(25-4)14(21)15(16)22/h6,22H,1-5H3	CC1=C(C(=CC(=C1Cl)OC)OC2=C(C(=C(C(=C2O)Cl)OC)Cl)C)C(=O)OC	NPA000452	UHFFFAOYSA	OYHGZQVOFWBBGE	C18H17Cl3O6	Organic compounds	Benzenoids	Benzene and substituted derivatives	Diphenylethers
382.1052529	InChI=1S/C21H18O7/c1-25-14-8-4-12(5-9-14)16-18(22)19(28-21(16)24)17(20(23)27-3)13-6-10-15(26-2)11-7-13/h4-11,22H,1-3H3/b19-17+	COC1=CC=C(C=C1)C2=C(/C(=C(/C3=CC=C(C=C3)OC)\C(=O)OC)/OC2=O)O	NPA000453	HTXNQAPBSA	VEJPFWDEGBXEMC	C21H18O7	Organic compounds	Benzenoids	Phenol ethers	Anisoles
717.4101491	InChI=1S/C40H55N5O7/c1-8-16-32-40(4,5)39(51)42-34(26(2)3)38(50)44(7)31(24-28-19-13-10-14-20-28)37(49)45-22-15-21-29(45)36(48)43(6)30(23-27-17-11-9-12-18-27)35(47)41-25-33(46)52-32/h9-14,17-20,26,29-32,34H,8,15-16,21-25H2,1-7H3,(H,41,47)(H,42,51)/t29-,30-,31-,32?,34-/m0/s1	CCCC1C(C(=O)N[C@H](C(=O)N([C@H](C(=O)N2CCC[C@H]2C(=O)N([C@H](C(=O)NCC(=O)O1)CC3=CC=CC=C3)C)CC4=CC=CC=C4)C)C(C)C)(C)C	NPA000454	AILSMDFESA	HGABVVDKSKHSGK	C40H55N5O7	Organic compounds	Organic acids and derivatives	Peptidomimetics	Depsipeptides
1225.526001	InChI=1S/C55H79N13O15S2/c1-29(2)47(55(83)66-40(24-33-13-19-36(72)20-14-33)53(81)67-42(28-85-84-5)48(76)59-4)68-45(75)27-61-50(78)41(25-43(57)73)62-44(74)26-60-49(77)38(22-31-9-15-34(70)16-10-31)64-52(80)39(23-32-11-17-35(71)18-12-32)65-51(79)37(8-6-7-21-56)63-54(82)46(58)30(3)69/h9-20,29-30,37-42,46-47,69-72H,6-8,21-28,56,58H2,1-5H3,(H2,57,73)(H,59,76)(H,60,77)(H,61,78)(H,62,74)(H,63,82)(H,64,80)…	C[C@@H](C(C(=O)NC(CCCCN)C(=O)NC(CC1=CC=C(C=C1)O)C(=O)NC(CC2=CC=C(C=C2)O)C(=O)NCC(=O)NC(CC(=O)N)C(=O)NCC(=O)NC(C(C)C)C(=O)NC(CC3=CC=C(C=C3)O)C(=O)NC(CSSC)C(=O)NC)N)O	NPA000455	XYCYVNRRSA	UGRHRSSMRJQGMG	C55H79N13O15S2	Organic compounds	Organic Polymers	Polypeptides
394.1236969	InChI=1S/C15H18N6O7/c1-5(23)7-14(26)28-15(19-7)20-11-8-12(17-3-16-11)21(4-18-8)13-10(25)9(24)6(2-22)27-13/h3-7,9-10,13,22-25H,2H2,1H3,(H,16,17,19,20)/t5-,6-,7+,9-,10-,13-/m1/s1	C[C@H]([C@H]1C(=O)OC(=N1)NC2=NC=NC3=C2N=CN3[C@H]4[C@@H]([C@@H]([C@H](O4)CO)O)O)O	NPA000456	DWVDDHQFSA	NIMLOKNRDJCYPO	C15H18N6O7	Organic compounds	Nucleosides, nucleotides, and analogues	Purine nucleosides
390.2406242	InChI=1S/C23H34O5/c1-14(6-5-7-16(3)27-13-15(2)24)17-10-11-23(4)19(17)12-18-21(28-23)9-8-20(25)22(18)26/h10,14,16,19-20,25H,5-9,11-13H2,1-4H3/t14?,16?,19-,20+,23+/m1/s1	CC(CCCC(C)OCC(=O)C)C1=CC[C@]2([C@@H]1CC3=C(O2)CC[C@@H](C3=O)O)C	NPA000457	FSFYIAILSA	JJJIYVRGEHVHMY	C23H34O5	Organic compounds	Organic oxygen compounds	Organooxygen compounds	Carbonyl compounds
394.1627678	InChI=1S/C20H26O8/c1-4-27-16-7-8-19(10-15(23)13-9-12(21)5-6-14(13)22)17(24)28-11-20(16,19)18(25-2)26-3/h5-6,9,16,18,21-22H,4,7-8,10-11H2,1-3H3/t16-,19+,20-/m0/s1	CCO[C@H]1CC[C@@]2([C@]1(COC2=O)C(OC)OC)CC(=O)C3=C(C=CC(=C3)O)O	NPA000458	DBVUQKKJSA	FKTBPUPWFHCNQN	C20H26O8	Organic compounds	Organic oxygen compounds	Organooxygen compounds	Carbonyl compounds
614.4393836	InChI=1S/C34H62O9/c1-7-8-9-10-11-12-13-14-15-19-28(36)20-17-16-18-24(2)21-25(3)22-26(4)30(37)27(5)33(40)43-29(23-35)31(38)32(39)34(41)42-6/h22,24-25,27-29,31-32,35-36,38-39H,7-21,23H2,1-6H3/b26-22+	CCCCCCCCCCCC(CCCCC(C)CC(C)/C=C(\C)/C(=O)C(C)C(=O)OC(CO)C(C(C(=O)OC)O)O)O	NPA000459	XTCLZLMSSA	ZWXNTVDOCZMZEJ	C34H62O9	Organic compounds	Lipids and lipid-like molecules	Fatty Acyls	Fatty alcohols
507.3196028	InChI=1S/C28H45NO7/c1-6-26(3)11-9-18-17(13-26)7-8-20-27(18,4)12-10-21(32)28(20,5)15-35-25-22(29-16(2)31)24(34)23(33)19(14-30)36-25/h6-7,18-25,30,32-34H,1,8-15H2,2-5H3,(H,29,31)/t18-,19+,20+,21-,22+,23+,24+,25-,26-,27+,28+/m0/s1	CC(=O)N[C@@H]1[C@H]([C@@H]([C@H](O[C@@H]1OC[C@]2([C@H](CC[C@]3([C@H]2CC=C4[C@@H]3CC[C@](C4)(C)C=C)C)O)C)CO)O)O	NPA000460	VAZTVBQOSA	YBWRTYGQIKFYGT	C28H45NO7	Organic compounds	Lipids and lipid-like molecules	Prenol lipids	Terpene glycosides
1035.683136	InChI=1S/C53H93N7O13/c1-13-35(12)46-53(72)73-36(22-20-18-16-14-15-17-19-21-30(2)3)28-42(61)54-37(23-24-43(62)63)47(66)55-38(25-31(4)5)48(67)56-39(26-32(6)7)50(69)59-45(34(10)11)52(71)58-41(29-44(64)65)49(68)57-40(27-33(8)9)51(70)60-46/h30-41,45-46H,13-29H2,1-12H3,(H,54,61)(H,55,66)(H,56,67)(H,57,68)(H,58,71)(H,59,69)(H,60,70)(H,62,63)(H,64,65)/t35-,36?,37-,38-,39+,40+,41-,45-,46-/m0/s1	CC[C@H](C)[C@H]1C(=O)OC(CC(=O)N[C@H](C(=O)N[C@H](C(=O)N[C@@H](C(=O)N[C@H](C(=O)N[C@H](C(=O)N[C@@H](C(=O)N1)CC(C)C)CC(=O)O)C(C)C)CC(C)C)CC(C)C)CCC(=O)O)CCCCCCCCCC(C)C	NPA000461	RBBWHCKKSA	JNNXJHQKBJBXQH	C53H93N7O13	Organic compounds	Organic acids and derivatives	Peptidomimetics	Depsipeptides
224.104859	InChI=1S/C12H16O4/c1-5-6(2)10(13)9-11(14)7(3)8(4)16-12(9)15/h6,8,14H,3,5H2,1-2,4H3	CCC(C)C(=O)C1=C(C(=C)C(OC1=O)C)O	NPA000462	UHFFFAOYSA	MBIXEABLQIFDCJ	C12H16O4	Organic compounds	Organoheterocyclic compounds	Pyrans	Pyranones and derivatives
376.1423071	InChI=1S/C22H20N2O4/c1-7-20(4)17(26)15-14-16(25)21(20,23-5)11-9-8-10-12-13(11)22(28-15,19(14,2)3)18(27)24(12)6/h7-10,14-15H,1H2,2-4,6H3/t14-,15+,20+,21+,22-/m0/s1	C[C@]1(C(=O)[C@H]2[C@H]3C(=O)[C@@]1(C4=C5C(=CC=C4)N(C(=O)[C@@]5(C3(C)C)O2)C)[N+]#[C-])C=C	NPA000463	VQKSPFJLSA	UIYNCSYDIUPTBP	C22H20N2O4
358.1780239	InChI=1S/C21H26O5/c1-10-5-16-15(19(10)25-11(2)22)4-3-12-6-13-7-14-8-18(23)21(13,9-17(12)16)20(24)26-14/h3-4,10,12-17,19H,5-9H2,1-2H3/t10-,12+,13?,14+,15-,16-,17-,19-,21-/m1/s1	C[C@@H]1C[C@H]2[C@@H]3C[C@@]45C(C[C@@H](CC4=O)OC5=O)C[C@@H]3C=C[C@H]2[C@@H]1OC(=O)C	NPA000464	MBEYJWDMSA	JOYRWDFJPHYGNB	C21H26O5	Organic compounds	Organoheterocyclic compounds	Naphthopyrans	Naphthopyranones
616.3611332	InChI=1S/C35H52O9/c1-21(31(39)40)10-12-28(44-24(4)37)22(2)25-14-17-34(8)26-11-13-29(32(5,6)41)35(20-43-23(3)36,19-16-30(38)42-9)27(26)15-18-33(25,34)7/h10-11,15,22,25,28-29,41H,12-14,16-20H2,1-9H3,(H,39,40)/b21-10-/t22-,25+,28+,29-,33+,34-,35-/m0/s1	C[C@@H]([C@H]1CC[C@@]2([C@@]1(CC=C3C2=CC[C@H]([C@@]3(CCC(=O)OC)COC(=O)C)C(C)(C)O)C)C)[C@@H](C/C=C(/C)\C(=O)O)OC(=O)C	NPA000465	SGTCUYSDSA	IQKAWHUEZWYQHM	C35H52O9	Organic compounds	Lipids and lipid-like molecules	Prenol lipids	Triterpenoids
207.0895433	InChI=1S/C11H13NO3/c1-5-8(13)4-7-6(2)12-11(14)9(7)10(5)15-3/h4,6,13H,1-3H3,(H,12,14)	CC1C2=CC(=C(C(=C2C(=O)N1)OC)C)O	NPA000466	UHFFFAOYSA	JUBMQTLADMVYAC	C11H13NO3	Organic compounds	Organoheterocyclic compounds	Isoindoles and derivatives	Isoindolines
798.5434547	InChI=1S/C51H74O7/c1-33(2)13-11-14-34(3)15-12-16-36(18-19-37-31-38(53)20-22-42(37)54)46(56)58-45(51(10,57)32-52)24-17-35(4)39-25-29-50(9)41-21-23-43-47(5,6)44(55)27-28-48(43,7)40(41)26-30-49(39,50)8/h13,15,18,20-22,26,31,35,39,43,45,52-54,57H,11-12,14,16-17,19,23-25,27-30,32H2,1-10H3/b34-15+,36-18+/t35-,39-,43+,45+,48-,49-,50+,51-/m1/s1	C[C@H](CC[C@@H]([C@@](C)(CO)O)OC(=O)/C(=C/CC1=C(C=CC(=C1)O)O)/CC/C=C(\C)/CCC=C(C)C)[C@H]2CC[C@@]3([C@@]2(CC=C4C3=CC[C@@H]5[C@@]4(CCC(=O)C5(C)C)C)C)C	NPA000467	KNBDTWKSSA	XTKNDUKCUUVUEV	C51H74O7	Organic compounds	Lipids and lipid-like molecules	Prenol lipids	Triterpenoids
1338.205689	InChI=1S/C59H50N14O12S6/c1-24(40-18-85-40)42-57-70-39(23-90-57)55-66-35(19-87-55)44-31(14-15-32(63-44)54-68-36(21-88-54)49(79)61-25(2)47(77)62-26(3)59(83)84)53-67-37(20-86-53)51(81)65-34(17-41(60)75)56-73-43(27(4)91-56)52(82)72-45(46(76)29-8-6-5-7-9-29)58-69-38(22-89-58)50(80)64-33(48(78)71-42)16-28-10-12-30(74)13-11-28/h5-15,19-24,33-34,40,42,45-46,74,76H,2-3,16-18H2,1,4H3,(H2,60,75)(H,61,79)(H,…	CC1=C2C(=O)N[C@H](C3=NC(=CS3)C(=O)N[C@H](C(=O)N[C@H](C4=NC(=CS4)C5=NC(=CS5)C6=C(C=CC(=N6)C7=NC(=CS7)C(=O)NC(=C)C(=O)NC(=C)C(=O)O)C8=NC(=CS8)C(=O)N[C@H](C(=N2)S1)CC(=O)N)[C@@H](C)C9CO9)CC1=CC=C(C=C1)O)[C@@H](C1=CC=CC=C1)O	NPA000468	JVLMLHMMSA	ZNNAUCGMAFZTIY	C59H50N14O12S6	Organic compounds	Organic acids and derivatives	Carboxylic acids and derivatives	Amino acids, peptides, and analogues
1158.536608	InChI=1S/C51H82N8O20S/c1-4-5-6-7-8-9-10-11-12-13-14-15-16-17-39(67)53-31-23-36(65)47(71)57-49(73)43-44(68)27(2)25-59(43)51(75)42(35(64)24-38(52)66)56-48(72)41(34(63)21-29-18-19-37(33(62)20-29)79-80(76,77)78)55-46(70)32-22-30(61)26-58(32)50(74)40(28(3)60)54-45(31)69/h18-20,27-28,30-32,34-36,40-44,47,60-65,68,71H,4-17,21-26H2,1-3H3,(H2,52,66)(H,53,67)(H,54,69)(H,55,70)(H,56,72)(H,57,73)(H,76,77,78)	CCCCCCCCCCCCCCCC(=O)NC1CC(C(NC(=O)C2C(C(CN2C(=O)C(NC(=O)C(NC(=O)C3CC(CN3C(=O)C(NC1=O)C(C)O)O)C(CC4=CC(=C(C=C4)OS(=O)(=O)O)O)O)C(CC(=O)N)O)C)O)O)O	NPA000469	UHFFFAOYSA	GFEXQVWXQYCVIC	C51H82N8O20S	Organic compounds	Organic acids and derivatives	Carboxylic acids and derivatives	Amino acids, peptides, and analogues
505.3555944	InChI=1S/C33H47NO3/c1-9-30(3,4)34-25-13-11-10-12-23(25)24(29(34)35)20-22-14-15-26-32(7,21(22)2)18-17-28-33(26,8)19-16-27(37-28)31(5,6)36/h9-13,22,24,26-28,36H,1-2,14-20H2,3-8H3/t22-,24+,26+,27-,28-,32+,33-/m0/s1	C[C@@]12CC[C@H](O[C@H]1CC[C@]3([C@H]2CC[C@H](C3=C)C[C@@H]4C5=CC=CC=C5N(C4=O)C(C)(C)C=C)C)C(C)(C)O	NPA000470	NWWFIIQASA	QWTTYYHQARGNPV	C33H47NO3	Organic compounds	Organoheterocyclic compounds	Naphthopyrans
328.0946882	InChI=1S/C18H16O6/c1-23-18(10-11-2-6-13(19)7-3-11)15(16(21)17(22)24-18)12-4-8-14(20)9-5-12/h2-9,19-21H,10H2,1H3/t18-/m1/s1	CO[C@]1(C(=C(C(=O)O1)O)C2=CC=C(C=C2)O)CC3=CC=C(C=C3)O	NPA000471	GOSISDBHSA	NIRMZWVJIJSJIF	C18H16O6	Organic compounds	Benzenoids	Phenols	1-hydroxy-2-unsubstituted benzenoids
503.3458175	InChI=1S/C26H49NO8/c1-13-8-15(3)25(16(4)9-14(2)24(33)18(6)22(31)10-17(5)28)35-26(34)19(7)27-23(32)12-20(29)11-21(13)30/h13-22,24-25,28-31,33H,8-12H2,1-7H3,(H,27,32)/t13-,14+,15-,16+,17+,18-,19-,20+,21+,22-,24+,25-/m1/s1	C[C@@H]1C[C@H]([C@@H](OC(=O)[C@H](NC(=O)C[C@H](C[C@@H]1O)O)C)[C@@H](C)C[C@H](C)[C@@H]([C@H](C)[C@@H](C[C@H](C)O)O)O)C	NPA000472	JDRBGDJTSA	YTSFNNAINMASAI	C26H49NO8	Organic compounds	Lipids and lipid-like molecules	Prenol lipids	Terpene lactones
520.2420807	InChI=1S/C26H36N2O9/c1-6-7-9-18-23(37-20(30)12-14(2)3)16(5)36-26(34)21(15(4)35-25(18)33)28-24(32)17-10-8-11-19(22(17)31)27-13-29/h8,10-11,13-16,18,21,23,31H,6-7,9,12H2,1-5H3,(H,27,29)(H,28,32)/t15-,16+,18-,21+,23+/m0/s1	CCCC[C@H]1[C@@H]([C@H](OC(=O)[C@@H]([C@@H](OC1=O)C)NC(=O)C2=C(C(=CC=C2)NC=O)O)C)OC(=O)CC(C)C	NPA000473	MUEDQRLYSA	PVEVXUMVNWSNIG	C26H36N2O9	Organic compounds	Benzenoids	Benzene and substituted derivatives	Benzoic acids and derivatives
330.1467238	InChI=1S/C19H22O5/c1-9-4-15-13(18(9)22)3-2-10-5-11(20)6-12-7-17(21)16(8-14(10)15)19(23)24-12/h2-3,8-15,20H,4-7H2,1H3/b16-8+/t9-,10-,11-,12-,13+,14+,15+/m1/s1	C[C@@H]1C[C@H]2[C@@H](C1=O)C=C[C@H]3[C@@H]2/C=C/4\C(=O)C[C@@H](C[C@@H](C3)O)OC4=O	NPA000474	MDRYBKLPSA	BYUKEFZLYIFNCB	C19H22O5	Organic compounds	Organoheterocyclic compounds	Lactones	Delta valerolactones
724.2471619	InChI=1S/C36H45BrN4O7/c1-19-14-20(2)23(5)48-36(46)32(47-7)31(24-12-13-30(42)27(37)16-24)40-34(44)29(17-25-18-38-28-11-9-8-10-26(25)28)41(6)35(45)22(4)39-33(43)21(3)15-19/h8-14,16,18,20-23,29,31-32,38,42H,15,17H2,1-7H3,(H,39,43)(H,40,44)/b19-14-/t20-,21-,22-,23+,29+,31?,32-/m0/s1	C[C@H]1C/C(=C\[C@@H]([C@H](OC(=O)[C@H](C(NC(=O)[C@H](N(C(=O)[C@@H](NC1=O)C)C)CC2=CNC3=CC=CC=C32)C4=CC(=C(C=C4)O)Br)OC)C)C)/C	NPA000475	XNUJQIKFSA	MMYOACDNFOZOJJ	C36H45BrN4O7	Organic compounds	Organic acids and derivatives	Peptidomimetics	Hybrid peptides
224.032088	InChI=1S/C10H8O6/c11-4-1-5-7(3-8(13)14)16-10(15)9(5)6(12)2-4/h1-2,7,11-12H,3H2,(H,13,14)	C1=C(C=C2C(OC(=O)C2=C1O)CC(=O)O)O	NPA000476	UHFFFAOYSA	YIQRZXRYUUYARN	C10H8O6	Organic compounds	Benzenoids	Benzene and substituted derivatives	Benzoic acids and derivatives
215.115758	InChI=1S/C10H17NO4/c1-6(2)4-10(8(14)15)5-9(3,11-10)7(12)13/h6,11H,4-5H2,1-3H3,(H,12,13)(H,14,15)/t9-,10+/m0/s1	CC(C)C[C@@]1(C[C@@](N1)(C)C(=O)O)C(=O)O	NPA000477	VHSXEESVSA	DTLNBWQUOUXKIO	C10H17NO4	Organic compounds	Organic acids and derivatives	Carboxylic acids and derivatives	Amino acids, peptides, and analogues
420.1784179	InChI=1S/C22H28O8/c1-19(2,26)5-6-21-9-7-8-10(13(24)16-15(28-16)12(8)23)11(21)14(25)17-18(29-17)22(21,27)30-20(9,3)4/h5-7,9-11,13-18,24-27H,1-4H3/b6-5+/t9-,10-,11-,13-,14-,15-,16+,17+,18+,21-,22+/m1/s1	CC1([C@H]2C=C3[C@H]([C@H]4[C@@]2([C@@](O1)([C@@H]5[C@H]([C@@H]4O)O5)O)/C=C/C(C)(C)O)[C@H]([C@H]6[C@@H](C3=O)O6)O)C	NPA000478	ODDMXWQNSA	WQBRQZUREPTGLI	C22H28O8	Organic compounds	Organoheterocyclic compounds	Naphthofurans
866.5027717	InChI=1S/C46H74O15/c1-24-17-25(2)21-34(47)27(4)23-35(31(8)46(54)42(57-13)41(51)45(10,53)36(61-46)15-14-16-55-11)59-43(52)30(7)22-33(56-12)20-26(3)19-29(6)40(28(5)18-24)60-44-39(50)38(49)37(48)32(9)58-44/h17-22,27,29,31-32,34-42,44,47-51,53-54H,14-16,23H2,1-13H3/b24-17+,25-21+,26-19+,28-18?,30-22+,33-20-	CC1CC(OC(=O)/C(=C/C(=C/C(=C/C(C(C(=C/C(=C/C(=C/C1O)/C)/C)C)OC2C(C(C(C(O2)C)O)O)O)C)/C)/OC)/C)C(C)C3(C(C(C(C(O3)CCCOC)(C)O)O)OC)O	NPA000479	SYGAIJIJSA	YJOGYZDOTYJRLL	C46H74O15	Organic compounds	Phenylpropanoids and polyketides	Macrolides and analogues
290.0942943	InChI=1S/C19H14O3/c20-17-12-6-10-15-13-16(22-19(21)18(15)17)11-5-4-9-14-7-2-1-3-8-14/h1-13,20H/b9-4+,11-5+	C1=CC=C(C=C1)/C=C/C=C/C2=CC3=C(C(=CC=C3)O)C(=O)O2	NPA000480	HINBXAKRSA	IFFMOWIJJAFQJN	C19H14O3	Organic compounds	Phenylpropanoids and polyketides	Isocoumarins and derivatives
747.4193764	InChI=1S/C40H61NO12/c1-26(34(46)33-35(47)31(41-39(33)51)23-27-19-21-29(44)22-20-27)15-11-7-5-6-9-13-17-28(43)16-12-8-3-2-4-10-14-18-30(45)25-52-40-38(50)37(49)36(48)32(24-42)53-40/h19-22,26,30,32,36-38,40,42,44-45,47-50H,2-18,23-25H2,1H3/t26?,30-,32-,36-,37+,38-,40-/m1/s1	CC(CCCCCCCCC(=O)CCCCCCCCC[C@H](CO[C@H]1[C@@H]([C@H]([C@@H]([C@H](O1)CO)O)O)O)O)C(=O)C2=C(C(=NC2=O)CC3=CC=C(C=C3)O)O	NPA000481	GVNXYXTPSA	KOMHLFKWLYKZGV	C40H61NO12	Organic compounds	Lipids and lipid-like molecules	Fatty Acyls	Fatty acyl glycosides
436.2249741	InChI=1S/C27H32O5/c1-14-11-18(28)7-9-25(5)20(14)8-10-26(6)23(25)21(29)12-15(2)27(26)13-19-22(32-27)16(3)17(4)31-24(19)30/h7,9,11-12,20-21,23,29H,8,10,13H2,1-6H3/t20-,21-,23+,25-,26+,27-/m0/s1	CC1=C[C@@H]([C@H]2[C@]([C@]13CC4=C(O3)C(=C(OC4=O)C)C)(CC[C@@H]5[C@@]2(C=CC(=O)C=C5C)C)C)O	NPA000482	RLHAFYHFSA	JTYNVLZPECDEQA	C27H32O5	Organic compounds	Organoheterocyclic compounds	Pyrans	Pyranones and derivatives
180.0422587	InChI=1S/C9H8O4/c10-7-2-9(12)8(11)1-5-3-13-4-6(5)7/h1-2,10H,3-4H2,(H,11,12)	C1C2=C(CO1)C(=CC(=O)C(=C2)O)O	NPA000483	UHFFFAOYSA	VCKWCFFGRPFDLH	C9H8O4	Organic compounds	Hydrocarbon derivatives	Tropones	Tropolones
376.2249741	InChI=1S/C22H32O5/c1-13-5-6-16-20(2,12-24)7-4-8-21(16,3)15(13)10-22-17(25)9-14(11-23)18(26)19(22)27-22/h9,15-16,18-19,23-24,26H,1,4-8,10-12H2,2-3H3/t15-,16-,18+,19-,20-,21+,22+/m0/s1	C[C@]1(CCC[C@]2([C@H]1CCC(=C)[C@@H]2C[C@@]34[C@@H](O3)[C@@H](C(=CC4=O)CO)O)C)CO	NPA000484	GYMWMDBQSA	VUZUKTHJOMFUTI	C22H32O5	Organic compounds	Organic oxygen compounds	Organooxygen compounds	Carbonyl compounds
562.2526454	InChI=1S/C28H38N2O10/c1-8-15(4)22-26(36)39-19(12-14(2)3)23(33)28(6,7)27(37)38-16(5)20(25(35)40-22)30-24(34)17-10-9-11-18(21(17)32)29-13-31/h9-11,13-16,19-20,22,32H,8,12H2,1-7H3,(H,29,31)(H,30,34)/t15?,16-,19?,20-,22?/m0/s1	CCC(C)C1C(=O)OC(C(=O)C(C(=O)O[C@H]([C@@H](C(=O)O1)NC(=O)C2=C(C(=CC=C2)NC=O)O)C)(C)C)CC(C)C	NPA000485	GBCVEWGJSA	DGUFUEHCXSEKMT	C28H38N2O10	Organic compounds	Organic acids and derivatives	Peptidomimetics	Depsipeptides
684.3258104	InChI=1S/C36H48N2O11/c1-8-36(45)13-12-19-26(33(44)28-27(31(19)42)32(43)25-18(30(28)41)10-9-11-22(25)39)35(36)49-24-15-21(38(6)7)34(17(3)47-24)48-23-14-20(37(4)5)29(40)16(2)46-23/h9-11,16-17,20-21,23-24,29,34-35,39-40,42,44-45H,8,12-15H2,1-7H3	CCC1(CCC2=C(C3=C(C(=C2C1OC4CC(C(C(O4)C)OC5CC(C(C(O5)C)O)N(C)C)N(C)C)O)C(=O)C6=C(C3=O)C(=CC=C6)O)O)O	NPA000486	UHFFFAOYSA	ARWQKOSWMQNCLS	C36H48N2O11	Organic compounds	Benzenoids	Naphthacenes	Tetracenequinones
442.4174663	InChI=1S/C31H54O/c1-20-18-26(2,3)21-12-16-31(9)24(29(21,7)19-20)11-10-23-28(6)15-14-25(32)27(4,5)22(28)13-17-30(23,31)8/h20-25,32H,10-19H2,1-9H3/t20-,21+,22+,23-,24-,25+,28+,29+,30-,31-/m1/s1	C[C@H]1C[C@@]2([C@H]3CC[C@@H]4[C@]5(CC[C@@H](C([C@@H]5CC[C@]4([C@@]3(CC[C@H]2C(C1)(C)C)C)C)(C)C)O)C)C	NPA000487	GDKFKXPASA	IRUAZLSVSAWHSS	C31H54O	Organic compounds	Lipids and lipid-like molecules	Prenol lipids	Triterpenoids
448.282489	InChI=1S/C26H40O6/c1-16(2)14-21(28)15-18(4)11-9-10-17(3)12-13-22-19(5)23(29)25(30-7)26(31-8)24(22)32-20(6)27/h11-12,14,19,21-22,24,28H,9-10,13,15H2,1-8H3	CC1C(C(C(=C(C1=O)OC)OC)OC(=O)C)CC=C(C)CCC=C(C)CC(C=C(C)C)O	NPA000488	UHFFFAOYSA	FDCVVSTXMYZRHU	C26H40O6	Organic compounds	Lipids and lipid-like molecules	Prenol lipids	Diterpenoids
210.0793129	InChI=1S/C13H10N2O/c1-15-10-6-3-2-5-9(10)14-13-11(15)7-4-8-12(13)16/h2-8H,1H3	CN1C2=CC=CC=C2N=C3C1=CC=CC3=O	NPA000489	UHFFFAOYSA	YNCMLFHHXWETLD	C13H10N2O	Organic compounds	Organoheterocyclic compounds	Diazanaphthalenes	Benzodiazines
230.1154237	InChI=1S/C11H18O5/c1-6-3-4-9(13)11(15-6)5-8(12)10(14)7(2)16-11/h6-7,9-10,13-14H,3-5H2,1-2H3/t6-,7+,9+,10+,11+/m1/s1	C[C@@H]1CC[C@@H]([C@]2(O1)CC(=O)[C@H]([C@@H](O2)C)O)O	NPA000490	GAOFYXTMSA	LFNDZFYUCGBASZ	C11H18O5	Organic compounds	Organic oxygen compounds	Organooxygen compounds	Ethers
533.3141235	InChI=1S/C33H43NO5/c1-21(2)11-10-12-23(5)16-18-38-29-20-27-25(7)34(33(35)31(27)32(37-9)24(29)6)28-14-13-26(36-8)19-30(28)39-17-15-22(3)4/h11,13-16,19-20,25H,10,12,17-18H2,1-9H3/b23-16+/t25-/m1/s1	C[C@@H]1C2=CC(=C(C(=C2C(=O)N1C3=C(C=C(C=C3)OC)OCC=C(C)C)OC)C)OC/C=C(\C)/CCC=C(C)C	NPA000491	OWXSRONMSA	HKXBQPCKPGEUKH	C33H43NO5	Organic compounds	Organoheterocyclic compounds	Isoindoles and derivatives	Isoindolines
373.1525375	InChI=1S/C20H23NO6/c1-14(2)11-18(23)21-20(26)16-13-27-15(12-17(16)22)9-7-5-3-4-6-8-10-19(24)25/h4,6-10,12-14H,3,5,11H2,1-2H3,(H,24,25)(H,21,23,26)/b6-4+,9-7+,10-8+	CC(C)CC(=O)NC(=O)C1=COC(=CC1=O)/C=C/CC/C=C/C=C/C(=O)O	NPA000492	FCGWLDPVSA	XMYHWVMJOYWQFI	C20H23NO6	Organic compounds	Lipids and lipid-like molecules	Fatty Acyls	Fatty acids and conjugates
234.0892089	InChI=1S/C13H14O4/c1-9(6-10(2)14)4-5-11-7-12(16-3)8-13(15)17-11/h4-8H,1-3H3/b5-4+,9-6+	C/C(=C\C(=O)C)/C=C/C1=CC(=CC(=O)O1)OC	NPA000493	HSKKLARCSA	LGJCELWOOPXKFE	C13H14O4	Organic compounds	Organoheterocyclic compounds	Pyrans	Pyranones and derivatives
643.3347912	InChI=1S/C30H50ClN5O8/c1-8-17(3)24-29(42)35(7)25(18(4)9-2)30(43)34(6)19(5)26(39)32-13-12-23(38)44-22(15-20(37)16-31)28(41)36-14-10-11-21(36)27(40)33-24/h17-22,24-25,37H,8-16H2,1-7H3,(H,32,39)(H,33,40)/t17?,18?,19?,20?,21-,22?,24?,25?/m0/s1	CCC(C)C1C(=O)N(C(C(=O)N(C(C(=O)NCCC(=O)OC(C(=O)N2CCC[C@H]2C(=O)N1)CC(CCl)O)C)C)C(C)CC)C	NPA000494	WBSYIQHXSA	OHKVAKWSVKDPHP	C30H50ClN5O8	Organic compounds	Organic acids and derivatives	Peptidomimetics	Depsipeptides
584.2958476	InChI=1S/C29H40N6O7/c1-14(2)23-28(41)33-21(12-17-13-30-19-9-7-6-8-18(17)19)27(40)32-20(10-11-22(36)37)26(39)31-16(5)25(38)34-24(15(3)4)29(42)35-23/h6-9,13-16,20-21,23-24,30H,10-12H2,1-5H3,(H,31,39)(H,32,40)(H,33,41)(H,34,38)(H,35,42)(H,36,37)/t16-,20+,21-,23+,24-/m0/s1	C[C@H]1C(=O)N[C@H](C(=O)N[C@@H](C(=O)N[C@H](C(=O)N[C@@H](C(=O)N1)CCC(=O)O)CC2=CNC3=CC=CC=C32)C(C)C)C(C)C	NPA000495	UWLAMGOFSA	DSYDICXVMGUOGE	C29H40N6O7	Organic compounds	Organic acids and derivatives	Carboxylic acids and derivatives	Amino acids, peptides, and analogues
733.4203199	InChI=1S/C44H55N5O5/c1-25(2)20-37-40-28(5)27(4)22-31-21-26(3)12-11-17-38(50)36(23-39(51)44(31,40)43(54)49-37)48-35-16-10-8-14-33(35)42(53)47-29(6)41(52)45-19-18-30-24-46-34-15-9-7-13-32(30)34/h7-10,13-16,18-19,21-22,24-25,28-29,31,36-38,40,46,48,50H,11-12,17,20,23H2,1-6H3,(H,45,52)(H,47,53)(H,49,54)/b19-18+,26-21-/t28-,29-,31+,36?,37+,38?,40+,44-/m1/s1	C[C@H]1[C@H]2[C@@H](NC(=O)[C@@]23[C@@H](/C=C(\CCCC(C(CC3=O)NC4=CC=CC=C4C(=O)N[C@H](C)C(=O)N/C=C/C5=CNC6=CC=CC=C65)O)/C)C=C1C)CC(C)C	NPA000496	XGZUFEHESA	YELHVTGJKDJFEW	C44H55N5O5	Organic compounds	Alkaloids and derivatives	Cytochalasans	Aspochalasins
252.0997736	InChI=1S/C13H16O5/c1-3-8-4-5-10-13(16,11(8)14)12(15)9(6-17-2)7-18-10/h3,5,7-8,11,14,16H,1,4,6H2,2H3/t8-,11-,13-/m1/s1	COCC1=COC2=CC[C@H]([C@H]([C@]2(C1=O)O)O)C=C	NPA000497	XTWCZFFVSA	PTPJFJWUFUTPEZ	C13H16O5	Organic compounds	Organoheterocyclic compounds	Pyrans	Pyranones and derivatives
404.2562743	InChI=1S/C24H36O5/c1-18(25)14-12-10-8-6-4-5-7-9-11-13-15-21-20-16-19(27-2)17-22(28-3)23(20)24(26)29-21/h16-17,21H,4-15H2,1-3H3	CC(=O)CCCCCCCCCCCCC1C2=CC(=CC(=C2C(=O)O1)OC)OC	NPA000498	UHFFFAOYSA	MUKFFTYQWKJCKI	C24H36O5	Organic compounds	Organoheterocyclic compounds	Benzofurans	Benzofuranones
487.220617	InChI=1S/C26H33NO8/c1-6-25-11-12(2)20-13(3)21(35-19-8-7-17(29)14(4)34-19)16-9-15(28)10-18(26(16,20)33)27(25)23(31)24(5,32)22(25)30/h9-11,13-14,17,19-21,29,32-33H,6-8H2,1-5H3/t13-,14-,17-,19+,20-,21+,24-,25+,26+/m1/s1	CC[C@@]12C=C([C@@H]3[C@H]([C@@H](C4=CC(=O)C=C([C@]34O)N1C(=O)[C@](C2=O)(C)O)O[C@H]5CC[C@H]([C@H](O5)C)O)C)C	NPA000499	KAWSAFBHSA	YPOBBZYXYSNZKF	C26H33NO8	Organic compounds	Organoheterocyclic compounds	Azepines
236.104859	InChI=1S/C13H16O4/c1-9(2)12(14)8-17-11-5-3-10(4-6-11)7-13(15)16/h3-6,12,14H,1,7-8H2,2H3,(H,15,16)/t12-/m1/s1	CC(=C)[C@@H](COC1=CC=C(C=C1)CC(=O)O)O	NPA000500	GFCCVEGCSA	NTVKQXXUTNSBBQ	C13H16O4	Organic compounds	Benzenoids	Phenol ethers
406.2719243	InChI=1S/C24H38O5/c1-15(2)13-19(25)14-17(4)10-8-9-16(3)11-12-20-18(5)21(26)23(28-6)24(29-7)22(20)27/h10-11,13,18-20,22,25,27H,8-9,12,14H2,1-7H3	CC1C(C(C(=C(C1=O)OC)OC)O)CC=C(C)CCC=C(C)CC(C=C(C)C)O	NPA000501	UHFFFAOYSA	YHFPMZZFCMHQCT	C24H38O5	Organic compounds	Lipids and lipid-like molecules	Prenol lipids	Diterpenoids
363.7952731	InChI=1S/C7H3Cl7O2/c8-2(9)1-5(4(10)16-5)7(13,14)3(15)6(1,11)12/h3-4,15H	C1(C(C(=C(Cl)Cl)C2(C1(Cl)Cl)C(O2)Cl)(Cl)Cl)O	NPA000502	UHFFFAOYSA	PHUXLMFYGOIQKL	C7H3Cl7O2	Organic compounds	Organic oxygen compounds	Organooxygen compounds	Alcohols and polyols
334.2144094	InChI=1S/C20H30O4/c1-6-19(4)10-7-11-13(17(19)24)14(22)15(23)16-18(2,3)9-8-12(21)20(11,16)5/h6,12,14,16-17,21-22,24H,1,7-10H2,2-5H3/t12-,14-,16+,17-,19+,20+/m1/s1	C[C@@]1(CCC2=C([C@H]1O)[C@H](C(=O)[C@@H]3[C@@]2([C@@H](CCC3(C)C)O)C)O)C=C	NPA000503	QTJPKYNYSA	KKWFUTJLCATXQH	C20H30O4	Organic compounds	Lipids and lipid-like molecules	Prenol lipids	Diterpenoids
464.1067095	InChI=1S/C20H20N2O11/c23-7-11(21-17(28)9-3-1-5-13(24)15(9)26)20(32)33-8-12(19(30)31)22-18(29)10-4-2-6-14(25)16(10)27/h1-6,11-12,23-27H,7-8H2,(H,21,28)(H,22,29)(H,30,31)/t11-,12-/m0/s1	C1=CC(=C(C(=C1)O)O)C(=O)N[C@@H](CO)C(=O)OC[C@@H](C(=O)O)NC(=O)C2=C(C(=CC=C2)O)O	NPA000504	RYUDHWBXSA	KLXJDVFEFZPIMN	C20H20N2O11	Organic compounds	Benzenoids	Benzene and substituted derivatives	Benzoic acids and derivatives
566.2529202	InChI=1S/C33H34N4O5/c1-18-30(4,5)36-23-14-10-8-12-21(23)31(40)27(42-6)32(41)28(39)35-16-15-29(2,3)25-20(19-11-7-9-13-22(19)34-25)17-24(35)26(38)37(32)33(18,31)36/h7-18,27,34,40-41H,1-6H3/b16-15-,24-17-/t18-,27+,31+,32+,33+/m1/s1	C[C@H]1[C@@]23[C@@]([C@@H]([C@]4(N2C(=O)/C/5=C/C6=C(C(/C=C\N5C4=O)(C)C)NC7=CC=CC=C76)O)OC)(C8=CC=CC=C8N3C1(C)C)O	NPA000505	KTJJPEJQSA	PNJDFZNVNWQTFD	C33H34N4O5	Organic compounds	Organoheterocyclic compounds	Indoles and derivatives	Pyrroloindoles
519.2481692	InChI=1S/C28H33N5O5/c1-4-20-25(35)32-10-6-9-22(32)28(37)33(20)26(36)27(2,38-28)30-24(34)16-11-18-17-7-5-8-19-23(17)15(13-29-19)12-21(18)31(3)14-16/h5,7-8,11,13,16,20-22,29,37H,4,6,9-10,12,14H2,1-3H3,(H,30,34)/t16-,20+,21-,22+,27-,28+/m1/s1	CC[C@H]1C(=O)N2CCC[C@H]2[C@]3(N1C(=O)[C@](O3)(C)NC(=O)[C@H]4CN([C@@H]5CC6=CNC7=CC=CC(=C67)C5=C4)C)O	NPA000506	GNTOWZTESA	SHJKXOIYNMWYOB	C28H33N5O5	Organic compounds	Alkaloids and derivatives	Ergoline and derivatives	Lysergic acids and derivatives
701.3822201	InChI=1S/C36H55N5O7S/c1-7-23(4)32(39-34(45)30-10-8-9-17-40(30)6)35(46)41(21-42)29(22(2)3)15-16-31-38-28(20-49-31)33(44)37-26(18-24(5)36(47)48)19-25-11-13-27(43)14-12-25/h11-14,20,22-24,26,29-30,32,42-43H,7-10,15-19,21H2,1-6H3,(H,37,44)(H,39,45)(H,47,48)/t23-,24-,26+,29+,30+,32-/m0/s1	CC[C@H](C)[C@@H](C(=O)N(CO)[C@H](CCC1=NC(=CS1)C(=O)N[C@@H](CC2=CC=C(C=C2)O)C[C@H](C)C(=O)O)C(C)C)NC(=O)[C@H]3CCCCN3C	NPA000507	HQURSRCASA	XAFVAXJSLRHROK	C36H55N5O7S	Organic compounds	Organic acids and derivatives	Carboxylic acids and derivatives	Amino acids, peptides, and analogues
525.2493303	InChI=1S/C27H40ClNO7/c1-7-8-9-16(2)23(31)18(4)24(32)17(3)14-22(35-5)25(33)26(36-6)27(34)29-13-12-19-10-11-21(30)20(28)15-19/h10-16,18,22-23,25-26,30-31,33H,7-9H2,1-6H3,(H,29,34)/b13-12-,17-14+/t16-,18+,22-,23+,25-,26-/m1/s1	CCCC[C@@H](C)[C@@H]([C@H](C)C(=O)/C(=C/[C@H]([C@H]([C@H](C(=O)N/C=C\C1=CC(=C(C=C1)O)Cl)OC)O)OC)/C)O	NPA000508	JRAUAZSASA	FYBGSKAWXCBCIQ	C27H40ClNO7	Organic compounds	Benzenoids	Benzene and substituted derivatives	Styrenes
485.2063043	InChI=1S/C27H27N5O4/c1-14(2)12-18-23(35)31-19-11-7-5-9-16(19)27(25(31)29-18)13-20-21(33)30-26(3,36-27)24-28-17-10-6-4-8-15(17)22(34)32(20)24/h4-11,14,18,20,25,29H,12-13H2,1-3H3,(H,30,33)/t18-,20+,25+,26-,27+/m0/s1	CC(C)C[C@H]1C(=O)N2[C@@H](N1)[C@@]3(C[C@@H]4C(=O)N[C@@](O3)(C5=NC6=CC=CC=C6C(=O)N45)C)C7=CC=CC=C72	NPA000509	NEZQKNGOSA	SJNRYASCJOVKHZ	C27H27N5O4	Organic compounds	Organoheterocyclic compounds	Diazanaphthalenes	Benzodiazines
234.1255944	InChI=1S/C14H18O3/c1-11(16)6-3-2-4-7-12-8-5-9-14(17)13(12)10-15/h4-5,7-11,16-17H,2-3,6H2,1H3	CC(CCCC=CC1=C(C(=CC=C1)O)C=O)O	NPA000510	UHFFFAOYSA	IXCJIFVAQRHSSH	C14H18O3	Organic compounds	Lipids and lipid-like molecules	Fatty Acyls	Fatty alcohols
409.2828233	InChI=1S/C23H39NO5/c1-5-6-8-11-18(28-3)12-9-7-10-13-21(26)24-16-20(29-4)22-19(25)15-14-17(2)23(22)27/h7,9,14,18-20,22,25H,5-6,8,10-13,15-16H2,1-4H3,(H,24,26)/b9-7+/t18-,19+,20+,22-/m1/s1	CCCCC[C@H](C/C=C/CCC(=O)NC[C@@H]([C@H]1[C@H](CC=C(C1=O)C)O)OC)OC	NPA000511	OKLDCXMISA	CERISUFCIISKED	C23H39NO5	Organic compounds	Organic oxygen compounds	Organooxygen compounds	Carbonyl compounds
611.3781803	InChI=1S/C31H53N3O9/c1-15(2)21-30(39)42-23(17(5)6)26(35)32(12)20(11)29(38)41-24(18(7)8)27(36)33(13)22(16(3)4)31(40)43-25(19(9)10)28(37)34(21)14/h15-25H,1-14H3/t20-,21-,22-,23+,24+,25+/m0/s1	C[C@H]1C(=O)O[C@@H](C(=O)N([C@H](C(=O)O[C@@H](C(=O)N([C@H](C(=O)O[C@@H](C(=O)N1C)C(C)C)C(C)C)C)C(C)C)C(C)C)C)C(C)C	NPA000512	MAKNZWJESA	IEUFDXNGDNWAKU	C31H53N3O9	Organic compounds	Organic acids and derivatives	Peptidomimetics	Depsipeptides
516.1427181	InChI=1S/C22H24N6O7S/c1-27-17-16(20(31)28(2)22(27)33)24-15(11-23-17)19(30)26-14(9-10-36(4)34)18(29)25-13-8-6-5-7-12(13)21(32)35-3/h5-8,11,14H,9-10H2,1-4H3,(H,25,29)(H,26,30)/t14-,36?/m0/s1	CN1C2=NC=C(N=C2C(=O)N(C1=O)C)C(=O)N[C@@H](CCS(=O)C)C(=O)NC3=CC=CC=C3C(=O)OC	NPA000513	AWQBSFGZSA	HBYOXRNNWKRVRJ	C22H24N6O7S	Organic compounds	Benzenoids	Benzene and substituted derivatives	Benzoic acids and derivatives
606.2941163	InChI=1S/C34H42N2O8/c1-21(2)19-28-34(40)43-27(22(3)31-32(44-31)24-9-6-5-7-10-24)11-8-12-29(37)36-26(33(39)35-18-17-30(38)42-28)20-23-13-15-25(41-4)16-14-23/h5-10,12-16,21-22,26-28,31-32H,11,17-20H2,1-4H3,(H,35,39)(H,36,37)/b12-8+/t22-,26+,27-,28-,31+,32+/m0/s1	C[C@@H]([C@@H]1C/C=C/C(=O)N[C@@H](C(=O)NCCC(=O)O[C@H](C(=O)O1)CC(C)C)CC2=CC=C(C=C2)OC)[C@@H]3[C@H](O3)C4=CC=CC=C4	NPA000514	DEIZWQRYSA	GPUHMLPBKTYERL	C34H42N2O8	Organic compounds	Organic acids and derivatives	Peptidomimetics	Hybrid peptides
596.1893765	InChI=1S/C31H32O12/c1-30(41)8-14-11(6-19(30)34)24(35)22-17(33)7-18(43-3)28(39)23(22)20(14)13-5-16(32)12-4-10-15(26(37)21(12)25(13)36)9-31(2,42)29(40)27(10)38/h4-5,7,11,14,19-20,27,29,33-34,37-42H,6,8-9H2,1-3H3/t11-,14+,19-,20-,27+,29-,30+,31+/m1/s1	C[C@@]1(C[C@H]2[C@@H](C[C@H]1O)C(=O)C3=C([C@@H]2C4=CC(=O)C5=CC6=C(C[C@]([C@@H]([C@H]6O)O)(C)O)C(=C5C4=O)O)C(=C(C=C3O)OC)O)O	NPA000515	VEEXPGODSA	BCWURZSMLDERHF	C31H32O12	Organic compounds	Benzenoids	Anthracenes	Anthraquinones
280.1310737	InChI=1S/C15H20O5/c1-13(2,18)15-7-4-9-10(8-19-12(9)17)14(15,3)6-5-11(16)20-15/h18H,4-8H2,1-3H3/t14-,15-/m1/s1	C[C@]12CCC(=O)O[C@]1(CCC3=C2COC3=O)C(C)(C)O	NPA000516	HUUCEWRRSA	XVLAPOPJFILILC	C15H20O5	Organic compounds	Organoheterocyclic compounds	Lactones	Delta valerolactones
228.1361591	InChI=1S/C12H20O4/c1-9-5-3-2-4-6-10(13)11(14)7-8-12(15)16-9/h7-11,13-14H,2-6H2,1H3/b8-7-/t9-,10+,11+/m1/s1	C[C@@H]1CCCCC[C@@H]([C@H](/C=C\C(=O)O1)O)O	NPA000517	DCOWIPOFSA	PLHJPQNLCWFPFY	C12H20O4	Organic compounds	Phenylpropanoids and polyketides	Macrolides and analogues
1294.98073	InChI=1S/C75H138O14S/c1-5-9-13-17-21-25-29-33-34-38-39-43-47-51-55-59-68(76)84-63-66(86-69(77)60-56-52-48-44-40-35-30-26-22-18-14-10-6-2)64-85-75-74(89-71(79)62-58-54-50-46-42-37-32-28-24-20-16-12-8-4)73(72(80)67(87-75)65-90(81,82)83)88-70(78)61-57-53-49-45-41-36-31-27-23-19-15-11-7-3/h21,25,33-34,66-67,72-75,80H,5-20,22-24,26-32,35-65H2,1-4H3,(H,81,82,83)/b25-21-,34-33-	CCCCCCCCCCCCCCCC(=O)OC1C(C(OC(C1OC(=O)CCCCCCCCCCCCCCC)OCC(COC(=O)CCCCCCC/C=C\C/C=C\CCCCC)OC(=O)CCCCCCCCCCCCCCC)CS(=O)(=O)O)O	NPA000518	ZEDQSXHDSA	XKYXXXVGQYGUCV	C75H138O14S	Organic compounds	Lipids and lipid-like molecules	Glycerolipids	Glycosylglycerols
548.1471177	InChI=1S/C33H24O8/c34-24-15-11-21(12-16-24)27-30(38)32(41-33(39)23-9-5-2-6-10-23)28(22-13-17-25(35)18-14-22)29(37)31(27)40-26(36)19-20-7-3-1-4-8-20/h1-18,34-35,37-38H,19H2	C1=CC=C(C=C1)CC(=O)OC2=C(C(=C(C(=C2O)C3=CC=C(C=C3)O)OC(=O)C4=CC=CC=C4)O)C5=CC=C(C=C5)O	NPA000519	UHFFFAOYSA	YCFNLYQTIFFNTO	C33H24O8	Organic compounds	Phenylpropanoids and polyketides	Depsides and depsidones
428.4018163	InChI=1S/C30H52O/c1-20(19-31)21-11-16-27(4)22(21)12-17-29(6)24(27)9-10-25-28(5)15-8-14-26(2,3)23(28)13-18-30(25,29)7/h20-25,31H,8-19H2,1-7H3/t20-,21?,22+,23+,24-,25-,27+,28+,29-,30-/m1/s1	C[C@H](CO)C1CC[C@]2([C@H]1CC[C@@]3([C@@H]2CC[C@H]4[C@]3(CC[C@@H]5[C@@]4(CCCC5(C)C)C)C)C)C	NPA000520	ZDAOYLFLSA	JUVRJUWZCPMWHK	C30H52O	Organic compounds	Lipids and lipid-like molecules	Prenol lipids	Hopanoids
294.1467238	InChI=1S/C16H22O5/c1-10-6-7-12(17)5-3-2-4-11-8-13(18)9-14(19)15(11)16(20)21-10/h8-10,12,17-19H,2-7H2,1H3/t10-,12+/m1/s1	C[C@@H]1CC[C@H](CCCCC2=CC(=CC(=C2C(=O)O1)O)O)O	NPA000521	PWSUYJOCSA	DWMVQHSGOMTURZ	C16H22O5	Organic compounds	Phenylpropanoids and polyketides	Macrolides and analogues
360.193674	InChI=1S/C21H28O5/c1-12(5-4-6-13(2)20(24)25)14-9-10-21(3)16(14)11-15-17(22)7-8-18(23)19(15)26-21/h6,9,12,16,18,23H,4-5,7-8,10-11H2,1-3H3,(H,24,25)/b13-6+/t12?,16-,18-,21+/m0/s1	CC(CC/C=C(\C)/C(=O)O)C1=CC[C@@]2([C@H]1CC3=C(O2)[C@H](CCC3=O)O)C	NPA000522	NLUVTFGHSA	VBPRIRXBMCHFDW	C21H28O5	Organic compounds	Lipids and lipid-like molecules	Prenol lipids	Sesquiterpenoids
408.3028305	InChI=1S/C28H40O2/c1-16(2)17(3)7-8-18(4)24-11-12-25-23-13-20-9-10-21(29)14-22(20)19(5)27(23)26(30)15-28(24,25)6/h7-8,13,16-18,21,24-25,29H,9-12,14-15H2,1-6H3/b8-7+/t17-,18+,21-,24+,25-,28+/m0/s1	CC1=C2C(=O)C[C@]3([C@H](C2=CC4=C1C[C@H](CC4)O)CC[C@@H]3[C@H](C)/C=C/[C@H](C)C(C)C)C	NPA000523	ONNGXECCSA	JEBBAGYMMFYRSR	C28H40O2	Organic compounds	Lipids and lipid-like molecules	Prenol lipids	Sesquiterpenoids
734.4241274	InChI=1S/C40H62O12/c1-21(41)49-33-27(51-32(46)20-37(7,48)19-31(44)45)18-38(8)26-17-29(43)40(10)24(15-16-39(40,9)25(26)12-13-28(38)35(33,3)4)23-11-14-30(36(5,6)47)52-34(23)50-22(2)42/h23-24,27-30,33-34,43,47-48H,11-20H2,1-10H3,(H,44,45)/t23?,24-,27-,28?,29+,30-,33+,34-,37?,38-,39+,40+/m1/s1	CC(=O)O[C@H]1[C@@H](C[C@]2(C(C1(C)C)CCC3=C2C[C@@H]([C@]4([C@]3(CC[C@@H]4C5CC[C@@H](O[C@H]5OC(=O)C)C(C)(C)O)C)C)O)C)OC(=O)CC(C)(CC(=O)O)O	NPA000524	YKKYYHABSA	KAKZXFRAQROUIJ	C40H62O12	Organic compounds	Lipids and lipid-like molecules	Prenol lipids	Triterpenoids
506.2205574	InChI=1S/C32H30N2O4/c1-6-32(4,5)31-23(20-11-7-8-13-22(20)34-31)25-29(37)27(35)24(28(36)30(25)38)21-16-33-26-18(15-14-17(2)3)10-9-12-19(21)26/h6-14,16,33-35,38H,1,15H2,2-5H3	CC(=CCC1=CC=CC2=C1NC=C2C3=C(C(=O)C(=C(C3=O)O)C4=C(NC5=CC=CC=C54)C(C)(C)C=C)O)C	NPA000525	UHFFFAOYSA	XMGNJVXBPZAETK	C32H30N2O4	Organic compounds	Lipids and lipid-like molecules	Prenol lipids	Quinone and hydroquinone lipids
451.3198776	InChI=1S/C28H41N3O2/c1-9-27(6)10-11-28(7,17(4)5)20-13-21-22-18(14-29-24(22)23(20)27)12-19(15-32)30-26(33)25(16(2)3)31(21)8/h9,13-14,16-17,19,25,29,32H,1,10-12,15H2,2-8H3,(H,30,33)/t19-,25-,27+,28+/m0/s1	CC(C)[C@H]1C(=O)N[C@@H](CC2=CNC3=C4C(=CC(=C23)N1C)[C@@](CC[C@@]4(C)C=C)(C)C(C)C)CO	NPA000526	FENHPFPBSA	PEYTUVXFLCCGCC	C28H41N3O2	Organic compounds	Organic acids and derivatives	Carboxylic acids and derivatives	Amino acids, peptides, and analogues
306.1467238	InChI=1S/C17H22O5/c1-9-6-17(22-15(9)19)7-16(8-20-17)12-4-13(16)10(2)14(5-12)21-11(3)18/h9,12-14H,2,4-8H2,1,3H3/t9-,12+,13?,14-,16-,17-/m1/s1	C[C@@H]1C[C@]2(C[C@@]3(CO2)[C@@H]4C[C@H](C(=C)C3C4)OC(=O)C)OC1=O	NPA000527	WCZDBUHESA	HCLJMOPTDZVPLC	C17H22O5	Organic compounds	Lipids and lipid-like molecules	Prenol lipids	Terpene lactones
470.33961	InChI=1S/C30H46O4/c1-18(16-20(31)17-19(2)26(33)34)21-10-14-30(7)23-8-9-24-27(3,4)25(32)12-13-28(24,5)22(23)11-15-29(21,30)6/h8,11,17-18,20-21,24-25,31-32H,9-10,12-16H2,1-7H3,(H,33,34)	CC(CC(C=C(C)C(=O)O)O)C1CCC2(C1(CC=C3C2=CCC4C3(CCC(C4(C)C)O)C)C)C	NPA000528	UHFFFAOYSA	BHPUPTSWPKUFML	C30H46O4	Organic compounds	Lipids and lipid-like molecules	Prenol lipids	Triterpenoids
330.1831093	InChI=1S/C20H26O4/c1-11-9-21-19(3)15(11)6-13-5-14-7-16-12(2)10-22-20(16,4)24-18(14)8-17(13)23-19/h5,8,11-12,15-16H,6-7,9-10H2,1-4H3/t11-,12-,15+,16+,19+,20+/m0/s1	C[C@H]1CO[C@]2([C@@H]1CC3=CC4=C(C=C3O2)O[C@@]5([C@H](C4)[C@H](CO5)C)C)C	NPA000529	XZRFTHSASA	GKWTWWJVLKOABN	C20H26O4	Organic compounds	Organoheterocyclic compounds	Benzopyrans	1-benzopyrans
255.0967539	InChI=1S/C9H13N5O4/c10-9-13-7-5(8(18)14-9)12-3(1-11-7)6(17)4(16)2-15/h4,6,15-17H,1-2H2,(H4,10,11,13,14,18)/t4-,6+/m1/s1	C1C(=NC2=C(N1)N=C(NC2=O)N)[C@@H]([C@@H](CO)O)O	NPA000530	XINAWCOVSA	YQIFAMYNGGOTFB	C9H13N5O4	Organic compounds	Organoheterocyclic compounds	Pteridines and derivatives	Pterins and derivatives
404.2198887	InChI=1S/C23H32O6/c1-14(6-5-7-15(2)9-11-20(25)23(3,4)28)8-10-16-19(24)12-17-18(21(16)26)13-29-22(17)27/h7-8,12,20,24-26,28H,5-6,9-11,13H2,1-4H3/b14-8+,15-7+	C/C(=C\CC/C(=C/CC1=C(C=C2C(=C1O)COC2=O)O)/C)/CCC(C(C)(C)O)O	NPA000531	DRRSQLPWSA	UGAPAMJJWSEADB	C23H32O6	Organic compounds	Lipids and lipid-like molecules	Prenol lipids	Terpene lactones
731.4469285	InChI=1S/C38H61N5O9/c1-7-9-10-11-15-18-27-21-31(46)39-28(19-23(3)4)34(47)41-30(22-44)36(49)43-33(25(6)45)37(50)40-29(20-26-16-13-12-14-17-26)35(48)42-32(24(5)8-2)38(51)52-27/h12-14,16-17,23-25,27-30,32-33,44-45H,7-11,15,18-22H2,1-6H3,(H,39,46)(H,40,50)(H,41,47)(H,42,48)(H,43,49)/t24?,25-,27+,28+,29-,30+,32-,33+/m0/s1	CCCCCCC[C@@H]1CC(=O)N[C@@H](C(=O)N[C@@H](C(=O)N[C@@H](C(=O)N[C@H](C(=O)N[C@H](C(=O)O1)C(C)CC)CC2=CC=CC=C2)[C@H](C)O)CO)CC(C)C	NPA000532	YRMLTHTPSA	JJJUZZODDZXKCZ	C38H61N5O9	Organic compounds	Organic acids and derivatives	Peptidomimetics	Depsipeptides
424.1885886	InChI=1S/C25H28O6/c1-14(2)6-7-16-8-9-19(27)18(12-26)22(16)23(28)17-10-15(3)11-20-24(17)31-21(13-30-20)25(4,5)29/h6,8-12,21,27,29H,7,13H2,1-5H3	CC1=CC2=C(C(=C1)C(=O)C3=C(C=CC(=C3C=O)O)CC=C(C)C)OC(CO2)C(C)(C)O	NPA000533	UHFFFAOYSA	DYNXQZCWMXLZCW	C25H28O6	Organic compounds	Benzenoids	Benzene and substituted derivatives	Benzophenones
230.1518092	InChI=1S/C12H22O4/c1-5-6-11(3,15)10(14)12(4)7-8(2)9(13)16-12/h8,10,14-15H,5-7H2,1-4H3/t8-,10?,11?,12-/m1/s1	CCCC(C)(C([C@]1(C[C@H](C(=O)O1)C)C)O)O	NPA000534	OZOYIQBDSA	CMRPPBFRISETMO	C12H22O4	Organic compounds	Organoheterocyclic compounds	Lactones	Gamma butyrolactones
253.0950226	InChI=1S/C12H15NO5/c1-8(15)18-7-9(6-14)13-12(17)10-4-2-3-5-11(10)16/h2-5,9,14,16H,6-7H2,1H3,(H,13,17)	CC(=O)OCC(CO)NC(=O)C1=CC=CC=C1O	NPA000535	UHFFFAOYSA	NGQHCSMZAYNZLC	C12H15NO5	Organic compounds	Benzenoids	Benzene and substituted derivatives	Benzoic acids and derivatives
386.2820951	InChI=1S/C25H38O3/c1-7-15(2)23-17(4)11-19-13-25(6)22(28-25)12-21(19)20(23)10-8-9-16(3)24(27)18(5)14-26/h7-11,18-24,26-27H,12-14H2,1-6H3/b10-8+,15-7+,16-9+/t18-,19+,20-,21+,22-,23+,24+,25+/m0/s1	C/C=C(\C)/[C@H]1[C@H]([C@@H]2C[C@H]3[C@](O3)(C[C@H]2C=C1C)C)/C=C/C=C(\C)/[C@H]([C@@H](C)CO)O	NPA000536	WGSAFBKBSA	GFWFAUYHNUGQAD	C25H38O3	Organic compounds	Lipids and lipid-like molecules	Fatty Acyls	Fatty alcohols
806.4605129	InChI=1S/C47H66O11/c1-30(17-14-15-23-44(50)51)27-31(2)47-40-26-25-34(54-47)18-10-6-5-7-11-19-35(48)46(53)43-28-36(49)32(3)37(56-43)21-16-22-38-33(4)41-29-42(55-38)39(57-41)20-12-8-9-13-24-45(52)58-40/h6,8-13,16,19-20,22,24-27,30,32-43,46-49,53H,5,7,14-15,17-18,21,23,28-29H2,1-4H3,(H,50,51)/b9-8-,10-6+,19-11+,20-12+,22-16+,24-13-,31-27+/t30?,32?,33-,34?,35?,36-,37?,38-,39+,40?,41+,42+,43+,46?,47?/…	C[C@@H]1[C@H]2C[C@@H]3[C@H](O2)/C=C/C=C\C=C/C(=O)OC4C=CC(C/C=C/CC/C=C/C(C([C@H]5C[C@@H](C(C(O5)C/C=C/[C@@H]1O3)C)O)O)O)OC4/C(=C/C(C)CCCCC(=O)O)/C	NPA000537	XKZALBOYSA	OTABDKFPJQZJRD	C47H66O11	Organic compounds	Phenylpropanoids and polyketides	Macrolides and analogues
546.3192684	InChI=1S/C31H46O8/c1-16(2)17(3)9-10-18(4)21-15-31(37)26-20(13-25(38-19(5)32)30(21,8)39-31)28(6)12-11-24(34)29(7,27(35)36)23(28)14-22(26)33/h16,18,21,23-25,34,37H,3,9-15H2,1-2,4-8H3,(H,35,36)	CC(C)C(=C)CCC(C)C1CC2(C3=C(CC(C1(O2)C)OC(=O)C)C4(CCC(C(C4CC3=O)(C)C(=O)O)O)C)O	NPA000538	UHFFFAOYSA	FCPKMYIJBAOCQU	C31H46O8	Organic compounds	Organic acids and derivatives	Hydroxy acids and derivatives	Beta hydroxy acids and derivatives
282.1467238	InChI=1S/C15H22O5/c1-8(2)3-4-9-13(17)12-10(15(19)14(9)18)7-20-6-5-11(12)16/h9,11,14-16,18-19H,1,3-7H2,2H3	CC(=C)CCC1C(C(C2=C(C1=O)C(CCOC2)O)O)O	NPA000539	UHFFFAOYSA	CDEROYTUDZRONJ	C15H22O5	Organic compounds	Organic oxygen compounds	Organooxygen compounds	Carbonyl compounds
447.2521919	InChI=1S/C27H33N3O3/c1-23(2)18-12-26-9-4-5-10-29(26)15-25(18,28-21(26)31)13-27(23)17-8-6-7-16-11-19-24(3,33-19)14-30(20(16)17)22(27)32/h6-8,18-19H,4-5,9-15H2,1-3H3,(H,28,31)/t18-,19+,24-,25-,26+,27+/m1/s1	C[C@@]12CN3C4=C(C[C@@H]1O2)C=CC=C4[C@]5(C3=O)C[C@@]67CN8CCCC[C@]8(C[C@@H]6C5(C)C)C(=O)N7	NPA000540	FSOKMBQWSA	FTFKTVQLSBXHIB	C27H33N3O3	Organic compounds	Organic acids and derivatives	Carboxylic acids and derivatives	Amino acids, peptides, and analogues
444.2148034	InChI=1S/C25H32O7/c1-15(26)22(28)10-7-17-5-4-6-24(30)20(17)13-18-8-11-25(31)21(14-32-3)19(18)9-12-23(29)16(2)27/h4-12,15-16,22-23,26-31H,13-14H2,1-3H3/b10-7+,12-9+/t15-,16-,22+,23+/m0/s1	C[C@@H]([C@@H](/C=C/C1=C(C(=CC=C1)O)CC2=C(C(=C(C=C2)O)COC)/C=C/[C@H]([C@H](C)O)O)O)O	NPA000541	BROUYUIBSA	XPBZOXVPRZUJPE	C25H32O7	Organic compounds	Benzenoids	Benzene and substituted derivatives	Diphenylmethanes
429.1899856	InChI=1S/C22H27N3O6/c1-21(2,29)10-15-17-16(12-7-6-11(31-3)9-13(12)23-17)18(26)22(30)20(28)24-8-4-5-14(24)19(27)25(15)22/h6-7,9,14-15,18,23,26,29-30H,4-5,8,10H2,1-3H3/t14-,15-,18-,22-/m0/s1	CC(C)(C[C@H]1C2=C([C@@H]([C@]3(N1C(=O)[C@@H]4CCCN4C3=O)O)O)C5=C(N2)C=C(C=C5)OC)O	NPA000542	FEHLYQECSA	PIWNJAZCHHBADQ	C22H27N3O6	Organic compounds	Organoheterocyclic compounds	Indoles and derivatives	Pyridoindoles
808.4483255	InChI=1S/C41H60N8O9/c1-25(2)34-38(54)44-31(21-18-27-16-19-29(50)20-17-27)39(55)49(4)26(3)35(51)45-33(24-28-12-6-5-7-13-28)36(52)43-23-11-9-14-30(37(53)48-34)46-41(58)47-32(40(56)57)15-8-10-22-42/h5-7,12-13,16-17,19-20,25-26,30-34,50H,8-11,14-15,18,21-24,42H2,1-4H3,(H,43,52)(H,44,54)(H,45,51)(H,48,53)(H,56,57)(H2,46,47,58)/t26-,30+,31-,32+,33-,34-/m0/s1	CC(C)[C@@H]1NC(=O)[C@H](NC(=O)N[C@H](CCCCN)C(=O)O)CCCCNC(=O)[C@H](CC2=CC=CC=C2)NC(=O)[C@H](C)N(C)C(=O)[C@H](CCC2=CC=C(O)C=C2)NC1=O	NPA000543	LJSCDKKUSA	VNOIUJQJSYNRHB	C41H60N8O9	Organic compounds	Organic acids and derivatives	Carboxylic acids and derivatives	Amino acids, peptides, and analogues
412.2613596	InChI=1S/C26H36O4/c1-5-17(2)25-26(4,30-25)24-18(3)14-20-15-19(16-27)12-13-21(20)22(24)10-8-6-7-9-11-23(28)29/h6-12,14,17,20-22,24-25,27H,5,13,15-16H2,1-4H3,(H,28,29)/b7-6+,10-8+,11-9+/t17-,20-,21-,22+,24-,25-,26-/m1/s1	CC[C@@H](C)[C@@H]1[C@@](O1)(C)[C@H]2[C@H]([C@@H]3CC=C(C[C@H]3C=C2C)CO)/C=C/C=C/C=C/C(=O)O	NPA000544	QWBZWFJASA	YSJJFYALBLUMAV	C26H36O4	Organic compounds	Lipids and lipid-like molecules	Fatty Acyls	Fatty acids and conjugates
338.0790382	InChI=1S/C19H14O6/c1-25-19-15(11-4-8-13(21)9-5-11)17(23)16(22)14(18(19)24)10-2-6-12(20)7-3-10/h2-9,20-22H,1H3	COC1=C(C(=O)C(=C(C1=O)C2=CC=C(C=C2)O)O)C3=CC=C(C=C3)O	NPA000545	UHFFFAOYSA	JSYZSRUBUMBRHR	C19H14O6	Organic compounds	Organic oxygen compounds	Organooxygen compounds	Carbonyl compounds
302.0790382	InChI=1S/C16H14O6/c1-7(2)3-4-21-11-6-9(18)13-14-12(11)8(17)5-10(19)15(14)22-16(13)20/h3,5-6,17-19H,4H2,1-2H3	CC(=CCOC1=CC(=C2C3=C1C(=CC(=C3OC2=O)O)O)O)C	NPA000546	UHFFFAOYSA	XZOGGTSRNLDBAF	C16H14O6	Organic compounds	Benzenoids	Naphthalenes	Naphthols and derivatives
384.120903	InChI=1S/C21H20O7/c1-9-6-11(28-16-8-15(23)19(24)10(2)27-16)7-13-17(9)21(26)18-12(20(13)25)4-3-5-14(18)22/h3-7,10,15-16,19,22-24H,8H2,1-2H3/t10-,15-,16+,19-/m1/s1	C[C@@H]1[C@H]([C@@H](C[C@@H](O1)OC2=CC(=C3C(=C2)C(=O)C4=C(C3=O)C(=CC=C4)O)C)O)O	NPA000547	WEYDICRYSA	UMOJVSPPJLAURW	C21H20O7	Organic compounds	Benzenoids	Anthracenes	Anthraquinones
254.1518092	InChI=1S/C14H22O4/c1-2-3-4-5-6-7-10-8-12(16)14(18)13(17)11(10)9-15/h2-7,10-18H,8-9H2,1H3/b3-2+,5-4+,7-6+/t10-,11+,12+,13+,14-/m0/s1	C/C=C/C=C/C=C/[C@H]1C[C@H]([C@@H]([C@@H]([C@@H]1CO)O)O)O	NPA000548	KIAXAYBVSA	NSRGKZSBLPAZRE	C14H22O4	Organic compounds	Organic oxygen compounds	Organooxygen compounds	Alcohols and polyols
358.1052529	InChI=1S/C19H18O7/c1-6-5-9(21)11-12(14(6)22)16-18(26-16)19(25)13(11)15(23)7-3-2-4-8(20)10(7)17(19)24/h2-4,6,13-14,16-18,20,22,24-25H,5H2,1H3/t6-,13-,14+,16?,17+,18?,19+/m1/s1	C[C@@H]1CC(=O)C2=C([C@H]1O)C3C(O3)[C@@]4([C@H]2C(=O)C5=C([C@@H]4O)C(=CC=C5)O)O	NPA000549	UOAXAPRPSA	BTQRYNYWJXULFC	C19H18O7	Organic compounds	Benzenoids	Tetralins
180.0786442	InChI=1S/C10H12O3/c1-4-7(2)9-5-8(12-3)6-10(11)13-9/h4-6H,1-3H3/b7-4-	C/C=C(/C)\C1=CC(=CC(=O)O1)OC	NPA000550	DAXSKMNVSA	HOXZLCMLRLXRIN	C10H12O3	Organic compounds	Organoheterocyclic compounds	Pyrans	Pyranones and derivatives
285.1859422	InChI=1S/C16H28ClNO/c1-4-8-15(13-17)9-6-5-7-10-16(19)18-12-11-14(2)3/h5-6,13-14H,4,7-12H2,1-3H3,(H,18,19)/b6-5+,15-13+	CCC/C(=C\Cl)/C/C=C/CCC(=O)NCCC(C)C	NPA000551	HQYXJCMVSA	WHDZTXRZTFGPRJ	C16H28ClNO	Organic compounds	Lipids and lipid-like molecules	Fatty Acyls	Fatty amides
332.0896029	InChI=1S/C17H16O7/c1-3-4-8(18)5-6-9-13(19)12-10(15(21)14(9)20)7-11(24-2)16(22)17(12)23/h5-7,19-21H,3-4H2,1-2H3/b6-5+	CCCC(=O)/C=C/C1=C(C2=C(C=C(C(=O)C2=O)OC)C(=C1O)O)O	NPA000552	AATRIKPKSA	FVZOCXPLUSPLSC	C17H16O7	Organic compounds	Benzenoids	Naphthalenes	Naphthoquinones
896.5695033	InChI=1S/C42H76N10O11/c1-23(2)32-37(58)50-33(24(3)4)38(59)52-34(26(6)53)39(60)48-29(19-20-30(43)55)36(57)47-25(5)41(62)63-27(7)35(40(61)51-32)49-31(56)22-28(54)18-16-14-12-10-8-9-11-13-15-17-21-46-42(44)45/h23-29,32-35,53-54H,8-22H2,1-7H3,(H2,43,55)(H,47,57)(H,48,60)(H,49,56)(H,50,58)(H,51,61)(H,52,59)(H4,44,45,46)/t25-,26+,27?,28?,29-,32-,33+,34-,35+/m1/s1	C[C@@H]1C(=O)OC([C@@H](C(=O)N[C@@H](C(=O)N[C@H](C(=O)N[C@@H](C(=O)N[C@@H](C(=O)N1)CCC(=O)N)[C@H](C)O)C(C)C)C(C)C)NC(=O)CC(CCCCCCCCCCCCN=C(N)N)O)C	NPA000553	QWDDQTKWSA	WDNFMLNXGKOBJN	C42H76N10O11	Organic compounds	Organic acids and derivatives	Peptidomimetics	Depsipeptides
428.3250225	InChI=1S/C23H44N2O5/c1-5-17-10-6-8-14(2)11-12-18(15(3)9-7-13-25-22(17)28)30-23-21(27)19(24)20(26)16(4)29-23/h14-21,23,26-27H,5-13,24H2,1-4H3,(H,25,28)	CCC1CCCC(CCC(C(CCCNC1=O)C)OC2C(C(C(C(O2)C)O)N)O)C	NPA000554	UHFFFAOYSA	LBDJFWSKXLDRRH	C23H44N2O5	Organic compounds	Organic oxygen compounds	Organooxygen compounds	Carbohydrates and carbohydrate conjugates
261.1364935	InChI=1S/C15H19NO3/c1-9(2)5-6-19-13-7-11-12(8-16-15(11)17)14(18-4)10(13)3/h5,7H,6,8H2,1-4H3,(H,16,17)	CC1=C(C=C2C(=C1OC)CNC2=O)OCC=C(C)C	NPA000555	UHFFFAOYSA	DSOITGJEUKHAJN	C15H19NO3	Organic compounds	Organoheterocyclic compounds	Isoindoles and derivatives	Isoindolines
198.1480612	InChI=1S/C9H18N4O/c10-7-2-1-6(5-7)9(14)13-4-3-8(11)12/h6-7H,1-5,10H2,(H3,11,12)(H,13,14)	C1CC(CC1C(=O)NCCC(=N)N)N	NPA000556	UHFFFAOYSA	YLJXZSWHZFXCDY	C9H18N4O	Organic compounds	Organic acids and derivatives	Carboxylic acids and derivatives	Amino acids, peptides, and analogues
1802.917146	InChI=1S/C79H130N22O22S2/c1-34(2)23-48(71(115)88-42(16)67(111)92-50(31-102)69(113)84-27-54(105)83-28-56(107)95-60(37(7)8)77(121)97-58(35(3)4)65(81)109)91-76(120)62(39(11)12)100-78(122)63(40(13)14)101-79(123)64(44(18)103)96-57(108)30-85-70(114)51(32-124)93-66(110)41(15)87-55(106)29-86-74(118)59(36(5)6)98-73(117)52(33-125)94-68(112)43(17)89-75(119)61(38(9)10)99-72(116)49(90-53(104)25-80)24-45-26-82…	CC(C)C[C@H](NC(=O)[C@@H](NC(=O)[C@@H](NC(=O)[C@@H](NC(=O)CNC(=O)[C@H](CS)NC(=O)[C@H](C)NC(=O)CNC(=O)[C@@H](NC(=O)[C@H](CS)NC(=O)[C@H](C)NC(=O)[C@@H](NC(=O)[C@H](CC1=CNC2=C1C=CC=C2)NC(=O)CN)C(C)C)C(C)C)[C@@H](C)O)C(C)C)C(C)C)C(=O)N[C@@H](C)C(=O)N[C@@H](CO)C(=O)NCC(=O)NCC(=O)N[C@@H](C(C)C)C(=O)N[C@@H](C(C)C)C(N)=O	NPA000557	SWDWMASZSA	LCBKCUWHVJLAKY	C79H130N22O22S2	Organic compounds	Organic Polymers	Polypeptides
369.1343005	InChI=1S/C18H24ClNO5/c1-10-6-12(7-13-11(8-19)4-5-20-15(10)13)25-18-17(23-3)16(21)14(22-2)9-24-18/h6-8,14,16-18,20-21H,4-5,9H2,1-3H3/b11-8+/t14-,16+,17-,18+/m1/s1	CC1=C2C(=CC(=C1)O[C@H]3[C@@H]([C@H]([C@@H](CO3)OC)O)OC)/C(=C/Cl)/CCN2	NPA000558	KECAABKUSA	YDKCHRURWAZULR	C18H24ClNO5	Organic compounds	Organic oxygen compounds	Organooxygen compounds	Carbohydrates and carbohydrate conjugates
386.0790382	InChI=1S/C23H14O6/c1-12(2)5-7-14-9-17(25)16(11-24)19-20(14)29-22(28)23(19)18(26)10-15(21(23)27)8-6-13(3)4/h9-11,25H,1,3H2,2,4H3/t23-/m1/s1	CC(=C)C#CC1=CC(=C(C2=C1OC(=O)[C@]23C(=O)C=C(C3=O)C#CC(=C)C)C=O)O	NPA000559	HSZRJFAPSA	VRWZTTOSMQFIQP	C23H14O6	Organic compounds	Organoheterocyclic compounds	Benzofurans
401.2202231	InChI=1S/C23H31NO5/c1-13-11-14(2)22(29-21(13)15(3)16(4)25)19-20(26)18(12-24(28-5)23(19)27)17-9-7-6-8-10-17/h6-10,12-16,21-22,25-26H,11H2,1-5H3/t13-,14+,15+,16-,21-,22+/m0/s1	C[C@@H]1C[C@@H]([C@H](O[C@H]1C2=C(C(=CN(C2=O)OC)C3=CC=CC=C3)O)[C@H](C)[C@H](C)O)C	NPA000560	FNUUGWLLSA	SHGAESAOOZYSHY	C23H31NO5	Organic compounds	Organoheterocyclic compounds	Pyridines and derivatives	Phenylpyridines
326.0790382	InChI=1S/C18H14O6/c1-2-4-8-13-10(7-12(20)15(8)18(23)24)16(21)9-5-3-6-11(19)14(9)17(13)22/h3,5-7,19-20H,2,4H2,1H3,(H,23,24)	CCCC1=C2C(=CC(=C1C(=O)O)O)C(=O)C3=C(C2=O)C(=CC=C3)O	NPA000561	UHFFFAOYSA	FNFBCXUSCQLQFP	C18H14O6	Organic compounds	Benzenoids	Anthracenes	Anthracenecarboxylic acids and derivatives
1084.511714	InChI=1S/C55H72N8O15/c1-8-30(4)45-55(77)78-31(5)46(60-43(67)24-22-39(54(75)76)58-48(69)40(56-32(6)64)26-34-14-18-36(65)19-15-34)51(72)59-41(27-35-16-20-37(66)21-17-35)49(70)57-38-23-25-44(68)63(52(38)73)47(29(2)3)53(74)62(7)42(50(71)61-45)28-33-12-10-9-11-13-33/h9-21,29-31,38-42,44-47,65-66,68H,8,22-28H2,1-7H3,(H,56,64)(H,57,70)(H,58,69)(H,59,72)(H,60,67)(H,61,71)(H,75,76)/t30-,31+,38-,39-,40-,41…	CC[C@H](C)[C@H]1C(=O)O[C@@H]([C@@H](C(=O)N[C@H](C(=O)N[C@H]2CC[C@H](N(C2=O)[C@H](C(=O)N([C@H](C(=O)N1)CC3=CC=CC=C3)C)C(C)C)O)CC4=CC=C(C=C4)O)NC(=O)CC[C@@H](C(=O)O)NC(=O)[C@H](CC5=CC=C(C=C5)O)NC(=O)C)C	NPA000562	OIGTZMMPSA	ROXJSZHCCCSPST	C55H72N8O15	Organic compounds	Organic acids and derivatives	Peptidomimetics	Depsipeptides
292.1674592	InChI=1S/C17H24O4/c1-12-6-5-7-13(2)15(18)8-10-17(4,20)11-9-16(19)21-14(12)3/h7-12,14,20H,5-6H2,1-4H3/b10-8+,11-9+,13-7+/t12-,14+,17+/m0/s1	C[C@H]1CC/C=C(/C(=O)/C=C/[C@@](/C=C/C(=O)O[C@@H]1C)(C)O)\C	NPA000563	LKSZNYMUSA	RZPYXXIOJYPPLT	C17H24O4	Organic compounds	Phenylpropanoids and polyketides	Macrolides and analogues
484.4644165	InChI=1S/C34H60O/c1-3-5-7-9-11-13-15-17-18-20-22-24-26-28-30-32-34(33-35)31-29-27-25-23-21-19-16-14-12-10-8-6-4-2/h11,13,17-19,21,32-33H,3-10,12,14-16,20,22-31H2,1-2H3/b13-11-,18-17-,21-19-,34-32+	CCCCCCCC/C=C\CCCCC/C(=C\CCCCCC/C=C\C/C=C\CCCCC)/C=O	NPA000564	IDCFRLRGSA	NPIDKEOAAZWFLB	C34H60O	Organic compounds	Lipids and lipid-like molecules	Fatty Acyls	Fatty aldehydes
708.2036041	InChI=1S/C33H36N6O8S2/c1-15(2)32-28(46)39-25-30(17-11-7-9-13-19(17)35-25,23(43)33(39,49-48-32)27(45)37(32)4)29-16-10-6-8-12-18(16)34-24(29)38-21(41)20(14-40)36(3)26(44)31(38,47-5)22(29)42/h6-13,15,20,22-25,34-35,40,42-43H,14H2,1-5H3/t20-,22-,23-,24-,25+,29-,30+,31-,32-,33-/m0/s1	CC(C)[C@]12C(=O)N3[C@@H]4[C@]([C@@H]([C@@]3(C(=O)N1C)SS2)O)(C5=CC=CC=C5N4)[C@@]67[C@@H]([C@@]8(C(=O)N([C@H](C(=O)N8[C@@H]6NC9=CC=CC=C79)CO)C)OC)O	NPA000565	WVTADRBTSA	ZVARQDQPESZGQS	C33H36N6O8S2	Organic compounds	Organoheterocyclic compounds	Indoles and derivatives	Pyrroloindoles
278.0426527	InChI=1S/C13H10O7/c1-19-6-2-4(14)7-9(10(6)16)12(18)13-8(11(7)17)5(15)3-20-13/h2,5,14-16H,3H2,1H3	COC1=C(C2=C(C(=C1)O)C(=O)C3=C(C2=O)OCC3O)O	NPA000566	UHFFFAOYSA	LOWZCAXXHXKLLG	C13H10O7	Organic compounds	Organoheterocyclic compounds	Naphthofurans
787.4156284	InChI=1S/C43H57N5O9/c1-26(2)39(47-36(51)23-31-19-13-8-14-20-31)43(57)48-40(27(3)4)42(56)46-32(21-29-15-9-6-10-16-29)34(49)24-37(52)44-28(5)41(55)45-33(35(50)25-38(53)54)22-30-17-11-7-12-18-30/h6-20,26-28,32-35,39-40,49-50H,21-25H2,1-5H3,(H,44,52)(H,45,55)(H,46,56)(H,47,51)(H,48,57)(H,53,54)	CC(C)C(C(=O)NC(C(C)C)C(=O)NC(CC1=CC=CC=C1)C(CC(=O)NC(C)C(=O)NC(CC2=CC=CC=C2)C(CC(=O)O)O)O)NC(=O)CC3=CC=CC=C3	NPA000567	UHFFFAOYSA	AQRATHKYNQIHRE	C43H57N5O9	Organic compounds	Organic acids and derivatives	Peptidomimetics	Hybrid peptides
358.1052529	InChI=1S/C19H18O7/c1-5-6-13-18(24-4)16(20)12(9-25-13)17-15-11(19(21)26-17)7-10(22-2)8-14(15)23-3/h5-9,17H,1-4H3/b6-5+/t17-/m0/s1	C/C=C/C1=C(C(=O)C(=CO1)[C@H]2C3=C(C=C(C=C3C(=O)O2)OC)OC)OC	NPA000568	RTRPANQVSA	CFDIKEGTRYTKPN	C19H18O7	Organic compounds	Organoheterocyclic compounds	Benzofurans	Benzofuranones
454.1232286	InChI=1S/C20H26N2O6S2/c1-29-19-7-9-11(23)3-5-13(25)15(9)21(19)18(28)20(30-2)8-10-12(24)4-6-14(26)16(10)22(20)17(19)27/h9-10,13-16,25-26H,3-8H2,1-2H3/t9-,10-,13-,14-,15-,16-,19+,20+/m0/s1	CS[C@@]12C[C@@H]3[C@H](N1C(=O)[C@@]4(C[C@@H]5[C@H](N4C2=O)[C@H](CCC5=O)O)SC)[C@H](CCC3=O)O	NPA000569	RIJSRGPQSA	FZVZQZDYZWKKHU	C20H26N2O6S2	Organic compounds	Organic acids and derivatives	Carboxylic acids and derivatives	Amino acids, peptides, and analogues
447.2409585	InChI=1S/C28H33NO4/c1-3-17-7-11-19-21-12-15(2)4-10-20(21)26-24(19)23(17)25(30)22-14-28(32,29-27(22)31)13-16-5-8-18(33-26)9-6-16/h3,5-9,11,15,17,19-24,26,32H,1,4,10,12-14H2,2H3,(H,29,31)/t15-,17+,19+,20-,21+,22+,23+,24+,26+,28-/m1/s1	C[C@@H]1CC[C@@H]2[C@@H](C1)[C@@H]3C=C[C@@H]([C@H]4[C@H]3[C@H]2OC5=CC=C(C[C@]6(C[C@@H](C4=O)C(=O)N6)O)C=C5)C=C	NPA000570	KOSFCWFBSA	VGNDUPFGVMMKPS	C28H33NO4	Organic compounds	Lipids and lipid-like molecules	Fatty Acyls	Eicosanoids
482.2587934	InChI=1S/C19H38N4O10/c1-19(29)5-30-17(13(28)16(19)23-2)32-14-6(21)3-7(22)15(12(14)27)33-18-11(26)10(25)9(24)8(4-20)31-18/h6-18,23-29H,3-5,20-22H2,1-2H3/t6-,7+,8-,9-,10+,11-,12-,13-,14+,15-,16-,17-,18-,19+/m1/s1	C[C@@]1(CO[C@@H]([C@@H]([C@H]1NC)O)O[C@H]2[C@@H](C[C@@H]([C@H]([C@@H]2O)O[C@@H]3[C@@H]([C@H]([C@@H]([C@H](O3)CN)O)O)O)N)N)O	NPA000571	GGEUKFTFSA	RHRAMPXHWHSKQB	C19H38N4O10	Organic compounds	Organic oxygen compounds	Organooxygen compounds	Carbohydrates and carbohydrate conjugates
498.225368	InChI=1S/C28H34O8/c1-7-9-11-13-16(29)18-20-21(28(6)22(31)15(3)24(33)36-28)19(17(30)14-12-10-8-2)26(4,23(18)32)25(34)27(20,5)35/h7-11,13,19-21,29,31,35H,12,14H2,1-6H3/b9-7+,10-8+,13-11+,18-16-/t19-,20-,21-,26-,27?,28+/m1/s1	C/C=C/CCC(=O)[C@@H]1[C@H]([C@H]2/C(=C(\C=C\C=C\C)/O)/C(=O)[C@@]1(C(=O)C2(C)O)C)[C@]3(C(=C(C(=O)O3)C)O)C	NPA000572	WLBJBHMBSA	KCPUSSJDCHTZSH	C28H34O8	Organic compounds	Organoheterocyclic compounds	Dihydrofurans	Furanones
548.1682471	InChI=1S/C30H28O10/c1-10(31)9-30-24(11(2)32)23-22-20-16(26(35)28(23)39-5)12(33)7-14(37-3)18(20)19-15(38-4)8-13(34)17(21(19)25(22)30)27(36)29(30)40-6/h7-8,10,24,29,31,35-36H,9H2,1-6H3/t10?,24-,29-,30-/m1/s1	CC(C[C@@]12[C@@H](C3=C(C(=C4C(=O)C=C(C5=C4C3=C1C6=C5C(=CC(=O)C6=C([C@H]2OC)O)OC)OC)O)OC)C(=O)C)O	NPA000573	HTKIONCRSA	QKTMSQABFALFDG	C30H28O10	Organic compounds	Benzenoids	Phenanthrenes and derivatives	Phenanthrols
826.2432625	InChI=1S/C39H42N2O18/c1-10-5-17-23(30(48)20(10)36(52)41-11(2)37(53)54)22-15(8-16-24(31(22)49)27(45)14-6-13(55-4)7-18(42)21(14)26(16)44)28(46)34(17)58-39-33(51)35(25(40)12(3)57-39)59-38-32(50)29(47)19(43)9-56-38/h5-8,11-12,19,25,28-29,32-35,38-39,42-43,46-51H,9,40H2,1-4H3,(H,41,52)(H,53,54)/t11-,12-,19-,25+,28+,29+,32-,33-,34+,35+,38+,39+/m1/s1	C[C@@H]1[C@@H]([C@@H]([C@H]([C@@H](O1)O[C@@H]2[C@H](C3=C(C4=C(C(=C(C=C24)C)C(=O)N[C@H](C)C(=O)O)O)C(=C5C(=C3)C(=O)C6=C(C=C(C=C6C5=O)OC)O)O)O)O)O[C@H]7[C@@H]([C@H]([C@@H](CO7)O)O)O)N	NPA000574	NUVDETJMSA	IHIIRQILYAXIOH	C39H42N2O18	Organic compounds	Benzenoids	Naphthacenes	Tetracenequinones
737.5051121	InChI=1S/C37H67N7O8/c1-16-22(8)28-37(52)43(14)25(11)35(50)44(15)27(18-20(4)5)32(47)38-26(17-19(2)3)36(51)42(13)24(10)34(49)41(12)23(9)31(46)40-29(33(48)39-28)30(45)21(6)7/h19-30,45H,16-18H2,1-15H3,(H,38,47)(H,39,48)(H,40,46)/t22-,23+,24-,25-,26-,27-,28+,29+,30+/m0/s1	CC[C@H](C)[C@@H]1C(=O)N([C@H](C(=O)N([C@H](C(=O)N[C@H](C(=O)N([C@H](C(=O)N([C@@H](C(=O)N[C@@H](C(=O)N1)[C@@H](C(C)C)O)C)C)C)C)CC(C)C)CC(C)C)C)C)C	NPA000575	PTPSPKLBSA	ZMFVAIFXJWEOMH	C37H67N7O8	Organic compounds	Organic acids and derivatives	Carboxylic acids and derivatives	Amino acids, peptides, and analogues
532.3036184	InChI=1S/C30H44O8/c1-14(10-16(31)11-15(2)26(37)38)17-12-21(34)30(7)22-18(32)13-19-27(3,4)20(33)8-9-28(19,5)23(22)24(35)25(36)29(17,30)6/h11,14,16-20,25,31-33,36H,8-10,12-13H2,1-7H3,(H,37,38)/b15-11+/t14-,16+,17-,18+,19+,20+,25-,28+,29+,30+/m1/s1	C[C@H](C[C@@H](/C=C(\C)/C(=O)O)O)[C@H]1CC(=O)[C@@]2([C@@]1([C@@H](C(=O)C3=C2[C@H](C[C@@H]4[C@@]3(CC[C@@H](C4(C)C)O)C)O)O)C)C	NPA000576	CTKNUVLNSA	SFQSUCWHIWDMMD	C30H44O8	Organic compounds	Lipids and lipid-like molecules	Prenol lipids	Triterpenoids
182.0942943	InChI=1S/C10H14O3/c1-3-4-9(11)8-5-6-10(12)13-7(8)2/h5-6,9,11H,3-4H2,1-2H3	CCCC(C1=C(OC(=O)C=C1)C)O	NPA000577	UHFFFAOYSA	QKUSWZPEWDLILF	C10H14O3	Organic compounds	Organoheterocyclic compounds	Pyrans	Pyranones and derivatives
511.4183032	InChI=1S/C22H49N13O/c1-18(36)35-22(27)34-17-9-8-16-33-21(26)32-15-7-6-14-31-20(25)30-13-5-4-12-29-19(24)28-11-3-2-10-23/h2-17,23H2,1H3,(H3,24,28,29)(H3,25,30,31)(H3,26,32,33)(H3,27,34,35,36)	CC(=O)NC(=NCCCCN=C(N)NCCCCN=C(N)NCCCCNC(=NCCCCN)N)N	NPA000578	UHFFFAOYSA	XGUDPXVVHRTYBT	C22H49N13O	Organic compounds	Organic acids and derivatives	Carboxylic acids and derivatives	Carboxylic acid derivatives
416.1835032	InChI=1S/C23H28O7/c1-5-6-7-8-18(25)20-21-17-12-28-16(9-13(2)29-14(3)24)10-15(17)11-19(26)23(21,4)30-22(20)27/h10-13,20-21H,5-9H2,1-4H3/t13?,20?,21-,23-/m0/s1	CCCCCC(=O)C1[C@@H]2C3=COC(=CC3=CC(=O)[C@@]2(OC1=O)C)CC(C)OC(=O)C	NPA000579	GNLWIDDRSA	VWMGKDJYFULQOS	C23H28O7	Organic compounds	Organic oxygen compounds	Organooxygen compounds	Carbonyl compounds
926.5715199	InChI=1S/C48H82N2O15/c1-27(2)23-37(53)63-46-32(7)60-40(26-48(46,8)56)64-43-31(6)61-47(42(55)41(43)50(11)12)65-44-33(21-22-51)24-28(3)36(62-39-20-19-34(49(9)10)30(5)59-39)18-16-14-15-17-29(4)58-38(54)25-35(52)45(44)57-13/h14-16,18,22,27-36,39-47,52,55-56H,17,19-21,23-26H2,1-13H3/b15-14-,18-16-/t28-,29-,30?,31?,32?,33+,34?,35?,36?,39?,40?,41?,42?,43?,44+,45+,46?,47?,48?/m1/s1	C[C@@H]1C/C=C\C=C/C([C@@H](C[C@@H]([C@@H]([C@H](C(CC(=O)O1)O)OC)OC2C(C(C(C(O2)C)OC3CC(C(C(O3)C)OC(=O)CC(C)C)(C)O)N(C)C)O)CC=O)C)OC4CCC(C(O4)C)N(C)C	NPA000580	FONISWKUSA	GCIQAGXAZPUQNA	C48H82N2O15	Organic compounds	Organic oxygen compounds	Organooxygen compounds	Carbohydrates and carbohydrate conjugates
423.2521919	InChI=1S/C25H33N3O3/c1-7-20(29)27-18-12-10-9-11-16(18)25(24(5,6)8-2)14-19-21(30)26-17(13-15(3)4)22(31)28(19)23(25)27/h8-12,15,17,19,23H,2,7,13-14H2,1,3-6H3,(H,26,30)/t17-,19-,23-,25+/m0/s1	CCC(=O)N1[C@@H]2[C@@](C[C@@H]3N2C(=O)[C@@H](NC3=O)CC(C)C)(C4=CC=CC=C41)C(C)(C)C=C	NPA000581	CKRMUJODSA	FKIMAYNINSCCGK	C25H33N3O3	Organic compounds	Organoheterocyclic compounds	Indoles and derivatives	Pyrroloindoles
256.1674592	InChI=1S/C14H24O4/c1-3-4-5-6-12(16)11(9-15)8-13-10(2)7-14(17)18-13/h10-11,13,15H,3-9H2,1-2H3/t10-,11?,13+/m1/s1	CCCCCC(=O)C(C[C@H]1[C@@H](CC(=O)O1)C)CO	NPA000582	XEEJXUNPSA	SDLFSCGVKKSEPZ	C14H24O4	Organic compounds	Lipids and lipid-like molecules	Fatty Acyls	Fatty alcohols
368.2351449	InChI=1S/C24H32O3/c1-7-17(4)10-8-9-11-23(26)27-22-13-12-19-14-21(25)20(16(2)3)15-24(19,6)18(22)5/h8-14,17-18,20,22H,2,7,15H2,1,3-6H3/b10-8+,11-9+/t17-,18-,20?,22-,24+/m0/s1	CC[C@H](C)/C=C/C=C/C(=O)O[C@H]1C=CC2=CC(=O)C(C[C@@]2([C@H]1C)C)C(=C)C	NPA000583	YCQKUYFFSA	ICTLXILJPBBAPB	C24H32O3	Organic compounds	Lipids and lipid-like molecules	Prenol lipids	Sesquiterpenoids
845.4687266	InChI=1S/C45H63N7O9/c1-9-31-39(54)50-37(27(6)7)45(60)61-28(8)38(51-42(57)35(25(2)3)48-34(53)24-30-19-14-11-15-20-30)43(58)47-32(23-29-17-12-10-13-18-29)44(59)52-22-16-21-33(52)40(55)49-36(26(4)5)41(56)46-31/h10-15,17-20,25-28,31-33,35-38H,9,16,21-24H2,1-8H3,(H,46,56)(H,47,58)(H,48,53)(H,49,55)(H,50,54)(H,51,57)/t28-,31+,32-,33+,35+,36+,37+,38+/m1/s1	CC[C@H]1C(=O)N[C@H](C(=O)O[C@@H]([C@@H](C(=O)N[C@@H](C(=O)N2CCC[C@H]2C(=O)N[C@H](C(=O)N1)C(C)C)CC3=CC=CC=C3)NC(=O)[C@H](C(C)C)NC(=O)CC4=CC=CC=C4)C)C(C)C	NPA000584	JKZXPFHFSA	YFSBYLFQCDVKEG	C45H63N7O9	Organic compounds	Organic acids and derivatives	Peptidomimetics	Depsipeptides
660.3482771	InChI=1S/C32H48N6O9/c1-18(2)27(41)26(36-25(40)17-47-5)32(46)38-24(12-9-14-33-38)30(44)35-23(16-21-10-7-6-8-11-21)28(42)19(3)29(43)34-22-13-15-37(20(4)39)31(22)45/h6-8,10-11,18-19,22-24,26-28,33,41-42H,9,12-17H2,1-5H3,(H,34,43)(H,35,44)(H,36,40)/t19-,22-,23-,24-,26+,27+,28-/m0/s1	C[C@@H]([C@@H]([C@H](CC1=CC=CC=C1)NC(=O)[C@@H]2CCCNN2C(=O)[C@@H]([C@@H](C(C)C)O)NC(=O)COC)O)C(=O)N[C@H]3CCN(C3=O)C(=O)C	NPA000585	SZUFJOJHSA	AEHYYRHLFKWEDT	C32H48N6O9	Organic compounds	Organic acids and derivatives	Peptidomimetics	Hybrid peptides
713.3927677	InChI=1S/C43H55NO8/c1-30(14-10-11-27-43(6)40(51-7)34(5)42(50)52-43)15-12-19-38(47)29-39(48)20-13-16-31(2)21-22-33(4)44-41(49)32(3)17-8-9-18-37(46)28-35-23-25-36(45)26-24-35/h8-16,19-27,29,32-34,37,40,45-47H,17-18,28H2,1-7H3,(H,44,49)/b9-8+,14-10+,19-12+,20-13+,22-21+,27-11+,30-15+,31-16+,38-29-/t32?,33?,34-,37?,40+,43+/m1/s1	C[C@@H]1[C@@H]([C@](OC1=O)(C)/C=C/C=C/C(=C/C=C/C(=C/C(=O)/C=C/C=C(\C)/C=C/C(C)NC(=O)C(C)C/C=C/CC(CC2=CC=C(C=C2)O)O)/O)/C)OC	NPA000586	HOZUMRSTSA	TXLZSYDNMDHWLZ	C43H55NO8	Organic compounds	Benzenoids	Phenols	1-hydroxy-2-unsubstituted benzenoids
560.3349185	InChI=1S/C32H48O8/c1-8-9-10-11-12-24(18-38-23(6)33)15-19(2)28(34)22(5)30(36)40-27-14-13-20(3)31(7)16-25-21(4)29(35)39-26(25)17-32(27,31)37/h15,17,20,22,24,27-28,34,37H,8-14,16,18H2,1-7H3/b19-15+/t20-,22+,24?,27+,28+,31+,32-/m0/s1	CCCCCCC(COC(=O)C)/C=C(\C)/[C@H]([C@@H](C)C(=O)O[C@@H]1CC[C@@H]([C@@]2([C@@]1(C=C3C(=C(C(=O)O3)C)C2)O)C)C)O	NPA000587	DWAGUGCHSA	KQDSRQYBICMLPJ	C32H48O8	Organic compounds	Lipids and lipid-like molecules	Prenol lipids	Terpene lactones
308.1623739	InChI=1S/C17H24O5/c1-11-7-8-13(18)6-4-3-5-12-9-14(19)10-15(21-2)16(12)17(20)22-11/h9-11,13,18-19H,3-8H2,1-2H3/t11-,13+/m0/s1	C[C@H]1CC[C@@H](CCCCC2=CC(=CC(=C2C(=O)O1)OC)O)O	NPA000588	WCQYABFASA	DGMDZTUKWDQSTB	C17H24O5	Organic compounds	Phenylpropanoids and polyketides	Macrolides and analogues
198.0892089	InChI=1S/C10H14O4/c1-6-10-8(14-10)4-2-7(11)3-5-9(12)13-6/h2,4,6-8,10-11H,3,5H2,1H3/t6-,7+,8-,10+/m0/s1	C[C@H]1[C@@H]2[C@@H](O2)C=C[C@H](CCC(=O)O1)O	NPA000589	PYHGXSLLSA	HKOAILQLQLJCFO	C10H14O4	Organic compounds	Organoheterocyclic compounds	Lactones
307.0956913	InChI=1S/C17H13N3O3/c1-10-14-19-16-12(7-4-5-9-23-16)17(22)20(14)13-8-3-2-6-11(13)15(21)18-10/h2-10H,1H3,(H,18,21)/t10-/m0/s1	C[C@H]1C2=NC3=C(C=CC=CO3)C(=O)N2C4=CC=CC=C4C(=O)N1	NPA000590	JTQLQIEISA	QAMUEVCOVRRFPK	C17H13N3O3	Organic compounds	Organoheterocyclic compounds	Pyrimidodiazepines
876.5446365	InChI=1S/C45H80O16/c1-13-22(2)14-23(3)15-29(9)43(61-45-42(56)41(55)40(54)35(60-45)21-58-32(12)47)30(10)18-27(7)37(51)25(5)16-24(4)36(50)26(6)17-28(8)38(52)31(11)44(57)59-20-34(49)39(53)33(48)19-46/h16-18,22-23,25-26,29-31,33-43,45-46,48-56H,13-15,19-21H2,1-12H3/b24-16+,27-18+,28-17+/t22?,23?,25?,26?,29?,30?,31?,33-,34-,35-,36?,37?,38?,39-,40-,41+,42+,43?,45+/m1/s1	CCC(C)CC(C)CC(C)C(C(C)/C=C(\C)/C(C(C)/C=C(\C)/C(C(C)/C=C(\C)/C(C(C)C(=O)OC[C@H]([C@@H]([C@@H](CO)O)O)O)O)O)O)O[C@H]1[C@H]([C@H]([C@@H]([C@H](O1)COC(=O)C)O)O)O	NPA000591	PBNSJOAKSA	GRDLKOZEWJLCMH	C45H80O16	Organic compounds	Lipids and lipid-like molecules	Prenol lipids	Sesterterpenoids
190.0993797	InChI=1S/C12H14O2/c1-12(2)6-5-10-7-9(8-13)3-4-11(10)14-12/h3-7,13H,8H2,1-2H3	CC1(C=CC2=C(O1)C=CC(=C2)CO)C	NPA000592	UHFFFAOYSA	QNBPDVUHGIPLIS	C12H14O2	Organic compounds	Organoheterocyclic compounds	Benzopyrans	1-benzopyrans
994.5487678	InChI=1S/C49H74N10O12/c1-9-33-44(64)53-31(7)43(63)57-36(19-17-27(2)3)46(66)59-38(48(69)70)26-41(61)55-35(16-13-23-52-49(50)51)45(65)56-34(30(6)42(62)58-37(47(67)68)21-22-40(60)54-33)20-18-28(4)24-29(5)39(71-8)25-32-14-11-10-12-15-32/h9-12,14-15,18,20,24,27,29-31,34-39H,13,16-17,19,21-23,25-26H2,1-8H3,(H,53,64)(H,54,60)(H,55,61)(H,56,65)(H,57,63)(H,58,62)(H,59,66)(H,67,68)(H,69,70)(H4,50,51,52)/b2…	C/C=C\1/C(=O)N[C@@H](C(=O)N[C@H](C(=O)N[C@H](CC(=O)N[C@H](C(=O)N[C@H]([C@@H](C(=O)N[C@H](CCC(=O)N1)C(=O)O)C)/C=C/C(=C/[C@H](C)[C@H](CC2=CC=CC=C2)OC)/C)CCCN=C(N)N)C(=O)O)CCC(C)C)C	NPA000593	BCCFPGDPSA	UJXOFCVEZJEEPR	C49H74N10O12	Organic compounds	Organic acids and derivatives	Peptidomimetics	Hybrid peptides
259.1208434	InChI=1S/C15H17NO3/c1-18-15-6-2-12(3-7-15)8-9-19-11-14-5-4-13(10-17)16-14/h2-7,10,16H,8-9,11H2,1H3	COC1=CC=C(C=C1)CCOCC2=CC=C(N2)C=O	NPA000594	UHFFFAOYSA	WIDQDVZZRNCKCT	C15H17NO3	Organic compounds	Benzenoids	Phenols	Tyrosols and derivatives
390.1314677	InChI=1S/C20H22O8/c1-3-5-6-12-14(19(25)27-17(12)23)9-11(4-2)10-15-13(7-8-16(21)22)18(24)28-20(15)26/h5-6,11H,3-4,7-10H2,1-2H3,(H,21,22)/b6-5+	CC/C=C/C1=C(C(=O)OC1=O)CC(CC)CC2=C(C(=O)OC2=O)CCC(=O)O	NPA000595	AATRIKPKSA	LESRNXLJDKOYNX	C20H22O8	Organic compounds	Organic acids and derivatives	Carboxylic acids and derivatives	Pentacarboxylic acids and derivatives
493.3151861	InChI=1S/C26H43N3O6/c1-7-8-9-10-11-17(4)20(14-15-30)23-25(33)27-18(5)12-13-21(31)28-19(6)24(32)29-22(16(2)3)26(34)35-23/h12-13,16-17,19-20,22-23,30H,5,7-11,14-15H2,1-4,6H3,(H,27,33)(H,28,31)(H,29,32)/b13-12+/t17?,19-,20?,22+,23?/m0/s1	CCCCCCC(C)C(CCO)C1C(=O)NC(=C)/C=C/C(=O)N[C@H](C(=O)N[C@@H](C(=O)O1)C(C)C)C	NPA000596	OIXFFAKGSA	QWBWNXCMGNCVQC	C26H43N3O6	Organic compounds	Organic acids and derivatives	Peptidomimetics	Depsipeptides
606.2611019	InChI=1S/C30H42N2O9S/c1-15-12-19-24(34)22(28(42-8)25(35)27(19)40-7)32-29(36)16(2)10-9-11-20(38-5)26(41-30(31)37)18(4)14-17(3)23(33)21(13-15)39-6/h9-11,14-15,17,20-21,23,26,33H,12-13H2,1-8H3,(H2,31,37)(H,32,36)/b11-9-,16-10+,18-14+/t15-,17+,20+,21+,23-,26+/m1/s1	C[C@H]1C[C@@H]([C@@H]([C@H](/C=C(/[C@@H]([C@H](/C=C\C=C(\C(=O)NC2=C(C(=O)C(=C(C1)C2=O)OC)SC)/C)OC)OC(=O)N)\C)C)O)OC	NPA000597	WUNXPXPTSA	XGLOPHLGVPTCBN	C30H42N2O9S	Organic compounds	Phenylpropanoids and polyketides	Macrolactams
207.0531578	InChI=1S/C10H9NO4/c1-2-3-5-8(12)9(13)7-6(15-5)4-11-10(7)14/h2-3,12H,4H2,1H3,(H,11,14)/b3-2+	C/C=C/C1=C(C(=O)C2=C(O1)CNC2=O)O	NPA000598	NSCUHMNNSA	CBJUACYAKSDFBO	C10H9NO4	Organic compounds	Organoheterocyclic compounds	Pyrans	Pyranones and derivatives
499.1842315	InChI=1S/C26H29NO9/c1-14(28)27-20-23(31)22(30)17(13-33-2)34-26(20)36-25-19(21(29)16-11-7-4-8-12-16)18(24(32)35-25)15-9-5-3-6-10-15/h3-12,17,20-23,25-26,29-31H,13H2,1-2H3,(H,27,28)/t17-,20-,21?,22-,23-,25?,26?/m1/s1	CC(=O)N[C@@H]1[C@H]([C@@H]([C@H](OC1OC2C(=C(C(=O)O2)C3=CC=CC=C3)C(C4=CC=CC=C4)O)COC)O)O	NPA000599	QUHGRQGUSA	XSWBPBRQMHQPEU	C26H29NO9	Organic compounds	Organic oxygen compounds	Organooxygen compounds	Carbohydrates and carbohydrate conjugates
386.2358136	InChI=1S/C26H30N2O/c1-9-24(7)14-13-18-23(5,6)16-11-10-12-17-19(16)20-21(28-17)22(3,4)15(2)26(24,27-8)25(18,20)29/h9-12,18,28-29H,1-2,13-14H2,3-7H3/t18-,24+,25-,26+/m1/s1	C[C@@]1(CC[C@H]2[C@@]3([C@@]1(C(=C)C(C4=C3C5=C(C2(C)C)C=CC=C5N4)(C)C)[N+]#[C-])O)C=C	NPA000600	JBSJPJJHSA	VARACNJZOYFAJE	C26H30N2O	Organic compounds	Benzenoids	Phenanthrenes and derivatives
392.1372217	InChI=1S/C22H20N2O5/c23-21-18(2-1-3-20(21)29-17-10-8-16(26)9-11-17)19(27)12-13-24-22(28)14-4-6-15(25)7-5-14/h1-11,25-26H,12-13,23H2,(H,24,28)	C1=CC(=C(C(=C1)OC2=CC=C(C=C2)O)N)C(=O)CCNC(=O)C3=CC=C(C=C3)O	NPA000601	UHFFFAOYSA	XOHMSOOURABJGK	C22H20N2O5	Organic compounds	Benzenoids	Benzene and substituted derivatives	Diphenylethers
514.3658247	InChI=1S/C32H50O5/c1-18(2)19(3)9-10-20(4)23-12-13-24-22-11-14-26-30(6,16-15-27(34)32(26,8)29(35)36)25(22)17-28(31(23,24)7)37-21(5)33/h18,20,23-24,26-28,34H,3,9-17H2,1-2,4-8H3,(H,35,36)/t20?,23-,24+,26-,27+,28-,30-,31-,32+/m1/s1	CC(C)C(=C)CCC(C)[C@H]1CC[C@@H]2[C@@]1([C@@H](CC3=C2CC[C@@H]4[C@@]3(CC[C@@H]([C@@]4(C)C(=O)O)O)C)OC(=O)C)C	NPA000602	HPCGQXGASA	QFMUTNVATFFBJY	C32H50O5	Organic compounds	Lipids and lipid-like molecules	Steroids and steroid derivatives	Ergostane steroids
885.5813563	InChI=1S/C47H83NO14/c1-10-33(50)22-34-17-14-19-47(61-34)25-38-29(4)37(62-47)23-35(51)32(21-27(2)26-49)16-13-11-12-15-28(3)42(54)44(60-40-24-36(52)41(48(8)9)31(6)58-40)43(55)30(5)45(56)46(7,57)20-18-39(53)59-38/h13,16,18,20,27-38,40-45,49-52,54-57H,10-12,14-15,17,19,21-26H2,1-9H3/b16-13+,20-18+/t27-,28-,29+,30+,31-,32+,33+,34+,35-,36-,37-,38-,40-,41+,42-,43+,44+,45-,46+,47+/m0/s1	CC[C@H](C[C@H]1CCC[C@]2(O1)C[C@H]3[C@@H]([C@@H](O2)C[C@@H]([C@H](/C=C/CCC[C@@H]([C@@H]([C@H]([C@@H]([C@H]([C@@H]([C@](/C=C/C(=O)O3)(C)O)O)C)O)O[C@H]4C[C@@H]([C@@H]([C@@H](O4)C)N(C)C)O)O)C)C[C@H](C)CO)O)C)O	NPA000603	KZTVNNGNSA	FDTRCZDJIYMYRH	C47H83NO14	Organic compounds	Organic oxygen compounds	Organooxygen compounds	Carbohydrates and carbohydrate conjugates
306.1103383	InChI=1S/C16H18O6/c1-9-2-3-11(17)4-5-13(19)16-10(7-15(21)22-9)6-12(18)8-14(16)20/h4-6,8-9,11,17-18,20H,2-3,7H2,1H3/b5-4+/t9-,11?/m1/s1	C[C@@H]1CCC(/C=C/C(=O)C2=C(C=C(C=C2CC(=O)O1)O)O)O	NPA000604	KUWCUDPXSA	SSJLFFHCSPRREG	C16H18O6	Organic compounds	Phenylpropanoids and polyketides	Macrolides and analogues
352.1522031	InChI=1S/C18H24O7/c1-12-4-6-15(20)7-10-17(21)24-13(2)5-8-16(25-14(3)19)9-11-18(22)23-12/h7,9-13,16H,4-6,8H2,1-3H3/b10-7-,11-9-/t12-,13-,16+/m1/s1	C[C@@H]1CC[C@@H](/C=C\C(=O)O[C@@H](CCC(=O)/C=C\C(=O)O1)C)OC(=O)C	NPA000605	CZPNQJRXSA	UXRNECNLNMQCRR	C18H24O7	Organic compounds	Phenylpropanoids and polyketides	Macrolides and analogues
741.4312785	InChI=1S/C39H59N5O9/c1-11-16-29-39(7,8)38(51)53-32(24(4)5)34(47)41-25(6)35(48)43(10)31(23(2)3)37(50)44-20-15-19-27(44)36(49)42(9)28(21-26-17-13-12-14-18-26)33(46)40-22-30(45)52-29/h12-14,17-18,23-25,27-29,31-32H,11,15-16,19-22H2,1-10H3,(H,40,46)(H,41,47)/t25-,27-,28+,29?,31-,32-/m0/s1	CCCC1C(C(=O)O[C@H](C(=O)N[C@H](C(=O)N([C@H](C(=O)N2CCC[C@H]2C(=O)N([C@@H](C(=O)NCC(=O)O1)CC3=CC=CC=C3)C)C(C)C)C)C)C(C)C)(C)C	NPA000606	SVBROBQKSA	WIFAOXKADBNEPT	C39H59N5O9	Organic compounds	Organic acids and derivatives	Peptidomimetics	Depsipeptides
690.4342982	InChI=1S/C39H62O10/c1-26(2)38(47)28(4)37(46)23-32(43)20-31(42)19-30(41)16-14-18-36-22-34(45)25-39(49-36)24-33(44)21-35(48-39)17-13-11-9-7-6-8-10-12-15-27(3)29(5)40/h6-15,18,26,28,30-38,41-47H,16-17,19-25H2,1-5H3/b8-6+,9-7+,12-10+,13-11+,18-14+,27-15+/t28-,30+,31+,32-,33-,34+,35+,36?,37-,38-,39+/m0/s1	C[C@@H]([C@H](C[C@H](C[C@@H](C[C@@H](C/C=C/C1C[C@H](C[C@]2(O1)C[C@H](C[C@H](O2)C/C=C/C=C/C=C/C=C/C=C(\C)/C(=O)C)O)O)O)O)O)O)[C@H](C(C)C)O	NPA000607	NFGCWHTNSA	QAKIWUJBGBNYFP	C39H62O10	Organic compounds	Lipids and lipid-like molecules	Fatty Acyls	Fatty alcohols
252.1361591	InChI=1S/C14H20O4/c1-9(7-8-15)5-6-12-10(2)13(17-4)11(3)14(16)18-12/h5-6,9,15H,7-8H2,1-4H3/b6-5+/t9-/m1/s1	CC1=C(OC(=O)C(=C1OC)C)/C=C/[C@@H](C)CCO	NPA000608	VUHVRTRXSA	UMPCSMLKUFSUIB	C14H20O4	Organic compounds	Lipids and lipid-like molecules	Fatty Acyls	Fatty alcohols
385.1314081	InChI=1S/C24H19NO4/c26-19-10-6-17(7-11-19)21-22(18-8-12-20(27)13-9-18)24(29)25(23(21)28)15-14-16-4-2-1-3-5-16/h1-13,26-27H,14-15H2	C1=CC=C(C=C1)CCN2C(=O)C(=C(C2=O)C3=CC=C(C=C3)O)C4=CC=C(C=C4)O	NPA000609	UHFFFAOYSA	SWPXDHGCFCVRKG	C24H19NO4	Organic compounds	Phenylpropanoids and polyketides	Stilbenes
464.0954761	InChI=1S/C21H20O12/c22-6-13-16(27)17(28)18(29)21(32-13)31-8-4-9-14(12(25)5-8)20(30)33-19(15(9)26)7-1-2-10(23)11(24)3-7/h1-5,13,16-18,21-29H,6H2/t13-,16-,17+,18-,21-/m1/s1	C1=CC(=C(C=C1C2=C(C3=CC(=CC(=C3C(=O)O2)O)O[C@H]4[C@@H]([C@H]([C@@H]([C@H](O4)CO)O)O)O)O)O)O	NPA000610	GUFUGUNKSA	DCVJFIZWKZXWRM	C21H20O12	Organic compounds	Organic oxygen compounds	Organooxygen compounds	Carbohydrates and carbohydrate conjugates
422.0970138	InChI=1S/C19H22N2O5S2/c1-11(16(25-4)8-17(23)26-5)15(24-3)7-6-13-9-27-19(20-13)14-10-28-18(21-14)12(2)22/h6-11,15H,1-5H3/b7-6+,16-8+	CC(C(/C=C/C1=CSC(=N1)C2=CSC(=N2)C(=O)C)OC)/C(=C\C(=O)OC)/OC	NPA000611	QICXOPSUSA	FJJCCBLQMQQDDM	C19H22N2O5S2	Organic compounds	Organic oxygen compounds	Organooxygen compounds	Carbonyl compounds
494.2165347	InChI=1S/C26H30N4O6/c1-3-14(2)22(26(35)36)29-24(32)19-13-16-15-7-4-5-8-17(15)28-23(16)18(27-19)10-11-21(31)30-12-6-9-20(30)25(33)34/h4-5,7-8,13-14,20,22,28H,3,6,9-12H2,1-2H3,(H,29,32)(H,33,34)(H,35,36)/t14-,20-,22-/m0/s1	CC[C@H](C)[C@@H](C(=O)O)NC(=O)C1=NC(=C2C(=C1)C3=CC=CC=C3N2)CCC(=O)N4CCC[C@H]4C(=O)O	NPA000612	FSJXIACGSA	GYEWKSZSKYZTOR	C26H30N4O6	Organic compounds	Alkaloids and derivatives	Harmala alkaloids
248.17763	InChI=1S/C16H24O2/c1-14(2)6-10-5-11-8-18-13(17-4)16(11)9-15(16,3)12(10)7-14/h5,10,12-13H,6-9H2,1-4H3/t10-,12+,13+,15-,16+/m1/s1	C[C@]12C[C@]13[C@H](OCC3=C[C@H]4[C@@H]2CC(C4)(C)C)OC	NPA000613	BEYOIGNWSA	OTTPPWWZWUBHFV	C16H24O2	Organic compounds	Organoheterocyclic compounds	Oxolanes
396.1586259	InChI=1S/C24H20N4O2/c1-14(29)22-23-18(17-7-3-5-9-20(17)27-23)12-21(28-22)24(30)25-11-10-15-13-26-19-8-4-2-6-16(15)19/h2-9,12-13,26-27H,10-11H2,1H3,(H,25,30)	CC(=O)C1=C2C(=CC(=N1)C(=O)NCCC3=CNC4=CC=CC=C43)C5=CC=CC=C5N2	NPA000614	UHFFFAOYSA	PCOBOAPRWGQQGA	C24H20N4O2	Organic compounds	Alkaloids and derivatives	Harmala alkaloids
518.3243538	InChI=1S/C30H46O7/c1-15(2)16-7-9-19-26(16,3)13-14-27(4)17-8-10-20-29(6,24(34)35)22(32)21(31)23(33)30(20,25(36)37)18(17)11-12-28(19,27)5/h8,15-16,18-23,31-33H,7,9-14H2,1-6H3,(H,34,35)(H,36,37)/t16-,18+,19-,20+,21+,22+,23-,26-,27-,28+,29+,30+/m1/s1	CC(C)[C@H]1CC[C@@H]2[C@@]1(CC[C@]3([C@]2(CC[C@H]4C3=CC[C@@H]5[C@@]4([C@@H]([C@H]([C@@H]([C@@]5(C)C(=O)O)O)O)O)C(=O)O)C)C)C	NPA000615	WCANRZOWSA	XQTYVRJXBNIGML	C30H46O7	Organic compounds	Lipids and lipid-like molecules	Prenol lipids	Triterpenoids
578.3090977	InChI=1S/C31H46O10/c1-22-14-8-4-3-5-10-18-25(38-2)20-23(33)15-9-6-11-16-24(17-12-7-13-19-27(34)39-22)40-31-30(37)29(36)28(35)26(21-32)41-31/h3,5-7,9-13,16,18-19,22-26,28-33,35-37H,4,8,14-15,17,20-21H2,1-2H3/b5-3+,9-6-,12-7+,16-11+,18-10?,19-13-/t22-,23+,24-,25+,26+,28+,29-,30+,31+/m1/s1	C[C@@H]1CCC/C=C/C=C[C@@H](C[C@H](C/C=C\C=C\[C@H](C/C=C/C=C\C(=O)O1)O[C@@H]2[C@H]([C@@H]([C@H]([C@@H](O2)CO)O)O)O)O)OC	NPA000616	NZBJPMFZSA	RQTSCDVSKIOZMR	C31H46O10	Organic compounds	Phenylpropanoids and polyketides	Macrolides and analogues
336.193674	InChI=1S/C19H28O5/c1-4-5-6-7-8-13(2)11-14(3)18(22)16-12-15(19(23)24-16)9-10-17(20)21/h9-13,16,18,22H,4-8H2,1-3H3,(H,20,21)/b10-9+,14-11+/t13?,16-,18+/m1/s1	CCCCCCC(C)/C=C(\C)/[C@@H]([C@H]1C=C(C(=O)O1)/C=C/C(=O)O)O	NPA000617	PSUWYRBNSA	JIEAIWBXHHLQAC	C19H28O5	Organic compounds	Lipids and lipid-like molecules	Fatty Acyls	Fatty alcohols
364.0713659	InChI=1S/C18H17ClO6/c1-8-4-14-15(25-14)6-10-3-2-9(24-10)5-11-16(18(22)23-8)12(20)7-13(21)17(11)19/h2-3,7-8,14-15,20-21H,4-6H2,1H3/t8-,14+,15-/m1/s1	C[C@@H]1C[C@H]2[C@H](O2)CC3=CC=C(O3)CC4=C(C(=CC(=C4Cl)O)O)C(=O)O1	NPA000618	UKXDHYTESA	CFVKDYMHTACQOE	C18H17ClO6	Organic compounds	Phenylpropanoids and polyketides	Macrolides and analogues
466.2202827	InChI=1S/C24H34O9/c1-6-7-8-18(27)32-16-10-23(11-29-14(3)25)17(9-13(16)2)33-21-19(28)20(31-15(4)26)22(23,5)24(21)12-30-24/h9,16-17,19-21,28H,6-8,10-12H2,1-5H3/t16-,17+,19+,20+,21+,22-,23+,24-/m0/s1	CCCCC(=O)O[C@H]1C[C@]2([C@@H](C=C1C)O[C@@H]3[C@@H]([C@H]([C@@]2([C@]34CO4)C)OC(=O)C)O)COC(=O)C	NPA000619	QFSIENHESA	QXHICULSTMOREA	C24H34O9	Organic compounds	Lipids and lipid-like molecules	Prenol lipids	Sesquiterpenoids
341.1393859	InChI=1S/C17H24ClNO4/c1-4-10(3)16(22)17(23)19-13(14(20)5-2)9-11-6-7-15(21)12(18)8-11/h6-8,10,13,16,21-22H,4-5,9H2,1-3H3,(H,19,23)/t10-,13-,16-/m0/s1	CC[C@H](C)[C@@H](C(=O)N[C@@H](CC1=CC(=C(C=C1)O)Cl)C(=O)CC)O	NPA000620	NKFCBESUSA	GQUNWFSEBZMTLB	C17H24ClNO4	Organic compounds	Benzenoids	Benzene and substituted derivatives	Phenethylamines
236.17763	InChI=1S/C15H24O2/c1-7(2)9-5-6-15(4)8(3)10-13(16)11(9)12(15)14(10)17/h7,9-14,16-17H,3,5-6H2,1-2,4H3/t9-,10?,11?,12?,13?,14?,15?/m1/s1	CC(C)[C@H]1CCC2(C3C1C(C(C3O)C2=C)O)C	NPA000621	FCKCIMNISA	JKWAVUHQXGRTII	C15H24O2	Organic compounds	Lipids and lipid-like molecules	Prenol lipids	Sesquiterpenoids
300.1626486	InChI=1S/C21H20N2/c1-4-21(3)10-9-14-11-13(2)20-19(18(14)16(21)12-22)15-7-5-6-8-17(15)23-20/h4-8,11,16,23H,1,9-10H2,2-3H3/t16-,21+/m0/s1	CC1=C2C(=C3[C@@H]([C@](CCC3=C1)(C)C=C)C#N)C4=CC=CC=C4N2	NPA000622	HRAATJIYSA	XJIAYNBCTIRYJS	C21H20N2	Organic compounds	Organoheterocyclic compounds	Indoles and derivatives	Carbazoles
224.17763	InChI=1S/C14H24O2/c1-8(2)10-5-6-14(4)9(3)12(10)13(16)11(14)7-15/h8-12,15H,5-7H2,1-4H3/t9?,10-,11+,12-,14-/m1/s1	CC1[C@@H]2[C@H](CC[C@]1([C@H](C2=O)CO)C)C(C)C	NPA000623	OOXFBGMTSA	QPWQKMWDBMZDGX	C14H24O2	Organic compounds	Lipids and lipid-like molecules	Prenol lipids	Monoterpenoids
345.7351081	InChI=1S/CHBrI2/c2-1(3)4/h1H	C(Br)(I)I	NPA000624	UHFFFAOYSA	PTGIGXMFLYACDM	CHBrI2	Organic compounds	Organohalogen compounds	Alkyl halides	Halomethanes
418.1991533	InChI=1S/C23H30O7/c1-3-4-5-6-15(24)10-16(25)11-18-9-14-7-13-8-17(29-2)12-19(26)20(13)22(27)21(14)23(28)30-18/h7-8,12,15-16,18,24-27H,3-6,9-11H2,1-2H3/t15-,16-,18+/m1/s1	CCCCC[C@H](C[C@H](C[C@@H]1CC2=C(C(=C3C(=C2)C=C(C=C3O)OC)O)C(=O)O1)O)O	NPA000625	NUJGCVRESA	BORADZXTFNEYDA	C23H30O7	Organic compounds	Organoheterocyclic compounds	Naphthopyrans	Naphthopyranones
380.1987594	InChI=1S/C24H28O4/c1-16(2)7-8-17-9-10-20(21(13-17)26-6)27-22-15-19(25-5)14-18-11-12-24(3,4)28-23(18)22/h7,9-15H,8H2,1-6H3	CC(=CCC1=CC(=C(C=C1)OC2=C3C(=CC(=C2)OC)C=CC(O3)(C)C)OC)C	NPA000626	UHFFFAOYSA	PJKJRKNAGXZAIT	C24H28O4	Organic compounds	Organoheterocyclic compounds	Benzopyrans	1-benzopyrans
1407.733291	InChI=1S/C65H101N17O16S/c1-9-35(7)51(68)65-80-47(31-99-65)62(96)75-42(25-33(3)4)57(91)74-41(21-22-49(84)85)56(90)81-52(34(5)6)63(97)70-24-15-14-19-39-54(88)72-40(20-16-23-66)55(89)82-53(36(8)10-2)64(98)79-43(26-37-17-12-11-13-18-37)58(92)76-44(27-38-30-69-32-71-38)59(93)78-46(29-50(86)87)61(95)77-45(28-48(67)83)60(94)73-39/h11-13,17-18,30,32-36,39-47,51-53H,9-10,14-16,19-29,31,66,68H2,1-8H3,(H2,6…	CC[C@H](C)[C@H]1C(=O)N[C@@H](C(=O)N[C@H](C(=O)N[C@@H](C(=O)N[C@H](C(=O)N[C@H](C(=O)N[C@@H](C(=O)N1)CCCN)CCCCNC(=O)[C@H](C(C)C)NC(=O)[C@@H](CCC(=O)O)NC(=O)[C@H](CC(C)C)NC(=O)[C@@H]2CSC(=N2)[C@H]([C@@H](C)CC)N)CC(=O)N)CC(=O)O)CC3=CN=CN3)CC4=CC=CC=C4	NPA000627	QTFUODODSA	CEYNDZAWLQGMQR	C65H101N17O16S	Organic compounds	Organic acids and derivatives	Carboxylic acids and derivatives	Amino acids, peptides, and analogues
472.35526	InChI=1S/C30H48O4/c1-18(9-10-24(33)27(4,5)34)19-11-16-30(8)25-20(12-15-29(19,30)7)28(6)14-13-23(32)26(2,3)22(28)17-21(25)31/h18-19,22,24,33-34H,9-17H2,1-8H3/t18-,19-,22+,24+,28-,29-,30+/m1/s1	C[C@H](CC[C@@H](C(C)(C)O)O)[C@H]1CC[C@@]2([C@@]1(CCC3=C2C(=O)C[C@@H]4[C@@]3(CCC(=O)C4(C)C)C)C)C	NPA000628	AMKDLFIQSA	LVGCWXNRZNCAJG	C30H48O4	Organic compounds	Lipids and lipid-like molecules	Prenol lipids	Triterpenoids
336.193674	InChI=1S/C19H28O5/c1-4-5-6-7-15-14(8-9-17(15)20)10-18(21)23-11-16-12(2)19(22)24-13(16)3/h5-6,12-16H,4,7-11H2,1-3H3/b6-5-/t12-,13+,14+,15+,16-/m0/s1	CC/C=C\C[C@@H]1[C@H](CCC1=O)CC(=O)OC[C@H]2[C@@H](C(=O)O[C@@H]2C)C	NPA000629	MVALDTSZSA	XUDSPOIZGCSHJD	C19H28O5	Organic compounds	Lipids and lipid-like molecules	Fatty Acyls	Lineolic acids and derivatives
366.3133952	InChI=1S/C23H42O3/c1-3-4-5-6-7-8-9-10-11-12-13-14-15-16-18-23(2)22(25)20-21(26-23)17-19-24/h20,24H,3-19H2,1-2H3	CCCCCCCCCCCCCCCCC1(C(=O)C=C(O1)CCO)C	NPA000630	UHFFFAOYSA	UKBAAKDRBGMWAJ	C23H42O3	Organic compounds	Organoheterocyclic compounds	Dihydrofurans	Furanones
164.0837296	InChI=1S/C10H12O2/c1-9(11)12-8-7-10-5-3-2-4-6-10/h2-6H,7-8H2,1H3	CC(=O)OCCC1=CC=CC=C1	NPA000631	UHFFFAOYSA	MDHYEMXUFSJLGV	C10H12O2	Organic compounds	Benzenoids	Benzene and substituted derivatives
213.24565	InChI=1S/C14H31N/c1-14(2)12-10-8-6-4-3-5-7-9-11-13-15/h14H,3-13,15H2,1-2H3	CC(C)CCCCCCCCCCCN	NPA000632	UHFFFAOYSA	VFFDVELHRCMPLY	C14H31N	Organic compounds	Organic nitrogen compounds	Organonitrogen compounds	Amines
346.1780239	InChI=1S/C20H26O5/c1-10(2)13-15(22)16(23)20(24)17-14-11(9-25-17)12(21)5-6-18(14,3)7-8-19(13,20)4/h9-10,13,15,22,24H,5-8H2,1-4H3/t13-,15+,18-,19+,20+/m1/s1	CC(C)[C@@H]1[C@@H](C(=O)[C@]2([C@]1(CC[C@]3(CCC(=O)C4=COC2=C43)C)C)O)O	NPA000633	NJVWMADFSA	GTMCLZNDMPCRDS	C20H26O5	Organic compounds	Organic oxygen compounds	Organooxygen compounds	Carbonyl compounds
804.4170254	InChI=1S/C41H56N8O9/c1-5-25(4)36-40(57)47-32(22-50)41(58)49-21-24(3)16-33(49)39(56)45-28(17-26-8-6-23(2)7-9-26)19-43-31(18-27-10-12-29(51)13-11-27)37(54)44-20-35(53)46-30(38(55)48-36)14-15-34(42)52/h6-13,19,24-25,28,30-33,36,50-51H,5,14-18,20-22H2,1-4H3,(H2,42,52)(H,44,54)(H,45,56)(H,46,53)(H,47,57)(H,48,55)/t24-,25-,28-,30+,31-,32-,33-,36-/m0/s1	CC[C@H](C)[C@H]1C(=O)N[C@H](C(=O)N2C[C@H](C[C@H]2C(=O)N[C@H](C=N[C@H](C(=O)NCC(=O)N[C@@H](C(=O)N1)CCC(=O)N)CC3=CC=C(C=C3)O)CC4=CC=C(C=C4)C)C)CO	NPA000634	LJLGRGJKSA	IFBHVTFUCLENGH	C41H56N8O9	Organic compounds	Organic acids and derivatives	Carboxylic acids and derivatives	Amino acids, peptides, and analogues
615.2963011	InChI=1S/C23H45N5O14/c24-2-7-13(32)15(34)10(27)21(37-7)41-19-9(4-30)39-23(17(19)36)42-20-12(31)5(25)1-6(26)18(20)40-22-11(28)16(35)14(33)8(3-29)38-22/h5-23,29-36H,1-4,24-28H2/t5-,6+,7-,8-,9-,10-,11-,12+,13-,14-,15-,16-,17-,18-,19-,20-,21-,22-,23+/m1/s1	C1[C@H]([C@@H]([C@H]([C@@H]([C@H]1N)O[C@@H]2[C@@H]([C@H]([C@@H]([C@H](O2)CO)O)O)N)O[C@H]3[C@@H]([C@@H]([C@H](O3)CO)O[C@@H]4[C@@H]([C@H]([C@@H]([C@H](O4)CN)O)O)N)O)O)N	NPA000635	VZXHOKRSSA	UOZODPSAJZTQNH	C23H45N5O14	Organic compounds	Organic oxygen compounds	Organooxygen compounds	Carbohydrates and carbohydrate conjugates
194.0942943	InChI=1S/C11H14O3/c1-3-5-8(12)11-9(13)6-4-7-10(11)14-2/h4,6-7,13H,3,5H2,1-2H3	CCCC(=O)C1=C(C=CC=C1OC)O	NPA000636	UHFFFAOYSA	TXXLJMJEOFIJKL	C11H14O3	Organic compounds	Organic oxygen compounds	Organooxygen compounds	Carbonyl compounds
194.0579088	InChI=1S/C10H10O4/c11-6-3-1-2-5-7(12)4-8(13)10(14)9(5)6/h1-3,8,10-11,13-14H,4H2/t8-,10-/m0/s1	C1[C@@H]([C@@H](C2=C(C1=O)C=CC=C2O)O)O	NPA000637	WPRPVWTQSA	QOVAQJFUUCNXQE	C10H10O4	Organic compounds	Benzenoids	Tetralins
1155.739314	InChI=1S/C60H105N3O18/c1-35(19-15-13-11-12-14-18-26-63-59(61-9)62-10)27-39(5)56-38(4)20-16-17-21-46(65)40(6)50(69)29-43(64)28-44(79-55(75)33-54(73)74)30-45-31-52(71)57(76)60(78,81-45)34-53(72)37(3)23-24-47(66)41(7)51(70)32-49(68)36(2)22-25-48(67)42(8)58(77)80-56/h11-12,16-17,20-22,25,35-53,56-57,64-72,76,78H,13-15,18-19,23-24,26-34H2,1-10H3,(H,73,74)(H2,61,62,63)/b12-11+,20-16-,21-17-,25-22-	CC1CCC(C(C(CC(C(/C=C\C(C(C(=O)OC(C(/C=C\C=C/C(C(C(CC(CC(CC2CC(C(C(O2)(CC1O)O)O)O)OC(=O)CC(=O)O)O)O)C)O)C)C(C)CC(C)CCC/C=C/CCCNC(=NC)NC)C)O)C)O)O)C)O	NPA000638	XZTXNOEUSA	VPKNCDAKMALJNH	C60H105N3O18	Organic compounds	Phenylpropanoids and polyketides	Macrolides and analogues
248.1412445	InChI=1S/C15H20O3/c1-10-12(15(2,3)7-6-13(10)16)5-4-11-8-14(17)18-9-11/h4-5,8,10,12H,6-7,9H2,1-3H3/b5-4+/t10-,12-/m0/s1	C[C@H]1[C@@H](C(CCC1=O)(C)C)/C=C/C2=CC(=O)OC2	NPA000639	XVHVLHHCSA	RYWMKAMLWXSVJC	C15H20O3	Organic compounds	Organoheterocyclic compounds	Dihydrofurans	Furanones
282.1467238	InChI=1S/C15H22O5/c1-8-9(16)7-10-14(2,11(8)12(17)18)5-4-6-15(10,3)13(19)20/h9-10,16H,4-7H2,1-3H3,(H,17,18)(H,19,20)/t9-,10+,14-,15-/m0/s1	CC1=C([C@]2(CCC[C@]([C@@H]2C[C@@H]1O)(C)C(=O)O)C)C(=O)O	NPA000640	OWLDWWDNSA	CEIDCYCXCMFPMO	C15H22O5	Organic compounds	Organic acids and derivatives	Carboxylic acids and derivatives	Dicarboxylic acids and derivatives
625.3938303	InChI=1S/C32H55N3O9/c1-15-20(10)23-32(41)44-24(17(4)5)27(36)33(12)21(11)30(39)42-25(18(6)7)28(37)34(13)22(16(2)3)31(40)43-26(19(8)9)29(38)35(23)14/h16-26H,15H2,1-14H3/t20-,21?,22-,23-,24+,25+,26+/m0/s1	CC[C@H](C)[C@H]1C(=O)O[C@@H](C(=O)N(C(C(=O)O[C@@H](C(=O)N([C@H](C(=O)O[C@@H](C(=O)N1C)C(C)C)C(C)C)C)C(C)C)C)C)C(C)C	NPA000641	BXEKCNPMSA	XAMQMLHUKZPWHG	C32H55N3O9	Organic compounds	Organic acids and derivatives	Peptidomimetics	Depsipeptides
412.209718	InChI=1S/C21H32O8/c1-11-5-6-14-20(2,3)15(22)7-8-21(14,4)13(11)10-29-17(19(27)28)12(18(25)26)9-16(23)24/h5,12-15,17,22H,6-10H2,1-4H3,(H,23,24)(H,25,26)(H,27,28)/t12-,13-,14-,15-,17+,21+/m0/s1	CC1=CC[C@@H]2[C@@]([C@H]1CO[C@H]([C@H](CC(=O)O)C(=O)O)C(=O)O)(CC[C@@H](C2(C)C)O)C	NPA000642	OECSREOESA	RIUQIOHIZIJIQO	C21H32O8	Organic compounds	Organic acids and derivatives	Carboxylic acids and derivatives	Tricarboxylic acids and derivatives
351.2198292	InChI=1S/C23H29NO2/c1-21(2)7-5-8-23(4)16(21)6-9-22(3)14-11-15(25)20(26)19-18(14)13(12-24-19)10-17(22)23/h11-12,16-17,24H,5-10H2,1-4H3/t16-,17-,22-,23-/m0/s1	C[C@]12CCCC([C@@H]1CC[C@@]3([C@@H]2CC4=CNC5=C4C3=CC(=O)C5=O)C)(C)C	NPA000643	DODAUVCRSA	QQSKDUQABBXCAA	C23H29NO2	Organic compounds	Organoheterocyclic compounds	Indoles and derivatives
330.0739528	InChI=1S/C17H14O7/c1-22-10-3-4-11-14(15(10)17(21)23-2)16(20)13-9(19)5-8(7-18)6-12(13)24-11/h3-6,18-19H,7H2,1-2H3	COC1=C(C2=C(C=C1)OC3=C(C2=O)C(=CC(=C3)CO)O)C(=O)OC	NPA000644	UHFFFAOYSA	LIPBAIRNIBQWHJ	C17H14O7	Organic compounds	Organoheterocyclic compounds	Benzopyrans	1-benzopyrans
492.1024931	InChI=1S/C22H24N2O7S2/c1-12(25)31-16-5-7-30-11-14-9-22(33-3)19(27)23-17-13(10-29-6-4-15(17)26)8-21(23,32-2)20(28)24(22)18(14)16/h4-7,10-11,15-18,26H,8-9H2,1-3H3/t15-,16-,17-,18-,21+,22+/m0/s1	CC(=O)O[C@H]1C=COC=C2[C@@H]1N3C(=O)[C@@]4(CC5=COC=C[C@@H]([C@H]5N4C(=O)[C@@]3(C2)SC)O)SC	NPA000645	NEEVBFIGSA	FKTWUGWPZKJARC	C22H24N2O7S2	Organic compounds	Organic acids and derivatives	Carboxylic acids and derivatives	Amino acids, peptides, and analogues
291.1834437	InChI=1S/C17H25NO3/c1-3-4-9-15(19)13-14(2)8-5-6-10-16(20)18-12-7-11-17(18)21/h5-6,8,10,13,15,19H,3-4,7,9,11-12H2,1-2H3/b8-5+,10-6+,14-13+	CCCCC(/C=C(\C)/C=C/C=C/C(=O)N1CCCC1=O)O	NPA000646	YLVBRBDGSA	ZYPGADGCNXOUJP	C17H25NO3	Organic compounds	Organoheterocyclic compounds	Pyrrolidines	N-acylpyrrolidines
575.3107694	InChI=1S/C32H41N5O5/c1-17(2)12-25-29(39)36-11-7-10-26(36)32(41)37(25)30(40)31(42-32,18(3)4)34-28(38)20-13-22-21-8-6-9-23-27(21)19(15-33-23)14-24(22)35(5)16-20/h6,8-9,13,15,17-18,20,24-26,33,41H,7,10-12,14,16H2,1-5H3,(H,34,38)/t20-,24+,25-,26-,31+,32-/m0/s1	CC(C)C[C@H]1C(=O)N2CCC[C@H]2[C@]3(N1C(=O)[C@](O3)(C(C)C)NC(=O)[C@@H]4CN([C@@H]5CC6=CNC7=CC=CC(=C67)C5=C4)C)O	NPA000647	JJANYQHSSA	YDOTUXAWKBPQJW	C32H41N5O5	Organic compounds	Alkaloids and derivatives	Ergoline and derivatives	Lysergic acids and derivatives
614.3082421	InChI=1S/C29H47ClN4O8/c1-18(2)24(26(38)32-22(29(41)42)15-12-19-10-13-20(36)14-11-19)34(3)28(40)23(17-35)33-27(39)25(37)21(31)9-7-5-4-6-8-16-30/h10-11,13-14,18,21-25,35-37H,4-9,12,15-17,31H2,1-3H3,(H,32,38)(H,33,39)(H,41,42)/t21-,22+,23+,24+,25+/m1/s1	CC(C)[C@@H](C(=O)N[C@@H](CCC1=CC=C(C=C1)O)C(=O)O)N(C)C(=O)[C@H](CO)NC(=O)[C@H]([C@@H](CCCCCCCCl)N)O	NPA000648	RYWAYVEBSA	QYOGCHNVZHLFTR	C29H47ClN4O8	Organic compounds	Organic acids and derivatives	Peptidomimetics	Hybrid peptides
306.1579572	InChI=1S/C16H22N2O4/c1-11(2)9-16(22-3)14(20)17-15(21,13(19)18-16)10-12-7-5-4-6-8-12/h4-8,11,21H,9-10H2,1-3H3,(H,17,20)(H,18,19)/t15-,16+/m1/s1	CC(C)C[C@@]1(C(=O)N[C@](C(=O)N1)(CC2=CC=CC=C2)O)OC	NPA000649	CVEARBPZSA	NDEDJEICWCDGNY	C16H22N2O4	Organic compounds	Organic acids and derivatives	Carboxylic acids and derivatives	Amino acids, peptides, and analogues
252.1725446	InChI=1S/C15H24O3/c1-10(2)8-6-7-9-13-11(3)14(16)12(4)15(17-5)18-13/h10H,6-9H2,1-5H3	CC1=C(OC(=C(C1=O)C)OC)CCCCC(C)C	NPA000650	UHFFFAOYSA	CQZKGVGLZIZBMC	C15H24O3	Organic compounds	Organoheterocyclic compounds	Pyrans	Pyranones and derivatives
248.1412445	InChI=1S/C15H20O3/c1-8-5-11-9(6-10(8)16)15(4)7-12(18-11)13(17)14(15,2)3/h5-6,12-13,16-17H,7H2,1-4H3/t12-,13-,15-/m1/s1	CC1=C(C=C2C(=C1)O[C@@H]3C[C@]2(C([C@@H]3O)(C)C)C)O	NPA000651	UMVBOHGHSA	IIZJJEQOUQCDCO	C15H20O3	Organic compounds	Organoheterocyclic compounds	Benzopyrans	1-benzopyrans
296.1259884	InChI=1S/C15H20O6/c1-4-9(2)15(19)21-13-7-8-14(18)20-12(13)6-5-11(17)10(3)16/h4,7-8,10,12-13,16H,5-6H2,1-3H3/b9-4+	C/C=C(\C)/C(=O)OC1C=CC(=O)OC1CCC(=O)C(C)O	NPA000652	RUDMXATFSA	DZUFXUWCLMAHIK	C15H20O6	Organic compounds	Organoheterocyclic compounds	Pyrans	Pyranones and derivatives
320.1623739	InChI=1S/C18H24O5/c1-3-4-5-6-7-8-13-11-14(19)16-18(23-16,15(13)20)10-9-12(2)17(21)22/h7-9,11,15-16,20H,3-6,10H2,1-2H3,(H,21,22)/b8-7+,12-9+/t15-,16+,18-/m0/s1	CCCCC/C=C/C1=CC(=O)[C@@H]2[C@]([C@H]1O)(O2)C/C=C(\C)/C(=O)O	NPA000653	YICCVNQVSA	GOKUWFBEIWEHHF	C18H24O5	Organic compounds	Lipids and lipid-like molecules	Fatty Acyls	Fatty acids and conjugates
338.1729386	InChI=1S/C18H26O6/c1-11-4-2-5-13(19)6-3-7-14(20)8-12-9-15(21)10-16(22)17(12)18(23)24-11/h9-11,13-14,19-22H,2-8H2,1H3/t11-,13?,14?/m0/s1	C[C@H]1CCCC(CCCC(CC2=CC(=CC(=C2C(=O)O1)O)O)O)O	NPA000654	XGNXJENSSA	RUKNLXKLHDXQSW	C18H26O6	Organic compounds	Phenylpropanoids and polyketides	Macrolides and analogues
1020.68347	InChI=1S/C52H92N8O12/c1-13-34(12)20-18-16-14-15-17-19-21-35-27-42(62)54-36(22-23-41(53)61)46(65)55-37(24-29(2)3)47(66)56-38(25-30(4)5)49(68)59-44(32(8)9)51(70)58-40(28-43(63)64)48(67)57-39(26-31(6)7)50(69)60-45(33(10)11)52(71)72-35/h29-40,44-45H,13-28H2,1-12H3,(H2,53,61)(H,54,62)(H,55,65)(H,56,66)(H,57,67)(H,58,70)(H,59,68)(H,60,69)(H,63,64)/t34?,35?,36-,37-,38+,39+,40-,44-,45-/m0/s1	CCC(C)CCCCCCCCC1CC(=O)N[C@H](C(=O)N[C@H](C(=O)N[C@@H](C(=O)N[C@H](C(=O)N[C@H](C(=O)N[C@@H](C(=O)N[C@H](C(=O)O1)C(C)C)CC(C)C)CC(=O)O)C(C)C)CC(C)C)CC(C)C)CCC(=O)N	NPA000655	WXXNZXMZSA	RERWMTKHDRRQPC	C52H92N8O12	Organic compounds	Organic acids and derivatives	Peptidomimetics	Depsipeptides
272.250401	InChI=1S/C20H32/c1-13(2)16-10-11-20(5)12-18-15(4)6-8-17(18)14(3)7-9-19(16)20/h7,15-19H,1,6,8-12H2,2-5H3/b14-7-/t15-,16-,17-,18-,19?,20-/m1/s1	C[C@@H]1CC[C@H]/2[C@@H]1C[C@]3(CC[C@@H](C3C/C=C2/C)C(=C)C)C	NPA000656	QIHNCSAQSA	QZVJAIKGBMBQTR	C20H32	Organic compounds	Lipids and lipid-like molecules	Prenol lipids	Diterpenoids
270.1368278	InChI=1S/C16H18N2O2/c1-11(2)9-14-15(19)17-13(16(20)18(14)3)10-12-7-5-4-6-8-12/h4-11H,1-3H3,(H,17,19)/b13-10+,14-9+	CC(C)/C=C/1\C(=O)N/C(=C/C2=CC=CC=C2)/C(=O)N1C	NPA000657	JUCMHCFKSA	CTZGZVHXTTYHAK	C16H18N2O2	Organic compounds	Organoheterocyclic compounds	Diazines	Pyrazines
332.0896029	InChI=1S/C17H16O7/c1-8-4-11(18)15(12(19)5-8)16(21)14-10(17(22)24-3)6-9(23-2)7-13(14)20/h4-7,18-20H,1-3H3	CC1=CC(=C(C(=C1)O)C(=O)C2=C(C=C(C=C2C(=O)OC)OC)O)O	NPA000658	UHFFFAOYSA	XKIBNYJGNBTYMP	C17H16O7	Organic compounds	Benzenoids	Benzene and substituted derivatives	Benzophenones
285.100108	InChI=1S/C16H15NO4/c1-21-14-15(19)17-11-8-5-9-12(18)13(11)16(14,20)10-6-3-2-4-7-10/h2-9,14,18,20H,1H3,(H,17,19)/t14-,16+/m1/s1	CO[C@@H]1C(=O)NC2=C([C@]1(C3=CC=CC=C3)O)C(=CC=C2)O	NPA000659	ZBFHGGJFSA	LHXTYJMHVVJZME	C16H15NO4	Organic compounds	Organoheterocyclic compounds	Quinolines and derivatives	Phenylquinolines
514.1838972	InChI=1S/C27H30O10/c1-12-22(7)18(34-15(4)28)26-13(2)24(10-9-17(30)35-21(24,5)6)11-16(29)23(26,8)25(12)19(31)33-14(3)27(25,37-26)20(32)36-22/h9-10,14,16,18,29H,1-2,11H2,3-8H3/t14-,16-,18-,22+,23-,24+,25+,26+,27-/m0/s1	C[C@H]1[C@@]23C(=O)O[C@]4([C@@H]([C@]5(O2)C(=C)[C@]6(C[C@@H]([C@]5([C@@]3(C4=C)C(=O)O1)C)O)C=CC(=O)OC6(C)C)OC(=O)C)C	NPA000660	FDJQMSBESA	RPVGSSWTJOSAQC	C27H30O10	Organic compounds	Organic acids and derivatives	Carboxylic acids and derivatives	Tetracarboxylic acids and derivatives
307.0294586	InChI=1S/C12H10ClN5OS/c1-18-10-5-3(12(18)20)2-4(11(16)19)17-9(5)7(14)6(13)8(10)15/h2H,14-15H2,1H3,(H2,16,19)	CN1C2=C(C(=C(C3=C2C(=CC(=N3)C(=O)N)C1=S)N)Cl)N	NPA000661	UHFFFAOYSA	MDUNZVLKLOSLRK	C12H10ClN5OS	Organic compounds	Organoheterocyclic compounds	Quinolines and derivatives	Quinoline carboxamides
1660.736915	InChI=1S/C74H104N18O26/c1-6-35(2)16-9-7-8-10-22-55(96)84-45(25-39-32-79-43-20-14-12-17-40(39)43)68(111)87-47(28-54(78)95)69(112)89-50(31-61(105)106)71(114)92-63-38(5)118-74(117)51(26-52(93)41-18-11-13-19-42(41)76)90-73(116)62(36(3)24-58(99)100)91-70(113)46(27-53(77)94)85-57(98)33-80-65(108)48(29-59(101)102)86-64(107)37(4)82-67(110)49(30-60(103)104)88-66(109)44(21-15-23-75)83-56(97)34-81-72(63)115…	CCC(C)CCCCCCC(=O)N[C@@H](CC1=CNC2=CC=CC=C21)C(=O)N[C@H](CC(=O)N)C(=O)N[C@@H](CC(=O)O)C(=O)N[C@H]3[C@@H](OC(=O)[C@@H](NC(=O)[C@@H](NC(=O)[C@H](NC(=O)CNC(=O)[C@@H](NC(=O)[C@H](NC(=O)[C@@H](NC(=O)[C@@H](NC(=O)CNC3=O)CCCN)CC(=O)O)C)CC(=O)O)CC(=O)N)C(C)CC(=O)O)CC(=O)C4=CC=CC=C4N)C	NPA000662	WPOLFSPWSA	YWQYYJJPLVGCSY	C74H104N18O26	Organic compounds	Organic acids and derivatives	Peptidomimetics	Depsipeptides
352.1522031	InChI=1S/C18H24O7/c1-9(2)6-7-17(21)12-11(20)18-8-10(19)15(3,4)22-14(18)13(17)24-16(5,23-12)25-18/h10-14,19-21H,1,8H2,2-5H3/t10-,11+,12+,13-,14+,16+,17-,18-/m1/s1	CC(=C)C#C[C@]1([C@@H]2[C@@H]([C@]34C[C@H](C(O[C@H]3[C@H]1O[C@](O2)(O4)C)(C)C)O)O)O	NPA000663	QTCMRCDBSA	MJQXSOWPXAGTAX	C18H24O7	Organic compounds	Organic oxygen compounds	Organooxygen compounds	Ortho esters
150.0316941	InChI=1S/C8H6O3/c9-6-3-1-2-5-4-11-8(10)7(5)6/h1-3,9H,4H2	C1C2=C(C(=CC=C2)O)C(=O)O1	NPA000664	UHFFFAOYSA	PTWPWUVEQZXOFJ	C8H6O3	Organic compounds	Organoheterocyclic compounds	Isocoumarans	Isobenzofuranones
288.0633881	InChI=1S/C15H12O6/c16-9-3-1-8(2-4-9)15(20)7-21-12-6-10(17)5-11(18)13(12)14(15)19/h1-6,16-18,20H,7H2/t15-/m1/s1	C1[C@](C(=O)C2=C(C=C(C=C2O1)O)O)(C3=CC=C(C=C3)O)O	NPA000665	OAHLLOKOSA	KQONMRLNMDVDTG	C15H12O6	Organic compounds	Phenylpropanoids and polyketides	Isoflavonoids	Isoflavans
440.2562743	InChI=1S/C27H36O5/c1-17-16-25(5,24(30-8)31-20(17)4)18(2)14-12-10-9-11-13-15-26(6)22-19(3)21(28)27(26,7)23(29)32-22/h9-16,19-20,22,24H,1-8H3/b11-9+,12-10+,15-13+,18-14+/t19-,20+,22-,24-,25-,26?,27-/m0/s1	C[C@@H]1[C@H]2C([C@@](C1=O)(C(=O)O2)C)(C)/C=C/C=C/C=C/C=C(\C)/[C@@]3(C=C([C@H](O[C@@H]3OC)C)C)C	NPA000666	NKFCINIFSA	SZIURECWIJTTNO	C27H36O5	Organic compounds	Organoheterocyclic compounds	Lactones	Delta valerolactones
432.2525263	InChI=1S/C26H32N4O2/c31-25(29-13-5-9-21-7-1-3-11-23(21)29)19-27-15-17-28(18-16-27)20-26(32)30-14-6-10-22-8-2-4-12-24(22)30/h1-4,7-8,11-12H,5-6,9-10,13-20H2	C1CC2=CC=CC=C2N(C1)C(=O)CN3CCN(CC3)CC(=O)N4CCCC5=CC=CC=C54	NPA000667	UHFFFAOYSA	YGKRJEXYSRSPEU	C26H32N4O2	Organic compounds	Organoheterocyclic compounds	Quinolines and derivatives	Hydroquinolines
332.1835032	InChI=1S/C16H28O7/c17-12-9-10-15(21)16(12,22)14(20)11(23-15)7-5-3-1-2-4-6-8-13(18)19/h11-12,14,17,20-22H,1-10H2,(H,18,19)/t11-,12+,14-,15-,16+/m1/s1	C1C[C@@]2([C@]([C@H]1O)([C@@H]([C@H](O2)CCCCCCCCC(=O)O)O)O)O	NPA000668	IPQWEPCOSA	MJUTVWBUXZBUHW	C16H28O7	Organic compounds	Lipids and lipid-like molecules	Fatty Acyls	Fatty acids and conjugates
464.1601809	InChI=1S/C24H29ClO7/c1-11(13(3)26)7-8-15-9-16-17(10-30-15)18-19-22(28)31-14(4)12(2)24(19,29-6)32-23(18,5)21(27)20(16)25/h7-14,18-19,26H,1-6H3/b8-7+/t11-,12-,13-,14-,18-,19+,23+,24-/m1/s1	C[C@@H]1[C@H](OC(=O)[C@H]2[C@@]1(O[C@]3([C@@H]2C4=COC(=CC4=C(C3=O)Cl)/C=C/[C@@H](C)[C@@H](C)O)C)OC)C	NPA000669	NCCWVHROSA	XULBVHWQPPYAAY	C24H29ClO7	Organic compounds	Organoheterocyclic compounds	Lactones	Delta valerolactones
349.1525375	InChI=1S/C18H23NO6/c1-11(4-6-16(22)25-2)3-5-12-15(21)9-13-14(17(12)23)10-19(7-8-20)18(13)24/h3,9,20-21,23H,4-8,10H2,1-2H3/b11-3+	C/C(=C\CC1=C(C=C2C(=C1O)CN(C2=O)CCO)O)/CCC(=O)OC	NPA000670	QDEBKDIKSA	DSGSGFVHXMECPA	C18H23NO6	Organic compounds	Organoheterocyclic compounds	Isoindoles and derivatives	Isoindolines
1046.589964	InChI=1S/C51H82N8O15/c1-6-27(2)19-28(3)13-11-9-7-8-10-12-14-40(67)54-35-21-33(62)24-53-49(72)44-45(68)29(4)25-59(44)51(74)43(38(65)23-39(52)66)57-48(71)42(37(64)20-31-15-17-32(61)18-16-31)56-47(70)36-22-34(63)26-58(36)50(73)41(30(5)60)55-46(35)69/h15-18,27-30,33-38,41-45,60-65,68H,6-14,19-26H2,1-5H3,(H2,52,66)(H,53,72)(H,54,67)(H,55,69)(H,56,70)(H,57,71)/t27?,28?,29-,30+,33+,34+,35-,36-,37+,38+,4…	CCC(C)CC(C)CCCCCCCCC(=O)N[C@H]1C[C@H](CNC(=O)[C@@H]2[C@H]([C@H](CN2C(=O)[C@@H](NC(=O)[C@@H](NC(=O)[C@@H]3C[C@H](CN3C(=O)[C@@H](NC1=O)[C@@H](C)O)O)[C@@H](CC4=CC=C(C=C4)O)O)[C@@H](CC(=O)N)O)C)O)O	NPA000671	GJNUVZHBSA	PMBUXEBEPGKBPM	C51H82N8O15	Organic compounds	Organic acids and derivatives	Carboxylic acids and derivatives	Amino acids, peptides, and analogues
800.4063113	InChI=1S/C39H61NO16/c1-5-6-10-24(3)37(56-36(50)20-27(39(53)54)18-34(47)48)32(55-35(49)19-26(38(51)52)17-33(45)46)16-23(2)15-28(41)11-7-8-12-29(42)21-31(44)25(4)40-14-9-13-30(43)22-40/h9,13-14,22-29,31-32,37,41-42,44H,5-8,10-12,15-21H2,1-4H3,(H4-,43,45,46,47,48,51,52,53,54)/p+1	CCCCC(C)C(C(CC(C)CC(CCCCC(CC(C(C)[N+]1=CC=CC(=C1)O)O)O)O)OC(=O)CC(CC(=O)O)C(=O)O)OC(=O)CC(CC(=O)O)C(=O)O	NPA000672	UHFFFAOYSA	PUBXIIADYBXHSN	C39H62NO16+	Organic compounds	Organic acids and derivatives	Carboxylic acids and derivatives	Hexacarboxylic acids and derivatives
204.1878008	InChI=1S/C15H24/c1-7-15(6)9-8-13(11(2)3)10-14(15)12(4)5/h7,13-14H,1-2,4,8-10H2,3,5-6H3/t13-,14+,15-/m1/s1	CC(=C)[C@@H]1CC[C@@]([C@@H](C1)C(=C)C)(C)C=C	NPA000673	QLFBSQMISA	OPFTUNCRGUEPRZ	C15H24	Organic compounds	Lipids and lipid-like molecules	Prenol lipids	Sesquiterpenoids
412.3341306	InChI=1S/C28H44O2/c1-17(2)18(3)7-8-19(4)22-9-10-23-26-24(12-14-28(22,23)6)27(5)13-11-21(29)15-20(27)16-25(26)30/h7-8,16-19,21-24,29-30H,9-15H2,1-6H3/b8-7+/t18-,19+,21-,22?,23-,24?,27-,28+/m0/s1	C[C@H](/C=C/[C@H](C)C(C)C)C1CC[C@@H]2[C@@]1(CCC3C2=C(C=C4[C@@]3(CC[C@@H](C4)O)C)O)C	NPA000674	FPSYJCJRSA	FRIHYFDWJYSSFE	C28H44O2	Organic compounds	Lipids and lipid-like molecules	Steroids and steroid derivatives	Ergostane steroids
418.1991533	InChI=1S/C23H30O7/c1-3-4-5-6-7-8-17(24)19-16-11-14-12-23(10-9-18(25)29-23)28-13-15(14)20(26)22(16,2)30-21(19)27/h9-10,16-17,19,24H,3-8,11-13H2,1-2H3/t16-,17?,19+,22-,23-/m1/s1	CCCCCCCC([C@@H]1[C@H]2CC3=C(CO[C@]4(C3)C=CC(=O)O4)C(=O)[C@@]2(OC1=O)C)O	NPA000675	OYFJEQRESA	IWTQEDJIBDRKRZ	C23H30O7	Organic compounds	Lipids and lipid-like molecules	Fatty Acyls	Fatty alcohols
294.1103383	InChI=1S/C15H18O6/c1-9-7-11(15(18)19)8-13(20-3)14(9)12(17)5-4-6-21-10(2)16/h7-8H,4-6H2,1-3H3,(H,18,19)	CC1=C(C(=CC(=C1)C(=O)O)OC)C(=O)CCCOC(=O)C	NPA000676	UHFFFAOYSA	WSAZTNNXXIHOMS	C15H18O6	Organic compounds	Organic oxygen compounds	Organooxygen compounds	Carbonyl compounds
284.0797069	InChI=1S/C15H12N2O4/c1-6-4-8(18)16-12-10(6)14(20)11-7(2)5-9(19)17(3)13(11)15(12)21/h4-5H,1-3H3,(H,16,18)	CC1=CC(=O)NC2=C1C(=O)C3=C(C2=O)N(C(=O)C=C3C)C	NPA000677	UHFFFAOYSA	KJYPAIRTXRKKHG	C15H12N2O4	Organic compounds	Organoheterocyclic compounds	Quinolines and derivatives	Quinoline quinones
194.0579088	InChI=1S/C10H10O4/c1-5-10-6(3-9(13)14-5)2-7(11)4-8(10)12/h2,4-5,11-12H,3H2,1H3	CC1C2=C(C=C(C=C2CC(=O)O1)O)O	NPA000678	UHFFFAOYSA	AIJQFRIMFUSUEZ	C10H10O4	Organic compounds	Organoheterocyclic compounds	Benzopyrans	2-benzopyrans
224.104859	InChI=1S/C12H16O4/c1-7(13)11(15)5-12-8-3-2-4-10(14)9(8)6-16-12/h2-4,7,11-15H,5-6H2,1H3	CC(C(CC1C2=C(CO1)C(=CC=C2)O)O)O	NPA000679	UHFFFAOYSA	VWNBIHJYLBWFKS	C12H16O4	Organic compounds	Organoheterocyclic compounds	Isocoumarans
234.1004423	InChI=1S/C12H14N2O3/c1-7-11(16)14-10(12(17)13-7)6-8-2-4-9(15)5-3-8/h2-5,7,10,15H,6H2,1H3,(H,13,17)(H,14,16)/t7-,10-/m0/s1	C[C@H]1C(=O)N[C@H](C(=O)N1)CC2=CC=C(C=C2)O	NPA000680	XVKPBYJWSA	MFUNIDMQFPXVGU	C12H14N2O3	Organic compounds	Organic acids and derivatives	Carboxylic acids and derivatives	Amino acids, peptides, and analogues
276.0997736	InChI=1S/C15H16O5/c1-13-3-9(13)8-2-7(11(16)17)10-4-19-12(18)15(6-20-15)14(8,10)5-13/h2,8-10H,3-6H2,1H3,(H,16,17)/t8-,9+,10+,13-,14-,15-/m1/s1	C[C@]12C[C@H]1[C@H]3C=C([C@H]4[C@]3(C2)[C@@]5(CO5)C(=O)OC4)C(=O)O	NPA000681	KRFMCOFKSA	QZXYENXDDHSXAD	C15H16O5	Organic compounds	Organoheterocyclic compounds	Lactones	Delta valerolactones
546.2828829	InChI=1S/C30H42O9/c1-9-14(2)25(37-16(4)31)15(3)17-12-18(32)22-24(35)27-29(7,39-26(22)23(17)34)11-10-20-30(27,8)19(33)13-21(38-20)28(5,6)36/h9,12,15,19-21,24-25,27,33,35-36H,10-11,13H2,1-8H3/b14-9+	C/C=C(\C)/C(C(C)C1=CC(=O)C2=C(C1=O)OC3(CCC4C(C3C2O)(C(CC(O4)C(C)(C)O)O)C)C)OC(=O)C	NPA000682	NTEUORMPSA	MBCHZCLBZPUYCK	C30H42O9	Organic compounds	Organoheterocyclic compounds	Oxanes
335.1732729	InChI=1S/C18H25NO5/c1-10(16(19)22)4-14(21)7-17-8-24-18(9-23-12(3)20)6-13(17)5-15(17)11(18)2/h4,11,13,15H,5-9H2,1-3H3,(H2,19,22)/b10-4+/t11-,13?,15?,17?,18?/m0/s1	C[C@H]1C2CC3C2(COC1(C3)COC(=O)C)CC(=O)/C=C(\C)/C(=O)N	NPA000683	USSSUSHGSA	VVLXSLOJVMLHRZ	C18H25NO5	Organic compounds	Lipids and lipid-like molecules	Prenol lipids	Monoterpenoids
1430.869612	InChI=1S/C70H132N2O23P2/c1-6-11-16-21-26-27-32-37-42-47-61(78)90-55(45-40-35-30-24-19-14-9-4)50-59(76)72-64-68(93-62(79)48-53(74)43-38-33-28-22-17-12-7-2)67(94-96(82,83)84)56(51-73)91-69(64)88-52-57-65(80)66(81)63(70(92-57)95-97(85,86)87)71-58(75)49-54(44-39-34-29-23-18-13-8-3)89-60(77)46-41-36-31-25-20-15-10-5/h53-57,63-70,73-74,80-81H,6-52H2,1-5H3,(H,71,75)(H,72,76)(H2,82,83,84)(H2,85,86,87)/t5…	CCCCCCCCCCCC(=O)O[C@H](CCCCCCCCC)CC(=O)N[C@@H]1[C@H]([C@@H]([C@H](O[C@H]1OC[C@@H]2[C@H]([C@@H]([C@H]([C@H](O2)OP(=O)(O)O)NC(=O)C[C@@H](CCCCCCCCC)OC(=O)CCCCCCCCC)O)O)CO)OP(=O)(O)O)OC(=O)C[C@@H](CCCCCCCCC)O	NPA000684	XMHDWVHVSA	MUSMANHMXROOTP	C70H132N2O23P2	Organic compounds	Lipids and lipid-like molecules	Saccharolipids
544.1733325	InChI=1S/C31H28O9/c1-2-3-4-5-24(35)39-29-25(18-6-12-21(32)13-7-18)28(37)30(40-31(38)20-10-16-23(34)17-11-20)26(27(29)36)19-8-14-22(33)15-9-19/h6-17,32-34,36-37H,2-5H2,1H3	CCCCCC(=O)OC1=C(C(=C(C(=C1O)C2=CC=C(C=C2)O)OC(=O)C3=CC=C(C=C3)O)O)C4=CC=C(C=C4)O	NPA000685	UHFFFAOYSA	PVJPNBBVZSBLLI	C31H28O9	Organic compounds	Phenylpropanoids and polyketides	Depsides and depsidones
616.3373185	InChI=1S/C34H44N6O5/c35-34(36)39-16-14-24(21-39)13-15-37-31(43)29-19-25-11-12-26(41)20-28(25)40(29)33(45)27(17-22-7-3-1-4-8-22)38-32(44)30(42)18-23-9-5-2-6-10-23/h1-10,14,25-30,41-42H,11-13,15-21H2,(H3,35,36)(H,37,43)(H,38,44)/t25?,26?,27?,28?,29-,30+/m0/s1	C1CC(CC2C1C[C@H](N2C(=O)C(CC3=CC=CC=C3)NC(=O)[C@@H](CC4=CC=CC=C4)O)C(=O)NCCC5=CCN(C5)C(=N)N)O	NPA000686	IFNBDZAXSA	YNAKQOCSOOKXJP	C34H44N6O5	Organic compounds	Organic acids and derivatives	Carboxylic acids and derivatives	Amino acids, peptides, and analogues
304.0138511	InChI=1S/C15H9ClO5/c1-5-2-6-10(7(17)3-5)15(21)11-8(18)4-9(19)13(16)12(11)14(6)20/h2-4,17-19H,1H3	CC1=CC(=C2C(=C1)C(=O)C3=C(C2=O)C(=CC(=C3Cl)O)O)O	NPA000687	UHFFFAOYSA	BHPXQYXFPVEKFE	C15H9ClO5	Organic compounds	Benzenoids	Anthracenes	Anthraquinones
478.2566682	InChI=1S/C26H38O8/c1-5-24(2)8-6-15-14(11-24)16(28)10-18-25(15,3)9-7-19(29)26(18,4)13-33-23-22(32)21(31)20(30)17(12-27)34-23/h5,11,15,17-18,20-23,27,30-32H,1,6-10,12-13H2,2-4H3/t15?,17-,18-,20-,21-,22+,23-,24+,25-,26-/m1/s1	C[C@@]1(CCC2C(=C1)C(=O)C[C@@H]3[C@@]2(CCC(=O)[C@]3(C)CO[C@H]4[C@H]([C@@H]([C@@H]([C@H](O4)CO)O)O)O)C)C=C	NPA000688	GLROQDFTSA	PVHZQYVWEOHBBM	C26H38O8	Organic compounds	Lipids and lipid-like molecules	Prenol lipids	Terpene glycosides
803.4945474	InChI=1S/C44H65N7O7/c1-25(2)20-32-39(53)47-35(23-31-18-14-11-15-19-31)42(56)51-37(28(7)8)43(57)49-34(22-30-16-12-10-13-17-30)41(55)50-36(27(5)6)24-45-38(29(9)52)44(58)48-33(21-26(3)4)40(54)46-32/h10-19,24-29,32-38,52H,20-23H2,1-9H3,(H,46,54)(H,47,53)(H,48,58)(H,49,57)(H,50,55)(H,51,56)/t29-,32-,33-,34-,35-,36-,37+,38+/m1/s1	C[C@H]([C@H]1C(=O)N[C@@H](C(=O)N[C@@H](C(=O)N[C@@H](C(=O)N[C@H](C(=O)N[C@@H](C(=O)N[C@H](C=N1)C(C)C)CC2=CC=CC=C2)C(C)C)CC3=CC=CC=C3)CC(C)C)CC(C)C)O	NPA000689	ICZSIEETSA	HLSBKABOQXRVQW	C44H65N7O7	Organic compounds	Organic acids and derivatives	Carboxylic acids and derivatives	Amino acids, peptides, and analogues
344.0896029	InChI=1S/C18H16O7/c1-23-12-7-9(5-6-19)8-13-14(12)15(20)10-3-4-11(18(22)24-2)16(21)17(10)25-13/h3-4,7-8,19,21H,5-6H2,1-2H3	COC1=CC(=CC2=C1C(=O)C3=C(O2)C(=C(C=C3)C(=O)OC)O)CCO	NPA000690	UHFFFAOYSA	KNXDFRSQMVHEBU	C18H16O7	Organic compounds	Organoheterocyclic compounds	Benzopyrans	1-benzopyrans
1055.52155	InChI=1S/C55H73N7O14/c1-6-7-8-9-13-16-44(65)56-39(26-28-46(67)68)49(69)60-48-33(4)76-55(75)47(32(2)3)59-51(71)42(30-36-19-23-38(64)24-20-36)61(5)54(74)43(31-34-14-11-10-12-15-34)62-45(66)27-25-40(53(62)73)57-50(70)41(58-52(48)72)29-35-17-21-37(63)22-18-35/h10-12,14-15,17-24,32-33,39-43,45,47-48,63-64,66H,6-9,13,16,25-31H2,1-5H3,(H,56,65)(H,57,70)(H,58,72)(H,59,71)(H,60,69)(H,67,68)/t33-,39+,40+,4…	CCCCCCCC(=O)N[C@@H](CCC(=O)O)C(=O)N[C@H]1[C@H](OC(=O)[C@@H](NC(=O)[C@@H](N(C(=O)[C@@H](N2[C@@H](CC[C@@H](C2=O)NC(=O)[C@@H](NC1=O)CC3=CC=C(C=C3)O)O)CC4=CC=CC=C4)C)CC5=CC=C(C=C5)O)C(C)C)C	NPA000691	YCNLCRJCSA	UYWDIVWVEOWICI	C55H73N7O14	Organic compounds	Organic acids and derivatives	Peptidomimetics	Depsipeptides
246.0892089	InChI=1S/C14H14O4/c1-2-4-10-8-11(15)14-9(7-13(16)17)5-3-6-12(14)18-10/h3,5-6,8H,2,4,7H2,1H3,(H,16,17)	CCCC1=CC(=O)C2=C(C=CC=C2O1)CC(=O)O	NPA000692	UHFFFAOYSA	BIAYPZYIPJYNTN	C14H14O4	Organic compounds	Organoheterocyclic compounds	Benzopyrans	1-benzopyrans
324.1572885	InChI=1S/C17H24O6/c1-11(18)6-4-3-5-7-14(20)17-12(9-16(22)23-2)8-13(19)10-15(17)21/h8,10-11,18-19,21H,3-7,9H2,1-2H3	CC(CCCCCC(=O)C1=C(C=C(C=C1CC(=O)OC)O)O)O	NPA000693	UHFFFAOYSA	ZONBQBSDQLLWRX	C17H24O6	Organic compounds	Organic oxygen compounds	Organooxygen compounds	Carbonyl compounds
438.3206058	InChI=1S/C23H42N4O4/c1-9-15(8)19-23(31)25-16(10-12(2)3)20(28)26-18(14(6)7)22(30)24-17(11-13(4)5)21(29)27-19/h12-19H,9-11H2,1-8H3,(H,24,30)(H,25,31)(H,26,28)(H,27,29)/t15-,16-,17-,18-,19-/m0/s1	CC[C@H](C)[C@H]1C(=O)N[C@H](C(=O)N[C@H](C(=O)N[C@H](C(=O)N1)CC(C)C)C(C)C)CC(C)C	NPA000694	VMXHOPILSA	AKSOODVGSHGQHA	C23H42N4O4	Organic compounds	Organic acids and derivatives	Carboxylic acids and derivatives	Amino acids, peptides, and analogues
502.3002643	InChI=1S/C23H42N4O8/c1-18(2)17-22(31)27(35)16-8-4-6-13-24-19(28)9-11-21(30)26(34)15-7-3-5-14-25-20(29)10-12-23(32)33/h18,34-35H,3-17H2,1-2H3,(H,24,28)(H,25,29)(H,32,33)	CC(C)CC(=O)N(CCCCCNC(=O)CCC(=O)N(CCCCCNC(=O)CCC(=O)O)O)O	NPA000695	UHFFFAOYSA	JNJGHWCLIHDZDM	C23H42N4O8	Organic compounds	Lipids and lipid-like molecules	Fatty Acyls	Fatty acids and conjugates
368.0662806	InChI=1S/C17H17ClO7/c1-8-5-9(19)6-12(23-3)15(8)25-16-13(17(21)24-4)10(20)7-11(22-2)14(16)18/h5-7,19-20H,1-4H3	CC1=CC(=CC(=C1OC2=C(C(=CC(=C2Cl)OC)O)C(=O)OC)OC)O	NPA000696	UHFFFAOYSA	FAWUCQOMRPWLBP	C17H17ClO7	Organic compounds	Phenylpropanoids and polyketides	Tannins
320.1987594	InChI=1S/C19H28O4/c1-4-5-6-7-8-9-15-14(12-18(22)19(2,3)23)10-11-17(21)16(15)13-20/h8-11,13,18,21-23H,4-7,12H2,1-3H3	CCCCCC=CC1=C(C=CC(=C1C=O)O)CC(C(C)(C)O)O	NPA000697	UHFFFAOYSA	CKOAUYZTCAMGDC	C19H28O4	Organic compounds	Organic oxygen compounds	Organooxygen compounds	Carbonyl compounds
320.104859	InChI=1S/C20H16O4/c1-23-19-15(13-9-5-3-6-10-13)18(22)20(24-2)16(17(19)21)14-11-7-4-8-12-14/h3-12H,1-2H3	COC1=C(C(=O)C(=C(C1=O)C2=CC=CC=C2)OC)C3=CC=CC=C3	NPA000698	UHFFFAOYSA	WEOWAYMMZVELOQ	C20H16O4	Organic compounds	Organic oxygen compounds	Organooxygen compounds	Carbonyl compounds
406.1263823	InChI=1S/C20H22O9/c1-18-8-19(24)9-20(27-4,17(23)26-3)28-14(19)7-12(18)11-5-10(25-2)6-13(21)15(11)16(22)29-18/h5-7,14,21,24H,8-9H2,1-4H3/t14-,18-,19+,20-/m0/s1	C[C@]12C[C@]3(C[C@](O[C@H]3C=C1C4=CC(=CC(=C4C(=O)O2)O)OC)(C(=O)OC)OC)O	NPA000699	GAZPGATBSA	JEDPFKKZYDUPHX	C20H22O9	Organic compounds	Organoheterocyclic compounds	Benzopyrans	2-benzopyrans
282.1467238	InChI=1S/C15H22O5/c1-9-3-4-13-7-20-15(18)6-12(13,2)14(17,11(15)16)8-19-10(13)5-9/h5,10-11,16-18H,3-4,6-8H2,1-2H3/t10-,11-,12+,13+,14-,15+/m0/s1	CC1=C[C@H]2[C@@]3(CC1)CO[C@@]4(C[C@]3([C@@]([C@@H]4O)(CO2)O)C)O	NPA000700	JRULLXGZSA	JQCNBKRASCMEBM	C15H22O5	Organic compounds	Organoheterocyclic compounds	Oxepanes
658.2050265	InChI=1S/C36H34O12/c1-13-12-19-24(35(41)45-13)28(38)23-18(32(19)48-36-15(3)31(44-7)14(2)16(4)46-36)9-8-17-22(23)29(39)26-30(40)25-20(42-5)10-11-21(43-6)33(25)47-34(26)27(17)37/h8-11,13-16,31,36,38H,12H2,1-7H3	CC1CC2=C(C3=C(C4=C(C=C3)C(=O)C5=C(C4=O)C(=O)C6=C(C=CC(=C6O5)OC)OC)C(=C2C(=O)O1)O)OC7C(C(C(C(O7)C)C)OC)C	NPA000701	UHFFFAOYSA	VOUCFZRNPMNYDQ	C36H34O12	Organic compounds	Organoheterocyclic compounds	Benzopyrans	1-benzopyrans
460.088536	InChI=1S/C23H25BrO5/c1-6-12(2)9-13(3)7-8-15-10-16-17(11-28-15)19-18(14(4)25)22(27)29-23(19,5)21(26)20(16)24/h7-12,18-19H,6H2,1-5H3/b8-7+,13-9+/t12-,18-,19-,23+/m0/s1	CC[C@H](C)/C=C(\C)/C=C/C1=CC2=C(C(=O)[C@]3([C@@H](C2=CO1)[C@@H](C(=O)O3)C(=O)C)C)Br	NPA000702	WJKJBVSTSA	YVLXPVGJCIVWMQ	C23H25BrO5	Organic compounds	Organic oxygen compounds	Organooxygen compounds	Carbonyl compounds
348.1572885	InChI=1S/C19H24O6/c1-9-4-6-13(21)14-16-19(25-17(14)23)8-10(2)18(3,24-16)15(22)11(19)5-7-12(9)20/h5,7,9-12,15,20,22H,4,6,8H2,1-3H3/b7-5+/t9-,10-,11?,12-,15-,18+,19-/m1/s1	C[C@@H]1CCC(=O)C2=C3[C@]4(C[C@H]([C@](O3)([C@@H](C4/C=C/[C@H]1O)O)C)C)OC2=O	NPA000703	GESWRYQGSA	CDXKGPDOCVNEGD	C19H24O6	Organic compounds	Organoheterocyclic compounds	Oxanes
666.4567649	InChI=1S/C35H62N4O8/c1-14-23(12)28-31(41)36-24(15-18(2)3)34(44)46-26(17-20(6)7)30(40)37-27(21(8)9)33(43)39(13)25(16-19(4)5)35(45)47-29(22(10)11)32(42)38-28/h18-29H,14-17H2,1-13H3,(H,36,41)(H,37,40)(H,38,42)/t23-,24+,25-,26?,27-,28+,29?/m0/s1	CC[C@H](C)[C@@H]1C(=O)N[C@@H](C(=O)OC(C(=O)N[C@H](C(=O)N([C@H](C(=O)OC(C(=O)N1)C(C)C)CC(C)C)C)C(C)C)CC(C)C)CC(C)C	NPA000704	AHZLOWNUSA	FUGMHZCDRCPQDM	C35H62N4O8	Organic compounds	Organic acids and derivatives	Peptidomimetics	Depsipeptides
332.1987594	InChI=1S/C20H28O4/c1-11-12-5-6-13-18(2)7-4-8-19(3,17(23)24)14(18)9-15(21)20(13,10-12)16(11)22/h12-15,21H,1,4-10H2,2-3H3,(H,23,24)/t12-,13+,14+,15+,18+,19-,20-/m1/s1	C[C@@]12CCC[C@@]([C@H]1C[C@@H]([C@]34[C@H]2CC[C@H](C3)C(=C)C4=O)O)(C)C(=O)O	NPA000705	JFMLXJOGSA	VVTDDOIRDLEBIN	C20H28O4	Organic compounds	Lipids and lipid-like molecules	Prenol lipids	Diterpenoids
481.362805	InChI=1S/C25H47N5O4/c1-5-18(4)11-8-6-7-9-12-19-15-21(31)27-16-22(32)29-20(13-10-14-26)24(33)30-23(17(2)3)25(34)28-19/h17-20,23H,5-16,26H2,1-4H3,(H,27,31)(H,28,34)(H,29,32)(H,30,33)/t18?,19-,20+,23+/m1/s1	CCC(C)CCCCCC[C@@H]1CC(=O)NCC(=O)N[C@H](C(=O)N[C@H](C(=O)N1)C(C)C)CCCN	NPA000706	KOUBEBKOSA	BCORRXOGBNOQQU	C25H47N5O4	Organic compounds	Organic acids and derivatives	Carboxylic acids and derivatives	Amino acids, peptides, and analogues
218.0345865	InChI=1S/C9H11ClO4/c1-4-5(10)9(14-3)7(12)6(11)8(4)13-2/h11-12H,1-3H3	CC1=C(C(=C(C(=C1Cl)OC)O)O)OC	NPA000707	UHFFFAOYSA	KXRFYNPTGDYEAI	C9H11ClO4	Organic compounds	Benzenoids	Phenols	Methoxyphenols
220.0735589	InChI=1S/C12H12O4/c1-7(13)5-8-6-10(15)12-9(14)3-2-4-11(12)16-8/h2-4,6-7,13-14H,5H2,1H3/t7-/m1/s1	C[C@H](CC1=CC(=O)C2=C(O1)C=CC=C2O)O	NPA000708	SSDOTTSWSA	BEBIIRLVYJMQOS	C12H12O4	Organic compounds	Organoheterocyclic compounds	Benzopyrans	1-benzopyrans
232.1463299	InChI=1S/C15H20O2/c1-9-11(16)5-10-6-15(17)8-13(2,3)7-12(15)14(9,10)4/h5,12,17H,1,6-8H2,2-4H3/t12-,14+,15+/m0/s1	C[C@]12[C@@H]3CC(C[C@@]3(CC1=CC(=O)C2=C)O)(C)C	NPA000709	NWANDNLSSA	CJYQFZYTBTVSGC	C15H20O2	Organic compounds	Lipids and lipid-like molecules	Prenol lipids	Sesquiterpenoids
279.1582915	InChI=1S/C14H21N3O3/c1-8-5-7-17(10(19)4-3-6-15)13-11(9(2)18)14(20)16-12(8)13/h8,12H,3-7,15H2,1-2H3,(H,16,20)/t8-,12+/m0/s1	C[C@H]1CCN(C2=C(C(=O)N[C@H]12)C(=O)C)C(=O)CCCN	NPA000710	QPUJVOFHSA	VXFFZKQBHIIPCJ	C14H21N3O3	Organic compounds	Organic acids and derivatives	Carboxylic acids and derivatives	Amino acids, peptides, and analogues
1176.846119	InChI=1S/C61H112N10O12/c1-18-22-23-24-25-26-28-41(10)57(81)71-30-27-29-47(71)53(77)64-46(34-38(7)33-45(74)35-44(73)21-4)52(76)63-43(12)51(75)65-48(37(5)6)54(78)66-49(39(8)19-2)55(79)67-50(40(9)20-3)56(80)68-61(15,16)59(83)69-60(13,14)58(82)62-42(11)36-70(17)31-32-72/h37-43,45-50,72,74H,18-36H2,1-17H3,(H,62,82)(H,63,76)(H,64,77)(H,65,75)(H,66,78)(H,67,79)(H,68,80)(H,69,83)	CCCCCCCCC(C)C(=O)N1CCCC1C(=O)NC(CC(C)CC(CC(=O)CC)O)C(=O)NC(C)C(=O)NC(C(C)C)C(=O)NC(C(C)CC)C(=O)NC(C(C)CC)C(=O)NC(C)(C)C(=O)NC(C)(C)C(=O)NC(C)CN(C)CCO	NPA000711	UHFFFAOYSA	XLIXDHZWFVRVQH	C61H112N10O12	Organic compounds	Organic acids and derivatives	Carboxylic acids and derivatives	Amino acids, peptides, and analogues
803.3741575	InChI=1S/C42H53N5O11/c1-23(2)19-30-41(56)47(5)32(21-26-15-17-27(18-16-26)57-42-36(51)35(50)34(49)33(22-48)58-42)38(53)44-29-14-10-9-13-28(29)37(52)43-24(3)40(55)46(4)31(39(54)45-30)20-25-11-7-6-8-12-25/h6-18,23-24,30-36,42,48-51H,19-22H2,1-5H3,(H,43,52)(H,44,53)(H,45,54)/t24-,30-,31-,32-,33+,34+,35-,36+,42+/m0/s1	C[C@H]1C(=O)N([C@H](C(=O)N[C@H](C(=O)N([C@H](C(=O)NC2=CC=CC=C2C(=O)N1)CC3=CC=C(C=C3)O[C@H]4[C@@H]([C@H]([C@@H]([C@H](O4)CO)O)O)O)C)CC(C)C)CC5=CC=CC=C5)C	NPA000712	HEZYXVPISA	HGCDDJBOTFSYBL	C42H53N5O11	Organic compounds	Organic acids and derivatives	Carboxylic acids and derivatives	Amino acids, peptides, and analogues
311.188529	InChI=1S/C20H25NO2/c1-15(2)8-7-12-20(3,23)13-11-16-14-19(22)17-9-5-6-10-18(17)21(16)4/h5-6,8-11,13-14,23H,7,12H2,1-4H3/b13-11+	CC(=CCCC(C)(/C=C/C1=CC(=O)C2=CC=CC=C2N1C)O)C	NPA000713	ACCUITESSA	VUAZVPWKLXTCMY	C20H25NO2	Organic compounds	Organoheterocyclic compounds	Quinolines and derivatives	Quinolones and derivatives
154.0266087	InChI=1S/C7H6O4/c1-2-3(8)5(10)7-6(11-7)4(2)9/h6-8H,1H3/t6-,7+/m1/s1	CC1=C(C(=O)[C@H]2[C@@H](C1=O)O2)O	NPA000714	RQJHMYQMSA	ATFNSNUJZOYXFC	C7H6O4	Organic compounds	Organic oxygen compounds	Organooxygen compounds	Carbonyl compounds
446.33961	InChI=1S/C28H46O4/c1-15(2)16(3)7-8-17(4)20-9-10-21-19-12-24-28(32-24)13-18(29)11-23(31)27(28,6)25(19)22(30)14-26(20,21)5/h15-22,24-25,29-30H,7-14H2,1-6H3/t16-,17+,18-,19-,20+,21-,22+,24+,25+,26+,27+,28+/m0/s1	C[C@H](CC[C@H](C)C(C)C)[C@H]1CC[C@@H]2[C@@]1(C[C@H]([C@H]3[C@H]2C[C@@H]4[C@]5([C@@]3(C(=O)C[C@@H](C5)O)C)O4)O)C	NPA000715	NZBAGNKWSA	GLJKDOOTTFSYAH	C28H46O4	Organic compounds	Lipids and lipid-like molecules	Steroids and steroid derivatives	Ergostane steroids
430.2355388	InChI=1S/C25H34O6/c1-13-11-16-15(21(27)20(13)22(28)29)12-18-24(5)9-8-19(30-14(2)26)23(3,4)17(24)7-10-25(18,6)31-16/h11,17-19,27H,7-10,12H2,1-6H3,(H,28,29)/t17-,18+,19-,24-,25+/m0/s1	CC1=CC2=C(C[C@@H]3[C@]4(CC[C@@H](C([C@@H]4CC[C@]3(O2)C)(C)C)OC(=O)C)C)C(=C1C(=O)O)O	NPA000716	KSDLHCFASA	JJEZUNHVLOCFHS	C25H34O6	Organic compounds	Phenylpropanoids and polyketides	Isoflavonoids	Isoflavans
300.0278716	InChI=1S/C16H12O2S2/c1-19-20-12-8-5-9-13-14(10-12)18-16(17)15(13)11-6-3-2-4-7-11/h2-10H,1H3	CSSC1=CC=CC2=C(C(=O)OC2=C1)C3=CC=CC=C3	NPA000717	UHFFFAOYSA	FAJBPAJIEYOYNL	C16H12O2S2	Organic compounds	Organoheterocyclic compounds	Cycloheptafurans
403.2358732	InChI=1S/C23H33NO5/c1-16(2)13-18(4)14-17(3)8-9-21(26)24-19-15-23(29,12-10-20(19)25)11-6-5-7-22(27)28/h8-10,12-13,15,17-18,29H,5-7,11,14H2,1-4H3,(H,24,26)(H,27,28)/b9-8+/t17-,18+,23+/m1/s1	C[C@@H](C[C@@H](C)C=C(C)C)/C=C/C(=O)NC1=C[C@@](C=CC1=O)(CCCCC(=O)O)O	NPA000718	DCSLBIALSA	STIOSLNPZYMIHR	C23H33NO5	Organic compounds	Lipids and lipid-like molecules	Prenol lipids	Monoterpenoids
309.0679626	InChI=1S/C15H19NS3/c1-10(2)7-14-17-15(19-18-14)8-11-9-16-13-6-4-3-5-12(11)13/h3-6,9-10,14-16H,7-8H2,1-2H3	CC(C)CC1SC(SS1)CC2=CNC3=CC=CC=C32	NPA000719	UHFFFAOYSA	JWOQADDRROCEMB	C15H19NS3	Organic compounds	Organoheterocyclic compounds	Indoles and derivatives	Indoles
436.2249741	InChI=1S/C27H32O5/c1-14-11-18(28)7-9-25(5)20(14)8-10-26(6)23(25)21(29)12-15(2)27(26)13-19-22(32-27)16(3)17(4)31-24(19)30/h7,9,11-12,20-21,23,29H,8,10,13H2,1-6H3/t20-,21+,23+,25-,26+,27-/m0/s1	CC1=C[C@H]([C@H]2[C@]([C@]13CC4=C(O3)C(=C(OC4=O)C)C)(CC[C@@H]5[C@@]2(C=CC(=O)C=C5C)C)C)O	NPA000720	KHLKASDESA	JTYNVLZPECDEQA	C27H32O5	Organic compounds	Organoheterocyclic compounds	Pyrans	Pyranones and derivatives
310.1205091	InChI=1S/C19H18O4/c1-10-7-11-5-6-15(21)16-17(11)19(8-10)22-9-13-12(18(16)23-19)3-2-4-14(13)20/h2-6,10,18,20-21H,7-9H2,1H3/t10-,18+,19-/m0/s1	C[C@H]1CC2=C3C(=C(C=C2)O)[C@H]4C5=C(CO[C@@]3(C1)O4)C(=CC=C5)O	NPA000721	LDNBXIJLSA	GBIKCCXZTJUNIH	C19H18O4	Organic compounds	Benzenoids	Tetralins
414.2770097	InChI=1S/C26H38O4/c1-9-19(5)24(27)20(6)16-18(4)13-11-12-17(3)14-15-23-21(7)25(28)22(10-2)26(29-8)30-23/h9,11,13-17,20,24,27H,10,12H2,1-8H3/b13-11+,15-14+,18-16+,19-9+	CCC1=C(OC(=C(C1=O)C)/C=C/C(C)C/C=C/C(=C/C(C)C(/C(=C/C)/C)O)/C)OC	NPA000722	PADIHOPFSA	RZWLIPXWCCRKLN	C26H38O4	Organic compounds	Lipids and lipid-like molecules	Prenol lipids	Sesquiterpenoids
338.1154237	InChI=1S/C20H18O5/c1-20(23)8-11-6-7-16-18(17(11)14(21)9-20)19(22)12-4-3-5-15(24-2)13(12)10-25-16/h3-7,23H,8-10H2,1-2H3	CC1(CC2=C(C(=O)C1)C3=C(C=C2)OCC4=C(C3=O)C=CC=C4OC)O	NPA000723	UHFFFAOYSA	GEPNQEMNYWQTLS	C20H18O5	Organic compounds	Organoheterocyclic compounds	Benzoxepines	Dibenzoxepines
720.3271477	InChI=1S/C40H44N6O7/c1-24-39(51)46-19-11-18-33(46)37(49)44-32(22-28-23-41-30-17-10-9-16-29(28)30)40(52)53-25(2)35(45-34(47)21-27-14-7-4-8-15-27)38(50)43-31(36(48)42-24)20-26-12-5-3-6-13-26/h3-10,12-17,23-25,31-33,35,41H,11,18-22H2,1-2H3,(H,42,48)(H,43,50)(H,44,49)(H,45,47)/t24-,25-,31-,32+,33+,35+/m1/s1	C[C@@H]1[C@@H](C(=O)N[C@@H](C(=O)N[C@@H](C(=O)N2CCC[C@H]2C(=O)N[C@H](C(=O)O1)CC3=CNC4=CC=CC=C43)C)CC5=CC=CC=C5)NC(=O)CC6=CC=CC=C6	NPA000724	WRECJYPKSA	YZLRYEXQPAXUDX	C40H44N6O7	Organic compounds	Organic acids and derivatives	Peptidomimetics	Depsipeptides
496.3188745	InChI=1S/C31H44O5/c1-18(2)22-9-10-25-24(29(22,6)14-13-27(33)34)12-16-30(7)23(11-15-31(25,30)8)19(3)17-26(32)20(4)21(5)28(35)36/h10,12,19,21-23H,1,4,9,11,13-17H2,2-3,5-8H3,(H,33,34)(H,35,36)/t19-,21?,22-,23-,29+,30-,31+/m1/s1	C[C@H](CC(=O)C(=C)C(C)C(=O)O)[C@H]1CC[C@@]2([C@@]1(CC=C3C2=CC[C@@H]([C@]3(C)CCC(=O)O)C(=C)C)C)C	NPA000725	KUDMQRJLSA	ZJMBUNAZIDNVOV	C31H44O5	Organic compounds	Lipids and lipid-like molecules	Prenol lipids	Triterpenoids
424.199822	InChI=1S/C24H28N2O5/c1-4-5-6-7-14-19(27)20(24(29)31-3)15-10-8-12-17-21(15)25-18-13-9-11-16(22(18)26-17)23(28)30-2/h8-13,19-20,27H,4-7,14H2,1-3H3	CCCCCCC(C(C1=CC=CC2=NC3=C(C=CC=C3N=C21)C(=O)OC)C(=O)OC)O	NPA000726	UHFFFAOYSA	SOKLNJHTUUKGKZ	C24H28N2O5	Organic compounds	Organoheterocyclic compounds	Diazanaphthalenes	Benzodiazines
228.1361591	InChI=1S/C12H20O4/c1-9-5-3-2-4-6-10(13)11(14)7-8-12(15)16-9/h7-11,13-14H,2-6H2,1H3/b8-7+/t9-,10+,11-/m1/s1	C[C@@H]1CCCCC[C@@H]([C@@H](/C=C/C(=O)O1)O)O	NPA000727	OUZGJDHNSA	PLHJPQNLCWFPFY	C12H20O4	Organic compounds	Phenylpropanoids and polyketides	Macrolides and analogues
488.2423555	InChI=1S/C28H32N4O4/c33-25-23-13-8-16-32(23)28(36)22(18-20-11-5-2-6-12-20)30-26(34)24-14-7-15-31(24)27(35)21(29-25)17-19-9-3-1-4-10-19/h1-6,9-12,21-24H,7-8,13-18H2,(H,29,33)(H,30,34)/t21-,22-,23-,24-/m0/s1	C1C[C@H]2C(=O)N[C@H](C(=O)N3CCC[C@H]3C(=O)N[C@H](C(=O)N2C1)CC4=CC=CC=C4)CC5=CC=CC=C5	NPA000728	ZJZGAYNASA	QLPBAXRSKZBNQY	C28H32N4O4	Organic compounds	Organic acids and derivatives	Carboxylic acids and derivatives	Amino acids, peptides, and analogues
540.2736556	InChI=1S/C32H36N4O4/c1-7-27(3,4)31-29(39,19-13-9-11-15-21(19)33-31)17-23-26(38)36-24(25(37)35(23)31)18-30(40)20-14-10-12-16-22(20)34-32(30,36)28(5,6)8-2/h7-16,23-24,33-34,39-40H,1-2,17-18H2,3-6H3/t23-,24+,29+,30-,31-,32+	CC(C)(C=C)[C@@]12[C@@](C[C@@H]3N1C(=O)[C@H]4C[C@@]5(C6=CC=CC=C6N[C@@]5(N4C3=O)C(C)(C)C=C)O)(C7=CC=CC=C7N2)O	NPA000729	LXLBRPCYSA	CXDDBHFLLPBKRS	C32H36N4O4	Organic compounds	Organoheterocyclic compounds	Indoles and derivatives	Pyrroloindoles
679.3540908	InChI=1S/C31H49N7O10/c1-5-6-7-9-19(30(45)46)13-25(40)37-23(10-8-11-32-37)28(43)36-22-16-48-31(47)24-14-20(39)15-33-38(24)29(44)18(4)34-26(41)21(12-17(2)3)35-27(22)42/h11,17-24,33,39H,5-10,12-16H2,1-4H3,(H,34,41)(H,35,42)(H,36,43)(H,45,46)/t18-,19?,20+,21+,22-,23?,24+/m0/s1	CCCCCC(CC(=O)N1C(CCC=N1)C(=O)N[C@H]2COC(=O)[C@H]3C[C@H](CNN3C(=O)[C@@H](NC(=O)[C@H](NC2=O)CC(C)C)C)O)C(=O)O	NPA000730	YKGAZLOOSA	KHOLPVDDEDKHJE	C31H49N7O10	Organic compounds	Organic acids and derivatives	Peptidomimetics	Depsipeptides
241.1677936	InChI=1S/C13H23NO3/c1-4-11(8-15)7-9(2)5-6-12(16)10(3)13(14)17/h4,7,10,12,15-16H,5-6,8H2,1-3H3,(H2,14,17)/b9-7+,11-4-	C/C=C(\CO)/C=C(\C)/CCC(C(C)C(=O)N)O	NPA000731	PJOPNLLTSA	LNSBFHJMWYVCRZ	C13H23NO3	Organic compounds	Lipids and lipid-like molecules	Fatty Acyls	Fatty amides
816.1020589	InChI=1S/C34H36N6O6S6/c1-15(2)31-27(45)39-23-29(17-11-7-9-13-19(17)35-23,21(41)33(39,48-47-31)25(43)37(31)5)30-18-12-8-10-14-20(18)36-24(30)40-28(46)32(16(3)4)38(6)26(44)34(40,22(30)42)50-52-51-49-32/h7-16,21-24,35-36,41-42H,1-6H3/t21-,22-,23-,24+,29-,30?,31-,32?,33+,34-/m0/s1	CC(C)[C@]12C(=O)N3[C@H]4[C@@]([C@@H]([C@]3(C(=O)N1C)SS2)O)(C5=CC=CC=C5N4)C67[C@@H]([C@]89C(=O)N(C(C(=O)N8[C@H]6NC1=CC=CC=C71)(SSSS9)C(C)C)C)O	NPA000732	XIBRWGQVSA	BVEBIRVGKKWMTQ	C34H36N6O6S6	Organic compounds	Organoheterocyclic compounds	Indoles and derivatives	Pyrroloindoles
310.1164863	InChI=1S/C14H18N2O6/c1-3-22-14(21)11(8(2)18)16-13(20)9-5-4-6-10(12(9)19)15-7-17/h4-8,11,18-19H,3H2,1-2H3,(H,15,17)(H,16,20)/t8-,11+/m1/s1	CCOC(=O)[C@H]([C@@H](C)O)NC(=O)C1=C(C(=CC=C1)NC=O)O	NPA000733	KCJUWKMLSA	RXPVGQMHHCYAKH	C14H18N2O6	Organic compounds	Organic acids and derivatives	Carboxylic acids and derivatives	Amino acids, peptides, and analogues
262.0953569	InChI=1S/C13H14N2O4/c1-14-10(7-16)11(17)15-9-5-3-2-4-8(9)6-13(15,19)12(14)18/h2-5,10,16,19H,6-7H2,1H3/t10-,13+/m0/s1	CN1[C@H](C(=O)N2C3=CC=CC=C3C[C@]2(C1=O)O)CO	NPA000734	GXFFZTMASA	FHJQHCKBAXMQOE	C13H14N2O4	Organic compounds	Organoheterocyclic compounds	Indoles and derivatives	Indolecarboxylic acids and derivatives
544.2308474	InChI=1S/C29H36O10/c1-17-6-9-27-15-35-24(33)12-18-7-10-36-28(25(18)34,19(31)14-30)8-4-3-5-23(32)39-20-13-22(38-21(27)11-17)29(16-37-29)26(20,27)2/h3,5,11-12,20-22,25,30,34H,4,6-10,13-16H2,1-2H3/b5-3-,18-12+/t20-,21-,22-,25-,26-,27-,28-,29+/m1/s1	CC1=C[C@@H]2[C@@]3(CC1)COC(=O)/C=C/4\CCO[C@]([C@@H]4O)(CC/C=C\C(=O)O[C@H]5[C@]3([C@]6(CO6)[C@@H](C5)O2)C)C(=O)CO	NPA000735	VIVBWQMCSA	NXTLPIJHYLFGEX	C29H36O10	Organic compounds	Lipids and lipid-like molecules	Prenol lipids	Sesquiterpenoids
484.3916455	InChI=1S/C32H52O3/c1-19(2)21-12-15-29(6)22(21)18-26(34)32(9)25(29)11-10-24-30(7)16-14-27(35-20(3)33)28(4,5)23(30)13-17-31(24,32)8/h21-27,34H,1,10-18H2,2-9H3/t21-,22+,23+,24-,25-,26+,27+,29+,30+,31-,32+/m1/s1	CC(=C)[C@H]1CC[C@]2([C@H]1C[C@@H]([C@@]3([C@@H]2CC[C@H]4[C@]3(CC[C@@H]5[C@@]4(CC[C@@H](C5(C)C)OC(=O)C)C)C)C)O)C	NPA000736	GDHXYORVSA	QSVUNIKEYUWHML	C32H52O3	Organic compounds	Lipids and lipid-like molecules	Prenol lipids	Hopanoids
543.1408425	InChI=1S/C26H26ClN3O8/c1-26(25(34)38-5)23(32)18-17-12(9-27)10-30(14(17)8-15(31)20(18)29-26)24(33)13-6-11-7-16(35-2)21(36-3)22(37-4)19(11)28-13/h6-8,12,28-29,31H,9-10H2,1-5H3	CC1(C(=O)C2=C3C(CN(C3=CC(=C2N1)O)C(=O)C4=CC5=CC(=C(C(=C5N4)OC)OC)OC)CCl)C(=O)OC	NPA000737	UHFFFAOYSA	BOGFADYROAVVTF	C26H26ClN3O8	Organic compounds	Organic acids and derivatives	Carboxylic acids and derivatives	Amino acids, peptides, and analogues
194.0579088	InChI=1S/C10H10O4/c1-10(13)9(12)6-3-2-4-8(11)7(6)5-14-10/h2-4,11,13H,5H2,1H3/t10-/m1/s1	C[C@@]1(C(=O)C2=C(CO1)C(=CC=C2)O)O	NPA000738	SNVBAGLBSA	PKYBFGVAQQQADR	C10H10O4	Organic compounds	Organoheterocyclic compounds	Benzopyrans	2-benzopyrans
270.2194948	InChI=1S/C16H30O3/c1-3-4-5-6-7-8-9-11-16(13-17)12-10-14(2)15(18)19-16/h14,17H,3-13H2,1-2H3	CCCCCCCCCC1(CCC(C(=O)O1)C)CO	NPA000739	UHFFFAOYSA	OEXPVULGTKWKEH	C16H30O3	Organic compounds	Lipids and lipid-like molecules	Fatty Acyls	Fatty alcohols
354.1038134	InChI=1S/C19H18N2O3S/c1-25-19-11-13-8-5-9-15(22)16(13)21(19)17(23)14(20-18(19)24)10-12-6-3-2-4-7-12/h2-10,15-16,22H,11H2,1H3,(H,20,24)/b14-10-/t15-,16-,19+/m0/s1	CS[C@@]12CC3=CC=C[C@@H]([C@H]3N1C(=O)/C(=C/C4=CC=CC=C4)/NC2=O)O	NPA000740	TUGLFXRSSA	JDNKAJXFWBFPPM	C19H18N2O3S	Organic compounds	Organic acids and derivatives	Carboxylic acids and derivatives	Amino acids, peptides, and analogues
154.0629942	InChI=1S/C8H10O3/c1-3-6-4-7(9)5(2)8(10)11-6/h4,9H,3H2,1-2H3	CCC1=CC(=C(C(=O)O1)C)O	NPA000741	UHFFFAOYSA	USMZMYPGRVEPNO	C8H10O3	Organic compounds	Organoheterocyclic compounds	Pyrans	Pyranones and derivatives
284.0684735	InChI=1S/C16H12O5/c1-8-6-11-13(9-2-4-10(17)5-3-9)14(19)16(20)21-15(11)12(18)7-8/h2-7,17-19H,1H3	CC1=CC(=C2C(=C1)C(=C(C(=O)O2)O)C3=CC=C(C=C3)O)O	NPA000742	UHFFFAOYSA	MDZOYIWYLUYJEL	C16H12O5	Organic compounds	Phenylpropanoids and polyketides	Neoflavonoids	Neoflavones
254.1518092	InChI=1S/C14H22O4/c1-2-3-4-5-6-7-10-11(9-15)12(16)8-13(17)14(10)18/h6-7,13-15,17-18H,2-5,8-9H2,1H3/t13-,14+/m0/s1	CCCCCC=CC1=C(C(=O)C[C@@H]([C@@H]1O)O)CO	NPA000743	UONOGXRCSA	STNLGQLIXQWBJR	C14H22O4	Organic compounds	Organic oxygen compounds	Organooxygen compounds	Carbonyl compounds
302.1881947	InChI=1S/C19H26O3/c1-7-19(5,6)12-17(21)18-14(4)10-15(11-16(18)20)22-9-8-13(2)3/h7-8,10-11,20H,1,9,12H2,2-6H3	CC1=CC(=CC(=C1C(=O)CC(C)(C)C=C)O)OCC=C(C)C	NPA000744	UHFFFAOYSA	XYMSBGDYSHOQMQ	C19H26O3	Organic compounds	Organic oxygen compounds	Organooxygen compounds	Carbonyl compounds
316.0583027	InChI=1S/C16H12O7/c1-22-16-10(18)3-2-8(15(16)21)9-6-23-12-5-7(17)4-11(19)13(12)14(9)20/h2-6,17-19,21H,1H3	COC1=C(C=CC(=C1O)C2=COC3=CC(=CC(=C3C2=O)O)O)O	NPA000745	UHFFFAOYSA	SIWJGAYTMXOGHW	C16H12O7	Organic compounds	Phenylpropanoids and polyketides	Isoflavonoids	O-methylated isoflavonoids
1357.100309	InChI=1S/C61H45Cl6N7O17/c1-74-42(54(82)73-47(59(87)88)24-4-7-30(75)8-5-24)12-23-2-9-31(10-3-23)91-43-21-26-13-32(49(43)77)25-6-11-33-40(20-25)69-60(89)61(33,90)22-41(68-57(85)48(76)29-18-38(66)52(80)39(67)19-29)53(81)70-45(27-14-34(62)50(78)35(63)15-27)55(83)71-44(26)56(84)72-46(58(74)86)28-16-36(64)51(79)37(65)17-28/h2-11,13-21,41-42,44-47,75,77-80,90H,12,22H2,1H3,(H,68,85)(H,69,89)(H,70,81)(H,7…	CN1[C@@H](CC2=CC=C(C=C2)OC3=C(C4=CC(=C3)[C@@H](C(=O)N[C@@H](C1=O)C5=CC(=C(C(=C5)Cl)O)Cl)NC(=O)[C@H](NC(=O)[C@@H](CC6(C7=C(C=C4C=C7)NC6=O)O)NC(=O)C(=O)C8=CC(=C(C(=C8)Cl)O)Cl)C9=CC(=C(C(=C9)Cl)O)Cl)O)C(=O)N[C@@H](C1=CC=C(C=C1)O)C(=O)O	NPA000746	MNTPPSJWSA	NGSUYOQYYVLKJJ	C61H45Cl6N7O17	Organic compounds	Organic acids and derivatives	Carboxylic acids and derivatives	Amino acids, peptides, and analogues
759.3479428	InChI=1S/C40H49N5O10/c1-24(2)18-19-55-31-16-12-29(13-17-31)21-33(40(53)54)45-37(50)26(4)42-38(51)32(20-28-10-14-30(46)15-11-28)44-35(48)23-41-36(49)25(3)43-39(52)34(47)22-27-8-6-5-7-9-27/h5-18,25-26,32-34,46-47H,19-23H2,1-4H3,(H,41,49)(H,42,51)(H,43,52)(H,44,48)(H,45,50)(H,53,54)/t25-,26+,32+,33+,34-/m0/s1	C[C@H](C(=O)N[C@H](CC1=CC=C(C=C1)OCC=C(C)C)C(=O)O)NC(=O)[C@@H](CC2=CC=C(C=C2)O)NC(=O)CNC(=O)[C@H](C)NC(=O)[C@H](CC3=CC=CC=C3)O	NPA000747	ZIWQVPDVSA	BRRIQKRUEWKTLZ	C40H49N5O10	Organic compounds	Organic acids and derivatives	Carboxylic acids and derivatives	Amino acids, peptides, and analogues
494.2668389	InChI=1S/C30H38O6/c1-22(13-14-24-10-6-4-7-11-24)15-16-30(34)21-27-20-26(36-30)17-23(2)9-5-3-8-12-25(18-28(31)32)19-29(33)35-27/h3-4,6-11,13,19,26-27,34H,5,12,14-18,20-21H2,1-2H3,(H,31,32)/b8-3-,22-13+,23-9-,25-19+/t26-,27-,30+/m1/s1	C/C/1=C/C/C=C\C/C(=C\C(=O)O[C@@H]2C[C@@H](C1)O[C@](C2)(CC/C(=C/CC3=CC=CC=C3)/C)O)/CC(=O)O	NPA000748	DJIBYVLHSA	ROPGADFKOUALIE	C30H38O6	Organic compounds	Phenylpropanoids and polyketides	Macrolides and analogues
1498.895826	InChI=1S/C74H136N2O24P2/c1-6-11-16-21-24-27-28-31-34-39-44-49-64(83)94-59(48-43-38-33-30-26-23-18-13-8-3)53-63(82)76-68-72(98-66(85)52-58(80)47-41-36-20-15-10-5)70(99-101(87,88)89)60(54-77)95-73(68)93-55-61-69(86)71(97-65(84)51-57(79)46-40-35-19-14-9-4)67(74(96-61)100-102(90,91)92)75-62(81)50-56(78)45-42-37-32-29-25-22-17-12-7-2/h27-28,57-61,67-74,77,79-80,86H,6-26,29-55H2,1-5H3,(H,75,81)(H,76,82…	CCCCCCCCCCC[C@H](CC(=O)NC1C(C(C(OC1OCC2C(C(C(C(O2)OP(=O)(O)O)NC(=O)CC(=O)CCCCCCCCCCC)OC(=O)C[C@@H](CCCCCCC)O)O)CO)OP(=O)(O)O)OC(=O)C[C@@H](CCCCCCC)O)OC(=O)CCCCC/C=C/CCCCCC	NPA000749	UYRWMZTDSA	YZTDLNWTOMVTAF	C74H136N2O24P2	Organic compounds	Organic oxygen compounds	Organooxygen compounds	Carbohydrates and carbohydrate conjugates
1325.11048	InChI=1S/C61H45Cl6N7O15/c1-74-44(56(82)73-49(61(87)88)25-4-7-32(75)8-5-25)12-24-2-9-33(10-3-24)89-45-22-27-13-35(51(45)77)26-6-11-34-31(23-68-42(34)20-26)21-43(69-59(85)50(76)30-18-40(66)54(80)41(67)19-30)55(81)70-47(28-14-36(62)52(78)37(63)15-28)57(83)71-46(27)58(84)72-48(60(74)86)29-16-38(64)53(79)39(65)17-29/h2-11,13-20,22-23,43-44,46-49,68,75,77-80H,12,21H2,1H3,(H,69,85)(H,70,81)(H,71,83)(H,7…	CN1[C@@H](CC2=CC=C(C=C2)OC3=C(C4=CC(=C3)[C@H](C(=O)N[C@@H](C1=O)C5=CC(=C(C(=C5)Cl)O)Cl)NC(=O)[C@H](NC(=O)[C@@H](CC6=CNC7=C6C=CC4=C7)NC(=O)C(=O)C8=CC(=C(C(=C8)Cl)O)Cl)C9=CC(=C(C(=C9)Cl)O)Cl)O)C(=O)N[C@H](C1=CC=C(C=C1)O)C(=O)O	NPA000750	OTLJHNKQSA	JJGZGELTZPACID	C61H45Cl6N7O15	Organic compounds	Organic acids and derivatives	Carboxylic acids and derivatives	Amino acids, peptides, and analogues
484.1055585	InChI=1S/C23H26Cl2O7/c1-4-6-7-9-12-10-13(11-15(31-3)16(12)22(28)29)32-23(30)17-14(8-5-2)18(24)21(27)19(25)20(17)26/h10-11,26-27H,4-9H2,1-3H3,(H,28,29)	CCCCCC1=CC(=CC(=C1C(=O)O)OC)OC(=O)C2=C(C(=C(C(=C2O)Cl)O)Cl)CCC	NPA000751	UHFFFAOYSA	OOUWKIKXHBTLMQ	C23H26Cl2O7	Organic compounds	Phenylpropanoids and polyketides	Depsides and depsidones
386.136553	InChI=1S/C21H22O7/c1-2-4-16-20-9-11(22)10-21(27,15(20)7-12(28-16)8-17(24)25)13-5-3-6-14(23)18(13)19(20)26/h3,5-7,12,16,23,27H,2,4,8-10H2,1H3,(H,24,25)/t12-,16+,20+,21-/m0/s1	CCC[C@@H]1[C@@]23CC(=O)C[C@@](C2=C[C@H](O1)CC(=O)O)(C4=C(C3=O)C(=CC=C4)O)O	NPA000752	UKZSNMSTSA	NUSPYTZPFANSTB	C21H22O7	Organic compounds	Organoheterocyclic compounds	Naphthopyrans	Naphthopyranones
508.3036184	InChI=1S/C28H44O8/c1-16-10-8-9-11-23(30)18(3)14-19(4)25(17(2)12-13-24(31)35-21(16)6)36-27-26(32)28(33,22(7)29)15-20(5)34-27/h8-13,16-22,25-27,29,32-33H,14-15H2,1-7H3/b10-8+,11-9+,13-12+/t16-,17-,18?,19-,20+,21+,22?,25+,26-,27?,28-/m0/s1	C[C@H]1CC(C(=O)/C=C/C=C/[C@@H]([C@H](OC(=O)/C=C/[C@@H]([C@H]1OC2[C@@H]([C@](C[C@H](O2)C)(C(C)O)O)O)C)C)C)C	NPA000753	RTUJLLOQSA	ICULWXFZOQBDSR	C28H44O8	Organic compounds	Phenylpropanoids and polyketides	Macrolides and analogues
543.1981809	InChI=1S/C23H34N3O10P/c1-11(2)8-16(26-37(33,34)36-23-20(29)19(28)18(27)12(3)35-23)21(30)25-17(22(31)32)9-13-10-24-15-7-5-4-6-14(13)15/h4-7,10-12,16-20,23-24,27-29H,8-9H2,1-3H3,(H,25,30)(H,31,32)(H2,26,33,34)/t12-,16-,17-,18+,19+,20+,23+/m0/s1	C[C@H]1[C@H]([C@H]([C@H]([C@H](O1)OP(=O)(N[C@@H](CC(C)C)C(=O)N[C@@H](CC2=CNC3=CC=CC=C32)C(=O)O)O)O)O)O	NPA000754	MDPWTPAVSA	ZPHBZEQOLSRPAK	C23H34N3O10P	Organic compounds	Organic acids and derivatives	Carboxylic acids and derivatives	Amino acids, peptides, and analogues
282.1579572	InChI=1S/C14H22N2O4/c1-7(2)12-13(18)11(14(19)16-12)10(15)6-9(20-4)5-8(3)17/h8-9,15,17-18H,5-6H2,1-4H3,(H,16,19)/t8-,9+/m0/s1	C[C@@H](C[C@H](CC(=N)C1=C(C(=C(C)C)NC1=O)O)OC)O	NPA000755	DTWKUNHWSA	CYHZQRBITGKZIX	C14H22N2O4	Organic compounds	Organic acids and derivatives	Carboximidic acids and derivatives	Carboximidic acids
163.0633285	InChI=1S/C9H9NO2/c1-9(12)6-4-2-3-5-7(6)10-8(9)11/h2-5,12H,1H3,(H,10,11)/t9-/m0/s1	C[C@@]1(C2=CC=CC=C2NC1=O)O	NPA000756	VIFPVBQESA	XCHBYBKNFIOSBB	C9H9NO2	Organic compounds	Organoheterocyclic compounds	Indoles and derivatives	Indolines
473.1699188	InChI=1S/C25H23N5O5/c1-23(34)20-26-15-8-4-2-6-13(15)19(32)29(20)17(18(31)27-23)12-25(35)14-7-3-5-9-16(14)30-21(25)28-24(10-11-24)22(30)33/h2-9,17,21,28,34-35H,10-12H2,1H3,(H,27,31)/t17-,21+,23-,25-/m1/s1	C[C@]1(C2=NC3=CC=CC=C3C(=O)N2[C@@H](C(=O)N1)C[C@@]4([C@H]5NC6(CC6)C(=O)N5C7=CC=CC=C74)O)O	NPA000757	VZUVYGPKSA	LKZFZDRHGYBXFJ	C25H23N5O5	Organic compounds	Organoheterocyclic compounds	Diazanaphthalenes	Benzodiazines
598.0715869	InChI=1S/C27H22N2O10S2/c1-28-24(34)27-22(32)14-11-37-8-7-17-20(14)29(27)25(35)26(28,40-41-27)21(31)12-3-5-15(30)18(9-12)38-19-10-13(23(33)39-17)4-6-16(19)36-2/h3-11,17,20-22,30-32H,1-2H3/t17-,20-,21-,22+,26+,27+/m0/s1	CN1C(=O)[C@]23[C@@H](C4=COC=C[C@H]5[C@H]4N2C(=O)[C@@]1([C@H](C6=CC(=C(C=C6)O)OC7=C(C=CC(=C7)C(=O)O5)OC)O)SS3)O	NPA000758	YITDFDIYSA	UWWYWUMDYAWTKK	C27H22N2O10S2	Organic compounds	Phenylpropanoids and polyketides	Macrolactams
465.2515232	InChI=1S/C28H35NO5/c1-16-9-8-12-20-24(31)18(3)17(2)23-21(15-19-10-6-5-7-11-19)29-26(33)28(20,23)22(30)13-14-27(4,34)25(16)32/h5-8,10-14,16-18,20-23,30,34H,9,15H2,1-4H3,(H,29,33)/b12-8-,14-13-/t16-,17+,18+,20-,21-,22+,23-,27+,28+/m0/s1	C[C@H]1C/C=C\[C@H]2C(=O)[C@@H]([C@H]([C@@H]3[C@@]2([C@@H](/C=C\[C@@](C1=O)(C)O)O)C(=O)N[C@H]3CC4=CC=CC=C4)C)C	NPA000759	NJEBVTKOSA	FAWYVFPVBYQAHD	C28H35NO5	Organic compounds	Organoheterocyclic compounds	Isoindoles and derivatives	Isoindolines
380.0087657	InChI=1S/C20H9ClO6/c21-11-9-18(20-15(23)8-7-14(22)19(20,27-20)17(11)24)25-12-5-1-3-10-4-2-6-13(26-18)16(10)12/h1-9H/t19-,20+/m1/s1	C1=CC2=C3C(=C1)OC4(C=C(C(=O)[C@]56[C@]4(O5)C(=O)C=CC6=O)Cl)OC3=CC=C2	NPA000760	UXHICEINSA	YWINLIHYGZFDIO	C20H9ClO6	Organic compounds	Benzenoids	Naphthalenes
284.104859	InChI=1S/C17H16O4/c1-8-4-5-11-14(15(8)19)16(20)13-9(2)6-10(18)7-12(13)17(11,3)21/h4-7,18-19,21H,1-3H3	CC1=C(C2=C(C=C1)C(C3=CC(=CC(=C3C2=O)C)O)(C)O)O	NPA000761	UHFFFAOYSA	IATHDHXYPWSJAL	C17H16O4	Organic compounds	Benzenoids	Anthracenes
1863.665962	InChI=1S/C118H222O14/c1-19-22-24-26-28-30-32-34-36-38-40-42-44-46-50-54-58-62-66-70-76-93(4)86-95(6)88-97(8)90-100(11)115(121)129-106(80-73-69-65-61-57-53-49-48-52-56-60-64-68-72-79-104-82-84-105(85-83-104)131-118-114(112(125-17)110(120)103(14)128-118)132-117-113(126-18)111(124-16)109(119)102(13)127-117)92-107(81-75-74-78-99(10)108(21-3)123-15)130-116(122)101(12)91-98(9)89-96(7)87-94(5)77-71-67-6…	CCCCCCCCCCCCCCCCCCCCCCC(C)CC(C)CC(C)CC(C)C(=O)OC(CCCCCCCCCCCCCCCCC1=CC=C(C=C1)OC2C(C(C(C(O2)C)O)OC)OC3C(C(C(C(O3)C)O)OC)OC)CC(CCCCC(C)C(CC)OC)OC(=O)C(C)CC(C)CC(C)CC(C)CCCCCCCCCCCCCCCCCCCCCC	NPA000762	UHFFFAOYSA	SAJRFRBKASIHOA	C118H222O14	Organic compounds	Organic oxygen compounds	Organooxygen compounds	Carbohydrates and carbohydrate conjugates
266.0790382	InChI=1S/C13H14O6/c1-4-18-13-8-7(5-14)11(17-3)6(2)10(15)9(8)12(16)19-13/h5,13,15H,4H2,1-3H3/t13-/m0/s1	CCO[C@@H]1C2=C(C(=C(C(=C2C=O)OC)C)O)C(=O)O1	NPA000763	ZDUSSCGKSA	ZZKWIQWPZCPXTI	C13H14O6	Organic compounds	Organoheterocyclic compounds	Benzofurans	Benzofuranones
344.1987594	InChI=1S/C21H28O4/c1-7-12(3)18(23)14(5)11-21(6)20(24)16-10-15(17(22)8-2)9-13(4)19(16)25-21/h9-12,18,23H,7-8H2,1-6H3/b14-11+/t12-,18-,21?/m0/s1	CC[C@H](C)[C@@H](/C(=C/C1(C(=O)C2=CC(=CC(=C2O1)C)C(=O)CC)C)/C)O	NPA000764	HBEMAXPGSA	RTTRWDZCXCRSLT	C21H28O4	Organic compounds	Organoheterocyclic compounds	Benzofurans
498.2882431	InChI=1S/C32H38N2O3/c1-19-9-7-10-24-16-20(2)22(4)30-27(17-23-18-33-26-12-6-5-11-25(23)26)34-31(37)32(24,30)29(36)14-8-13-28(35)21(3)15-19/h5-8,10-12,14-16,18-19,22,24,27-28,30,33,35H,9,13,17H2,1-4H3,(H,34,37)/b10-7+,14-8+,21-15+/t19-,22+,24-,27-,28-,30-,32+/m0/s1	C[C@H]\1C/C=C/[C@H]2C=C([C@H]([C@@H]3[C@@]2(C(=O)/C=C/C[C@@H](/C(=C1)/C)O)C(=O)N[C@H]3CC4=CNC5=CC=CC=C54)C)C	NPA000765	DYGSJVQXSA	KJNZESBAHPOZTI	C32H38N2O3	Organic compounds	Organoheterocyclic compounds	Isoindoles and derivatives	Isoindolines
322.1052529	InChI=1S/C16H18O7/c17-8-9-2-1-5-16(14(9)21,15(22)23)7-13(20)11-6-10(18)3-4-12(11)19/h2-4,6,14,17-19,21H,1,5,7-8H2,(H,22,23)/t14-,16-/m1/s1	C1C[C@]([C@@H](C(=C1)CO)O)(CC(=O)C2=C(C=CC(=C2)O)O)C(=O)O	NPA000766	GDBMZVCRSA	GUVHIYQXEZUQDO	C16H18O7	Organic compounds	Organic oxygen compounds	Organooxygen compounds	Carbonyl compounds
178.0629942	InChI=1S/C10H10O3/c1-13-10-7-8(3-2-6-11)4-5-9(10)12/h2-7,12H,1H3/b3-2+	COC1=C(C=CC(=C1)/C=C/C=O)O	NPA000767	NSCUHMNNSA	DKZBBWMURDFHNE	C10H10O3	Organic compounds	Benzenoids	Phenols	Methoxyphenols
460.0987451	InChI=1S/C19H20N6O4S2/c1-7-17-25-13(10(4)29-17)16(28)22-9(3)19-24-12(6-31-19)15(27)21-8(2)18-23-11(5-30-18)14(26)20-7/h5-9H,1-4H3,(H,20,26)(H,21,27)(H,22,28)/t7-,8?,9?/m0/s1	C[C@H]1C2=NC(=C(O2)C)C(=O)NC(C3=NC(=CS3)C(=O)NC(C4=NC(=CS4)C(=O)N1)C)C	NPA000768	UEJVZZJDSA	VSHFFGIAFGCZHA	C19H20N6O4S2	Organic compounds	Phenylpropanoids and polyketides	Macrolactams
257.0664385	InChI=1S/C7H16NO7P/c1-6(10)8-2-3-14-16(12,13)15-5-7(11)4-9/h7,9,11H,2-5H2,1H3,(H,8,10)(H,12,13)/t7-/m1/s1	CC(=O)NCCOP(=O)(O)OC[C@@H](CO)O	NPA000769	SSDOTTSWSA	OZSOSOMDMHEXQY	C7H16NO7P	Organic compounds	Lipids and lipid-like molecules	Glycerophospholipids	Glycerophosphoethanolamines
310.2144094	InChI=1S/C18H30O4/c1-2-3-4-5-6-7-8-9-10-11-12-15(19)18(22)16(20)13-14-17(18)21/h13-14,16,20,22H,2-12H2,1H3/t16-,18-/m1/s1	CCCCCCCCCCCCC(=O)[C@]1([C@@H](C=CC1=O)O)O	NPA000770	SJLPKXTDSA	TYFBKCNLJSYFSS	C18H30O4	Organic compounds	Organic oxygen compounds	Organooxygen compounds	Carbonyl compounds
398.2457096	InChI=1S/C25H34O4/c1-6-7-8-9-16-14-18(26)17-15-20-24(4)12-11-21(27)23(2,3)19(24)10-13-25(20,5)29-22(17)28-16/h6-9,14,19-21,27H,10-13,15H2,1-5H3/b7-6+,9-8+/t19-,20+,21?,24-,25+/m0/s1	C/C=C/C=C/C1=CC(=O)C2=C(O1)O[C@@]3(CC[C@@H]4[C@@]([C@H]3C2)(CCC(C4(C)C)O)C)C	NPA000771	AICJENJESA	FOJWCWCXLPXTDX	C25H34O4	Organic compounds	Organoheterocyclic compounds	Naphthopyrans
687.3407321	InChI=1S/C40H49NO9/c1-21-11-9-8-10-12-24(4)40(50)41-30-19-33(45)34-29(39(30)49)18-27(7)38(48)35(34)37(47)26(6)17-25(5)36(46)23(3)14-16-28(42)15-13-22(2)32(44)20-31(21)43/h8-14,16-19,21,23,25,28,31-32,36,42-44,46,48H,15,20H2,1-7H3,(H,41,50)/b10-8-,11-9-,16-14-,22-13-,24-12-,26-17-	CC1/C=C\C=C/C=C(\C(=O)NC2=CC(=O)C3=C(C(=C(C=C3C2=O)C)O)C(=O)/C(=C\C(C(C(/C=C\C(C/C=C(\C(CC1O)O)/C)O)C)O)C)/C)/C	NPA000772	WLXVNXTNSA	KAIKPZMKOSKFQZ	C40H49NO9	Organic compounds	Benzenoids	Naphthalenes	Naphthoquinones
442.3195432	InChI=1S/C27H42N2O3/c1-2-3-4-5-6-7-8-9-10-11-12-13-14-19-26(30)29-25(27(31)32)20-22-21-28-24-18-16-15-17-23(22)24/h15-18,21,25,28H,2-14,19-20H2,1H3,(H,29,30)(H,31,32)/t25-/m0/s1	CCCCCCCCCCCCCCCC(=O)N[C@@H](CC1=CNC2=CC=CC=C21)C(=O)O	NPA000773	VWLOTQADSA	YFPVRCYDDXYINM	C27H42N2O3	Organic compounds	Organic acids and derivatives	Carboxylic acids and derivatives	Amino acids, peptides, and analogues
226.1568946	InChI=1S/C13H22O3/c1-3-6-11(14)7-4-5-8-12-10(2)9-13(15)16-12/h4-5,10-12,14H,3,6-9H2,1-2H3/b5-4-/t10?,11-,12?/m0/s1	CCC[C@@H](C/C=C\CC1C(CC(=O)O1)C)O	NPA000774	LXJGKSFHSA	RIJOBLHGDPBGDU	C13H22O3	Organic compounds	Lipids and lipid-like molecules	Fatty Acyls	Fatty alcohols
618.4091461	InChI=1S/C31H58N2O10/c1-5-18-10-8-11-20(7-3)29(39)33-15-9-12-19(6-2)21(14-13-18)41-31-28(23(32)24(35)17(4)40-31)43-30-27(38)26(37)25(36)22(16-34)42-30/h17-28,30-31,34-38H,5-16,32H2,1-4H3,(H,33,39)/t17-,18?,19?,20?,21?,22-,23+,24-,25-,26+,27-,28+,30-,31-/m1/s1	CCC1CCCC(C(=O)NCCCC(C(CC1)O[C@@H]2[C@H]([C@H]([C@@H]([C@H](O2)C)O)N)O[C@@H]3[C@@H]([C@H]([C@@H]([C@H](O3)CO)O)O)O)CC)CC	NPA000775	TZAZQOALSA	VSINHLXABDCMGP	C31H58N2O10	Organic compounds	Organic oxygen compounds	Organooxygen compounds	Carbohydrates and carbohydrate conjugates
660.3662186	InChI=1S/C40H52O8/c1-19(2)29-35(47)33(45)25-15-23-21(31(43)27(41)17-37(23,5)11-13-39(25,29)7)9-10-22-24-16-26-34(46)36(48)30(20(3)4)40(26,8)14-12-38(24,6)18-28(42)32(22)44/h15,19-20,27-28,30,41-42,46-47H,9-14,16-18H2,1-8H3/t27-,28+,30+,37-,38-,39+,40+/m1/s1	CC(C)[C@H]1C(=O)C(=C2[C@@]1(CC[C@@]3(C[C@@H](C(=O)C(=C3C2)CCC4=C5C=C6C(=O)C(=C([C@]6(CC[C@@]5(C[C@H](C4=O)O)C)C)C(C)C)O)O)C)C)O	NPA000776	VQDGCAADSA	VOGUQGKZIRVTPC	C40H52O8	Organic compounds	Lipids and lipid-like molecules	Prenol lipids	Sesquaterpenoids
600.3662186	InChI=1S/C35H52O8/c1-9-22(4)30-24(6)17-29(36)34(43-30)19-27-18-26(42-34)14-13-21(3)15-20(2)11-10-12-25(7)35(39)28(33(38)41-27)16-23(5)31(40-8)32(35)37/h9-13,16,20,24,26-32,36-37,39H,14-15,17-19H2,1-8H3/b11-10+,21-13+,22-9+,25-12+/t20-,24-,26+,27-,28-,29+,30+,31+,32?,34-,35+/m0/s1	C/C=C(\C)/[C@@H]1[C@H](C[C@H]([C@@]2(O1)C[C@@H]3C[C@H](O2)C/C=C(/C[C@H](/C=C/C=C(/[C@]4([C@@H](C=C([C@H](C4O)OC)C)C(=O)O3)O)\C)C)\C)O)C	NPA000777	FUQSXLORSA	AZADTSXNOSADFV	C35H52O8	Organic compounds	Phenylpropanoids and polyketides	Macrolides and analogues	Milbemycins
766.3200563	InChI=1S/C41H50O14/c1-27(17-15-23-30-21-12-8-13-22-30)31(52-28(2)42)24-16-26-39-33(44)34(41(55-39,38(49)50)40(51,37(47)48)35(54-39)36(45)46)53-32(43)25-14-6-4-3-5-9-18-29-19-10-7-11-20-29/h7-13,15,18-23,27,31,33-35,44,51H,3-6,14,16-17,24-26H2,1-2H3,(H,45,46)(H,47,48)(H,49,50)/b18-9+,23-15+/t27?,31?,33-,34-,35-,39?,40-,41?/m1/s1	CC(C/C=C/C1=CC=CC=C1)C(CCCC23[C@@H]([C@H](C(O2)([C@@]([C@H](O3)C(=O)O)(C(=O)O)O)C(=O)O)OC(=O)CCCCCC/C=C/C4=CC=CC=C4)O)OC(=O)C	NPA000778	HJWTWWBJSA	DAIUNLCLMAJMGY	C41H50O14	Organic compounds	Organic acids and derivatives	Carboxylic acids and derivatives	Pentacarboxylic acids and derivatives
186.0680796	InChI=1S/C12H10O2/c1-9(2)3-5-11-7-10(8-13)4-6-12(11)14/h4,6-8,14H,1H2,2H3	CC(=C)C#CC1=C(C=CC(=C1)C=O)O	NPA000779	UHFFFAOYSA	SFCYVTIQMNZUCZ	C12H10O2	Organic compounds	Organic oxygen compounds	Organooxygen compounds	Carbonyl compounds
357.1131712	InChI=1S/C20H20ClNO3/c1-14(18-13-19(24-3)15(2)20(23)25-18)9-7-5-4-6-8-10-17-16(21)11-12-22-17/h4-13,22H,1-3H3/b6-4+,7-5+,10-8+,14-9-	CC1=C(C=C(OC1=O)/C(=C\C=C\C=C\C=C\C2=C(C=CN2)Cl)/C)OC	NPA000780	KDZWSXRISA	TUFFAFAPFQNIRB	C20H20ClNO3	Organic compounds	Organoheterocyclic compounds	Pyrans	Pyranones and derivatives
314.0691422	InChI=1S/C19H10N2O3/c22-18-12-9-21(24)14-8-4-2-6-11(14)15(12)19(23)17-16(18)10-5-1-3-7-13(10)20-17/h1-9,20H	C1=CC=C2C(=C1)C3=C(N2)C(=O)C4=C(C3=O)C=[N+](C5=CC=CC=C54)[O-]	NPA000781	UHFFFAOYSA	CMDAFIAGTOCRGL	C19H10N2O3	Organic compounds	Organoheterocyclic compounds	Quinolines and derivatives	Benzoquinolines
304.0946882	InChI=1S/C16H16O6/c1-8-6-12(18)22-15(8)9(7-17)16-14(19)13-10(20-2)4-3-5-11(13)21-16/h3-5,8,15,17H,6-7H2,1-2H3/b16-9-/t8-,15-/m1/s1	C[C@@H]1CC(=O)O[C@H]1/C(=C\2/C(=O)C3=C(O2)C=CC=C3OC)/CO	NPA000782	DAASKRTBSA	MZQDVARUQLLSGL	C16H16O6	Organic compounds	Organoheterocyclic compounds	Benzofurans
276.1361591	InChI=1S/C16H20O4/c1-10-8-20-16(19-4)7-12-5-6-13(17)11(2)14(12,3)9-15(10,16)18/h5-7,11,18H,1,8-9H2,2-4H3	CC1C(=O)C=CC2=CC3(C(CC12C)(C(=C)CO3)O)OC	NPA000783	UHFFFAOYSA	HKZPSJMPWWKZDM	C16H20O4	Organic compounds	Organoheterocyclic compounds	Naphthofurans
225.0637225	InChI=1S/C10H11NO5/c12-7-2-1-6(5-8(7)13)10(16)11-4-3-9(14)15/h1-2,5,12-13H,3-4H2,(H,11,16)(H,14,15)	C1=CC(=C(C=C1C(=O)NCCC(=O)O)O)O	NPA000784	UHFFFAOYSA	NKSUEMJDZZSQTM	C10H11NO5	Organic compounds	Benzenoids	Phenols	Benzenediols
372.2817012	InChI=1S/C28H36/c1-18(2)19(3)10-11-20(4)25-14-15-26-23-13-12-22-9-7-8-21(5)27(22)24(23)16-17-28(25,26)6/h7-13,15,18-20,25H,14,16-17H2,1-6H3/b11-10+/t19-,20-,25-,28-/m1/s1	CC1=CC=CC2=C1C3=C(C=C2)C4=CC[C@@H]([C@]4(CC3)C)[C@H](C)/C=C/[C@@H](C)C(C)C	NPA000785	DYNHENLKSA	FPQQKAKTGXPOSV	C28H36	Organic compounds	Lipids and lipid-like molecules	Steroids and steroid derivatives	Cholestane steroids
470.3032244	InChI=1S/C29H42O5/c1-19(10-11-21-16-22(31-7)15-20(2)25(21)32-8)14-23-17-27(5)12-9-13-28(27,6)29(33-23)18-24(30)26(3,4)34-29/h10,15-17,24,30H,9,11-14,18H2,1-8H3/b19-10+/t24-,27+,28+,29+/m1/s1	CC1=CC(=CC(=C1OC)C/C=C(\C)/CC2=C[C@@]3(CCC[C@@]3([C@]4(O2)C[C@H](C(O4)(C)C)O)C)C)OC	NPA000786	CDTDPFSWSA	LMSRXHXSWMRYEX	C29H42O5	Organic compounds	Benzenoids	Benzene and substituted derivatives	Methoxybenzenes
308.1623739	InChI=1S/C17H24O5/c1-15(2,19)10-4-5-16(3)11(10)6-9-13(22-16)12-7-17(20,8-21-12)14(9)18/h10-12,19-20H,4-8H2,1-3H3/t10-,11+,12+,16-,17-/m1/s1	C[C@@]12CC[C@H]([C@@H]1CC3=C(O2)[C@@H]4C[C@](C3=O)(CO4)O)C(C)(C)O	NPA000787	PRNVEUERSA	PBDZWPWWXYHYII	C17H24O5	Organic compounds	Organic oxygen compounds	Organooxygen compounds	Carbonyl compounds
774.364715	InChI=1S/C33H54N6O15/c1-19-16-28(43)37(49)13-8-11-26(35-23(5)41)32(47)53-21(3)18-30(45)39(51)15-9-12-27(36-24(6)42)33(48)54-20(2)17-29(44)38(50)14-7-10-25(31(46)52-19)34-22(4)40/h19-21,25-27,49-51H,7-18H2,1-6H3,(H,34,40)(H,35,41)(H,36,42)/t19-,20-,21-,25-,26-,27-/m1/s1	C[C@@H]1CC(=O)N(CCC[C@H](C(=O)O[C@@H](CC(=O)N(CCC[C@H](C(=O)O[C@@H](CC(=O)N(CCC[C@H](C(=O)O1)NC(=O)C)O)C)NC(=O)C)O)C)NC(=O)C)O	NPA000788	ZXXBMJRBSA	NEZSNYPOAQRZDV	C33H54N6O15	Organic compounds	Phenylpropanoids and polyketides	Macrolactams
455.243851	InChI=1S/C24H38ClNO5/c1-3-4-5-6-8-11-19(30-2)12-9-7-10-13-22(29)26-17-18(16-25)24-21(28)15-14-20(27)23(24)31-24/h7,9,16,19-20,23,27H,3-6,8,10-15,17H2,1-2H3,(H,26,29)/b9-7+,18-16-/t19-,20+,23-,24+/m0/s1	CCCCCCC[C@@H](C/C=C/CCC(=O)NC/C(=C/Cl)/[C@@]12[C@@H](O1)[C@@H](CCC2=O)O)OC	NPA000789	FTWIAXFRSA	WXDBUBIFYCCNLE	C24H38ClNO5	Organic compounds	Organoheterocyclic compounds	Oxepanes
273.24565	InChI=1S/C19H31N/c1-2-3-4-5-6-7-8-9-12-17-13-10-15-19-18(17)14-11-16-20-19/h10,13,15,20H,2-9,11-12,14,16H2,1H3	CCCCCCCCCCC1=C2CCCNC2=CC=C1	NPA000790	UHFFFAOYSA	KGRXIUJPGZFPLO	C19H31N	Organic compounds	Organoheterocyclic compounds	Quinolines and derivatives	Hydroquinolines
382.2355388	InChI=1S/C21H34O6/c1-5-15-11-17-7-9-18(26-17)13(3)20(22)24-12(2)10-16-6-8-19(25-16)14(4)21(23)27-15/h12-19H,5-11H2,1-4H3/t12-,13+,14+,15-,16-,17-,18+,19+/m1/s1	CC[C@@H]1C[C@H]2CC[C@H](O2)[C@@H](C(=O)O[C@@H](C[C@H]3CC[C@H](O3)[C@@H](C(=O)O1)C)C)C	NPA000791	IDBRTZOQSA	VLXJANUFVJNWKB	C21H34O6	Organic compounds	Phenylpropanoids and polyketides	Macrolides and analogues
576.3662186	InChI=1S/C33H52O8/c1-7-8-9-10-11-20(2)14-22(4)16-23(5)15-21(3)12-13-26(35)24(6)29-18-27(36)30(33(39)41-29)32-31(38)28(37)17-25(19-34)40-32/h12-13,15-16,18,20,23-26,28,31-32,34-38H,7-11,14,17,19H2,1-6H3/b13-12+,21-15+,22-16-/t20?,23?,24?,25-,26?,28-,31+,32-/m0/s1	CCCCCCC(C)C/C(=C\C(C)/C=C(\C)/C=C/C(C(C)C1=CC(=C(C(=O)O1)[C@H]2[C@@H]([C@H](C[C@H](O2)CO)O)O)O)O)/C	NPA000792	HRUAZXPYSA	LLMOSORHDJFKHF	C33H52O8	Organic compounds	Lipids and lipid-like molecules	Prenol lipids	Terpene lactones
354.2406242	InChI=1S/C20H34O5/c1-15(2)12-10-8-6-4-3-5-7-9-11-13-16(22)18-19(23)17(14-21)25-20(18)24/h15,17,21,23H,3-14H2,1-2H3	CC(C)CCCCCCCCCCCC(=O)C1=C(C(OC1=O)CO)O	NPA000793	UHFFFAOYSA	FPUZCXOZGUJPTL	C20H34O5	Organic compounds	Organoheterocyclic compounds	Dihydrofurans	Furanones
440.2562743	InChI=1S/C27H36O5/c1-14-12-18(28)22-25(6)10-9-20(29)24(4,5)19(25)8-11-26(22,7)27(14)13-17-21(32-27)15(2)16(3)31-23(17)30/h12,18-19,22,28H,8-11,13H2,1-7H3/t18-,19-,22+,25-,26+,27-/m0/s1	CC1=C[C@@H]([C@@H]2[C@]3(CCC(=O)C([C@@H]3CC[C@]2([C@]14CC5=C(O4)C(=C(OC5=O)C)C)C)(C)C)C)O	NPA000794	OBSXHCQDSA	FORDHAJROPSPER	C27H36O5	Organic compounds	Lipids and lipid-like molecules	Prenol lipids	Terpene lactones
396.1240702	InChI=1S/C22H21ClN2O3/c1-7-20(4)15(23)11-13-17(26)21(20,24-5)12-9-8-10-14-16(12)22(28,19(13,2)3)18(27)25(14)6/h7-11,13,28H,1H2,2-4,6H3/t13-,20+,21+,22-/m0/s1	C[C@]1(C(=C[C@H]2C(=O)[C@@]1(C3=C4C(=CC=C3)N(C(=O)[C@@]4(C2(C)C)O)C)[N+]#[C-])Cl)C=C	NPA000795	WOHBTAIZSA	GFNPBZSGZFQTJA	C22H21ClN2O3
269.1182566	InChI=1S/C14H20ClNO2/c1-9-11(7-8-15)14(18)16-12(9)13(17)10-5-3-2-4-6-10/h3,5,10,12-13,17H,2,4,6-8H2,1H3,(H,16,18)/t10-,12+,13+/m1/s1	CC1=C(C(=O)N[C@@H]1[C@H]([C@H]2CCCC=C2)O)CCCl	NPA000796	WXHSDQCUSA	IZKIYDNYHNTWOM	C14H20ClNO2	Organic compounds	Organoheterocyclic compounds	Pyrrolines
1015.537869	InChI=1S/C52H73N9O12/c1-6-7-9-21-41(62)55-37(23-25-43(64)65)47(67)59-45-31(4)73-52(72)44(30(2)3)58-48(68)39(28-33-29-54-35-19-13-12-18-34(33)35)60(5)51(71)40(27-32-16-10-8-11-17-32)61-42(63)24-22-38(50(61)70)57-46(66)36(56-49(45)69)20-14-15-26-53/h8,10-13,16-19,29-31,36-40,42,44-45,54,63H,6-7,9,14-15,20-28,53H2,1-5H3,(H,55,62)(H,56,69)(H,57,66)(H,58,68)(H,59,67)(H,64,65)/t31-,36+,37+,38+,39+,40+,…	CCCCCC(=O)N[C@@H](CCC(=O)O)C(=O)N[C@H]1[C@H](OC(=O)[C@@H](NC(=O)[C@@H](N(C(=O)[C@@H](N2[C@@H](CC[C@@H](C2=O)NC(=O)[C@@H](NC1=O)CCCCN)O)CC3=CC=CC=C3)C)CC4=CNC5=CC=CC=C54)C(C)C)C	NPA000797	WXCLYRHNSA	DZYIOZFQWKUHBQ	C52H73N9O12	Organic compounds	Organic acids and derivatives	Peptidomimetics	Depsipeptides
874.4139567	InChI=1S/C49H62O14/c1-22-12-11-13-24(3)37-26(5)17-30-32(48(37,9)41(53)36-42(54)49(63-45(36)58)20-27(6)31(43(55)56)21-47(49,8)19-22)14-23(2)15-33(30)61-46-39(52)38(51)40(28(7)60-46)62-44(57)35-25(4)16-29(50)18-34(35)59-10/h13-14,16,18-19,21,26-28,30,32-33,37-40,46,50-53H,11-12,15,17,20H2,1-10H3,(H,55,56)/b22-19-,24-13-,41-36?	CC1CC2C(CC(=CC2C3(C1/C(=C\CC/C(=C\C4(C=C(C(CC45C(=O)C(=C3O)C(=O)O5)C)C(=O)O)C)/C)/C)C)C)OC6C(C(C(C(O6)C)OC(=O)C7=C(C=C(C=C7C)O)OC)O)O	NPA000798	NKVPEUEOSA	YBBPYHLBMFQENP	C49H62O14	Organic compounds	Lipids and lipid-like molecules	Prenol lipids	Sesterterpenoids
354.2406242	InChI=1S/C20H34O5/c1-15(21)13-11-9-7-5-3-4-6-8-10-12-14-17-18(19(22)23)16(2)20(24)25-17/h16-18H,3-14H2,1-2H3,(H,22,23)/t16-,17-,18-/m0/s1	C[C@H]1[C@@H]([C@@H](OC1=O)CCCCCCCCCCCCC(=O)C)C(=O)O	NPA000799	BZSNNMDCSA	GITAQGNGLWXMTE	C20H34O5	Organic compounds	Organoheterocyclic compounds	Lactones	Gamma butyrolactones
780.4507361	InChI=1S/C38H68O16/c1-5-8-11-14-27(17-25(41)19-32(43)44)51-33(45)20-26(42)18-28(15-12-9-6-2)52-34(46)22-30(21-29(50-24(4)40)16-13-10-7-3)53-38-37(49)36(48)35(47)31(23-39)54-38/h25-31,35-39,41-42,47-49H,5-23H2,1-4H3,(H,43,44)/t25-,26-,27-,28-,29-,30-,31-,35-,36+,37+,38-/m1/s1	CCCCC[C@H](C[C@H](CC(=O)O)O)OC(=O)C[C@@H](C[C@@H](CCCCC)OC(=O)C[C@@H](C[C@@H](CCCCC)OC(=O)C)O[C@H]1[C@H]([C@H]([C@@H]([C@H](O1)CO)O)O)O)O	NPA000800	FPGXIQHLSA	RZARMTGHXDCDDW	C38H68O16	Organic compounds	Lipids and lipid-like molecules	Fatty Acyls	Fatty acyl glycosides
436.1627849	InChI=1S/C16H28N4O8S/c1-16(2,28)12(14(25)18-6-11(22)23)20-13(24)9(7-29)19-10(21)5-3-4-8(17)15(26)27/h8-9,12,28-29H,3-7,17H2,1-2H3,(H,18,25)(H,19,21)(H,20,24)(H,22,23)(H,26,27)	CC(C)(C(C(=O)NCC(=O)O)NC(=O)C(CS)NC(=O)CCCC(C(=O)O)N)O	NPA000801	UHFFFAOYSA	ICKLACAAWOXHMX	C16H28N4O8S	Organic compounds	Organic acids and derivatives	Carboxylic acids and derivatives	Amino acids, peptides, and analogues
248.0684735	InChI=1S/C13H12O5/c1-5-7(3)18-13(17)10-9(5)8(4-14)11(15)6(2)12(10)16/h4-5,15-16H,3H2,1-2H3	CC1C(=C)OC(=O)C2=C1C(=C(C(=C2O)C)O)C=O	NPA000802	UHFFFAOYSA	MKXPEMIYFLKLRY	C13H12O5	Organic compounds	Benzenoids	Benzene and substituted derivatives	Benzoic acids and derivatives
368.2715304	InChI=1S/C25H36O2/c1-15(2)17-10-11-24(4)12-13-25(5)14-20-16(3)6-7-18(20)19(23(26)27)8-9-21(25)22(17)24/h6-8,16-18,20-22H,1,9-14H2,2-5H3,(H,26,27)/b19-8+/t16-,17+,18-,20-,21-,22-,24-,25+/m0/s1	C[C@H]1C=C[C@@H]/2[C@H]1C[C@]3(CC[C@@]4(CC[C@@H]([C@H]4[C@@H]3C/C=C2/C(=O)O)C(=C)C)C)C	NPA000803	MROKGFDXSA	XYGOQXIIYXSIFJ	C25H36O2	Organic compounds	Lipids and lipid-like molecules	Prenol lipids	Sesterterpenoids
288.0593653	InChI=1S/C10H12N2O8/c13-2-4-6(15)7(16)8(20-4)12-3(9(17)18)1-5(14)11-10(12)19/h1,4,6-8,13,15-16H,2H2,(H,17,18)(H,11,14,19)/t4-,6-,7-,8-/m1/s1	C1=C(N(C(=O)NC1=O)[C@H]2[C@@H]([C@@H]([C@H](O2)CO)O)O)C(=O)O	NPA000804	XVFCMESISA	FKCRAVPPBFWEJD	C10H12N2O8	Organic compounds	Nucleosides, nucleotides, and analogues	Pyrimidine nucleosides
526.3658247	InChI=1S/C33H50O5/c1-18-17-33(20(3)19(2)28(35)38-33)37-27-16-24-23(31(8)15-12-22(18)32(27,31)9)10-11-25-29(5,6)26(36-21(4)34)13-14-30(24,25)7/h18-20,22,25-27H,10-17H2,1-9H3/t18-,19+,20+,22-,25+,26-,27-,30-,31+,32+,33+/m1/s1	C[C@@H]1C[C@]2([C@H]([C@@H](C(=O)O2)C)C)O[C@@H]3CC4=C(CC[C@@H]5[C@@]4(CC[C@H](C5(C)C)OC(=O)C)C)[C@]6([C@]3([C@@H]1CC6)C)C	NPA000805	FPOLEOGZSA	SGSMRLJTYJLFMA	C33H50O5	Organic compounds	Lipids and lipid-like molecules	Steroids and steroid derivatives	Steroid lactones
534.2617536	InChI=1S/C32H38O7/c1-7-17(2)10-19(4)11-18(3)8-9-24(34)29-30-23-16-38-26(28-20(5)12-22(33)15-25(28)35)13-21(23)14-27(36)32(30,6)39-31(29)37/h8-9,11,13-14,16-17,19-20,22,28,33H,7,10,12,15H2,1-6H3/b9-8+,18-11?/t17?,19?,20-,22+,28+,32+/m0/s1	CCC(C)CC(C)C=C(C)/C=C/C(=O)C1=C2C3=COC(=CC3=CC(=O)[C@]2(OC1=O)C)[C@@H]4[C@H](C[C@H](CC4=O)O)C	NPA000806	VSXYEJKESA	FERMTFXLLHKKDC	C32H38O7	Organic compounds	Lipids and lipid-like molecules	Prenol lipids	Terpene lactones
336.0997736	InChI=1S/C20H16O5/c21-13-7-3-6-12-14(22)10-17(23)20(19(12)13)24-15-8-1-4-11-5-2-9-16(25-20)18(11)15/h1-9,13,17,19,21,23H,10H2/t13-,17-,19+/m1/s1	C1[C@H](C2([C@@H]3[C@@H](C=CC=C3C1=O)O)OC4=CC=CC5=C4C(=CC=C5)O2)O	NPA000807	XVSDVWIESA	FKPPHRSYMWPOAW	C20H16O5	Organic compounds	Benzenoids	Naphthalenes
558.3920394	InChI=1S/C34H54O6/c1-5-6-7-8-9-10-11-12-13-14-15-16-17-18-19-20-27(35)39-31-33-22-32(33,30(36)37-4)26-21-25(24(2)3)28(26)29-34(33,40-29)23-38-31/h26,28-29,31H,5-23H2,1-4H3/t26-,28+,29?,31?,32+,33?,34-/m1/s1	CCCCCCCCCCCCCCCCCC(=O)OC1C23C[C@]2([C@@H]4CC(=C(C)C)[C@@H]4C5[C@]3(O5)CO1)C(=O)OC	NPA000808	DPGLPURQSA	XQOYYEYKUFVOEK	C34H54O6	Organic compounds	Lipids and lipid-like molecules	Prenol lipids	Sesquiterpenoids
250.1568946	InChI=1S/C15H22O3/c1-8-5-11(16)14(4)12(17)9-6-13(2,3)7-10(9)15(8,14)18/h5,9-10,12,17-18H,6-7H2,1-4H3/t9-,10+,12-,14+,15+/m0/s1	CC1=CC(=O)[C@]2([C@@]1([C@@H]3CC(C[C@@H]3[C@@H]2O)(C)C)O)C	NPA000809	BKNSQDEOSA	UGBJNLYKOBXVAD	C15H22O3	Organic compounds	Lipids and lipid-like molecules	Prenol lipids	Sesquiterpenoids
441.1576228	InChI=1S/C27H23NO5/c1-16(2)15-27-25(31)23(17-7-11-19(29)12-8-17)24(18-9-13-20(30)14-10-18)28(27)22-6-4-3-5-21(22)26(32)33-27/h3-14,16,29-30H,15H2,1-2H3/t27-/m0/s1	CC(C)C[C@]12C(=O)C(=C(N1C3=CC=CC=C3C(=O)O2)C4=CC=C(C=C4)O)C5=CC=C(C=C5)O	NPA000810	MHZLTWQESA	AUCVFNBQPWKHPK	C27H23NO5	Organic compounds	Phenylpropanoids and polyketides	Stilbenes
854.4749342	InChI=1S/C39H66N8O13/c1-9-28-25(15-14-21(2)3)16-17-39(56,60-28)38(8,55)37(54)43-30-31(22(4)5)59-36(53)24(7)47(58)33(50)26-12-10-18-41-44(26)29(48)20-40-32(49)23(6)46(57)34(51)27-13-11-19-42-45(27)35(30)52/h21-28,30-31,41-42,55-58H,9-20H2,1-8H3,(H,40,49)(H,43,54)	CCC1C(CCC(O1)(C(C)(C(=O)NC2C(OC(=O)C(N(C(=O)C3CCCNN3C(=O)CNC(=O)C(N(C(=O)C4CCCNN4C2=O)O)C)O)C)C(C)C)O)O)CCC(C)C	NPA000811	UHFFFAOYSA	YDIQSISNBHYDIP	C39H66N8O13	Organic compounds	Organic acids and derivatives	Peptidomimetics	Depsipeptides
364.1522031	InChI=1S/C19H24O7/c1-8-4-12-14(26-19(8)7-11(21)5-9(2)25-19)6-13-15(16(12)22)18(23)24-17(13)10(3)20/h6,8-11,17,20-22H,4-5,7H2,1-3H3/t8-,9-,10-,11+,17-,19+/m0/s1	C[C@H]1C[C@H](C[C@]2(O1)[C@H](CC3=C(O2)C=C4[C@@H](OC(=O)C4=C3O)[C@H](C)O)C)O	NPA000812	WYPMTINJSA	FZIVPEMPRYZJDQ	C19H24O7	Organic compounds	Organoheterocyclic compounds	Benzofurans	Benzofuranones
628.2268246	InChI=1S/C31H36N2O12/c1-13(2)19(35)12-16-11-15(7-9-18(16)34)27(38)33-21-22(36)17-8-10-20(14(3)24(17)43-28(21)39)42-29-23(37)25(44-30(32)40)26(41-6)31(4,5)45-29/h7-11,19,23,25-26,29,34-37H,1,12H2,2-6H3,(H2,32,40)(H,33,38)/t19?,23-,25+,26-,29-/m1/s1	CC1=C(C=CC2=C1OC(=O)C(=C2O)NC(=O)C3=CC(=C(C=C3)O)CC(C(=C)C)O)O[C@H]4[C@@H]([C@@H]([C@H](C(O4)(C)C)OC)OC(=O)N)O	NPA000813	ORVJENOTSA	NXIHCVXNQGOJKR	C31H36N2O12	Organic compounds	Phenylpropanoids and polyketides	Coumarins and derivatives	Coumarin glycosides
967.6205358	InChI=1S/C48H85N7O13/c1-20-29(12)36-44(62)53(17)35(26(6)7)43(61)52(16)34(22-25(4)5)40(58)50-33(23-56)48(66)68-38(27(8)9)45(63)51(15)30(13)47(65)67-39(28(10)11)46(64)55(19)37(31(14)57)41(59)49-32(21-24(2)3)42(60)54(36)18/h24-39,56-57H,20-23H2,1-19H3,(H,49,59)(H,50,58)	CCC(C)C1C(=O)N(C(C(=O)N(C(C(=O)NC(C(=O)OC(C(=O)N(C(C(=O)OC(C(=O)N(C(C(=O)NC(C(=O)N1C)CC(C)C)C(C)O)C)C(C)C)C)C)C(C)C)CO)CC(C)C)C)C(C)C)C	NPA000814	UHFFFAOYSA	NZTGVGORBGCOFL	C48H85N7O13	Organic compounds	Organic acids and derivatives	Peptidomimetics	Depsipeptides
483.3196028	InChI=1S/C26H45NO7/c1-7-8-9-10-11-12-14-19(6)23(28)27-16-13-15-20(27)25(31)34-22(18(4)5)26(32)33-21(17(2)3)24(29)30/h17-22H,7-16H2,1-6H3,(H,29,30)/t19-,20-,21-,22+/m0/s1	CCCCCCCC[C@H](C)C(=O)N1CCC[C@H]1C(=O)O[C@H](C(C)C)C(=O)O[C@@H](C(C)C)C(=O)O	NPA000815	MYGLTJDJSA	XZDDLHQSVWZOPD	C26H45NO7	Organic compounds	Organic acids and derivatives	Peptidomimetics	Depsipeptides
911.4640351	InChI=1S/C45H65N7O13/c1-7-26(2)16-14-12-10-8-9-11-13-15-17-37(55)50(5)35(25-53)43(60)47-27(3)41(58)46-24-38(56)51(6)39-30-18-19-36(54)31(23-30)32-20-29(22-34(40(32)57)52(64)65)21-33(45(62)63)49-42(59)28(4)48-44(39)61/h18-20,22-23,26-28,33,35,39,53-54,57H,7-17,21,24-25H2,1-6H3,(H,46,58)(H,47,60)(H,48,61)(H,49,59)(H,62,63)/t26?,27-,28+,33?,35-,39?/m1/s1	CCC(C)CCCCCCCCCCC(=O)N(C)[C@H](CO)C(=O)N[C@H](C)C(=O)NCC(=O)N(C)C1C2=CC(=C(C=C2)O)C3=CC(=CC(=C3O)[N+](=O)[O-])CC(NC(=O)[C@@H](NC1=O)C)C(=O)O	NPA000816	DORYWWEISA	VEAKNBDBVBJRRJ	C45H65N7O13	Organic compounds	Organic acids and derivatives	Carboxylic acids and derivatives	Amino acids, peptides, and analogues
354.1103383	InChI=1S/C20H18O6/c1-8(2)7-12(22)14-15-16(18(24)9(3)17(14)23)19(25)10-5-4-6-11(21)13(10)20(15)26/h4-6,8,21,23-24H,7H2,1-3H3	CC1=C(C2=C(C(=C1O)C(=O)CC(C)C)C(=O)C3=C(C2=O)C=CC=C3O)O	NPA000817	UHFFFAOYSA	JSBZNSHTZGINIT	C20H18O6	Organic compounds	Benzenoids	Anthracenes	Anthraquinones
523.366159	InChI=1S/C33H49NO4/c1-9-30(3,4)34-25-13-11-10-12-23(25)24(29(34)37)20-22-14-15-26-32(7,21(22)2)18-17-28(36)33(26,8)19-16-27(35)31(5,6)38/h9-13,22,24,26-28,35-36,38H,1-2,14-20H2,3-8H3/t22-,24+,26+,27-,28-,32+,33-/m0/s1	C[C@]12CC[C@@H]([C@@]([C@@H]1CC[C@H](C2=C)C[C@@H]3C4=CC=CC=C4N(C3=O)C(C)(C)C=C)(C)CC[C@@H](C(C)(C)O)O)O	NPA000818	NWWFIIQASA	FHMUMBXUKWMPHG	C33H49NO4	Organic compounds	Lipids and lipid-like molecules	Prenol lipids	Diterpenoids
428.2198887	InChI=1S/C25H32O6/c1-6-15(2)11-16(3)7-10-23(28)31-22-9-8-18(24(29)30)25(5)19(12-17(4)14-26)21(27)13-20(22)25/h7,10-11,13-15,18-19,22H,4,6,8-9,12H2,1-3,5H3,(H,29,30)/b10-7+,16-11+/t15?,18-,19-,22-,25+/m0/s1	CCC(C)/C=C(\C)/C=C/C(=O)O[C@H]1CC[C@H]([C@]2(C1=CC(=O)[C@@H]2CC(=C)C=O)C)C(=O)O	NPA000819	BCTZGLOJSA	AFLWRLGQCCNPSX	C25H32O6	Organic compounds	Lipids and lipid-like molecules	Fatty Acyls	Fatty acid esters
719.3240365	InChI=1S/C39H49N3O8S/c1-24-13-12-16-27-21-29-36(51-23-32(44)40-29)33(35(27)46)41-31(43)22-28(49-3)17-10-5-4-6-11-18-30(25(2)34(24)45)50-38(48)39(19-20-39)42-37(47)26-14-8-7-9-15-26/h4-6,10-11,13-14,17,21,25,28,30,34,45-46H,7-9,12,15-16,18-20,22-23H2,1-3H3,(H,40,44)(H,41,43)(H,42,47)/b5-4-,11-6-,17-10?,24-13-	CC1C(C/C=C\C=C/C=CC(CC(=O)NC2=C(C(=CC3=C2SCC(=O)N3)CC/C=C(\C1O)/C)O)OC)OC(=O)C4(CC4)NC(=O)C5=CCCCC5	NPA000820	JRSKPKOFSA	DLJPEMIJOQUTRD	C39H49N3O8S	Organic compounds	Organic acids and derivatives	Carboxylic acids and derivatives	Amino acids, peptides, and analogues
546.3556539	InChI=1S/C32H50O7/c1-18(9-10-24(37)32(8,38)17-33)20-11-14-30(6)27-21(35)15-23-28(3,4)25(39-19(2)34)12-13-29(23,5)26(27)22(36)16-31(20,30)7/h18,20,23-25,33,37-38H,9-17H2,1-8H3/t18-,20-,23+,24?,25+,29+,30+,31-,32?/m1/s1	C[C@H](CCC(C(C)(CO)O)O)[C@H]1CC[C@@]2([C@@]1(CC(=O)C3=C2C(=O)C[C@@H]4[C@@]3(CC[C@@H](C4(C)C)OC(=O)C)C)C)C	NPA000821	ZMPJFOOASA	DVZLNLQHYICGFH	C32H50O7	Organic compounds	Lipids and lipid-like molecules	Prenol lipids	Triterpenoids
292.0881634	InChI=1S/C14H16N2O3S/c1-8-12(18)16-11-9(5-4-6-10(11)17)7-14(16,20-3)13(19)15(8)2/h4-6,10-11,17H,1,7H2,2-3H3/t10-,11-,14+/m0/s1	CN1C(=C)C(=O)N2[C@@H]3[C@H](C=CC=C3C[C@]2(C1=O)SC)O	NPA000822	COPLHBTASA	OXNWZASJHXTGNL	C14H16N2O3S	Organic compounds	Organic acids and derivatives	Carboxylic acids and derivatives	Amino acids, peptides, and analogues
340.1522031	InChI=1S/C17H24O7/c1-8-4-11-16(6-18,5-10(8)23-9(2)19)15(3)13(21)12(20)14(24-11)17(15)7-22-17/h4,10-14,18,20-21H,5-7H2,1-3H3/t10-,11+,12+,13+,14+,15+,16+,17-/m0/s1	CC1=C[C@@H]2[C@](C[C@@H]1OC(=O)C)([C@]3([C@@H]([C@H]([C@H]([C@@]34CO4)O2)O)O)C)CO	NPA000823	BNWDXEGFSA	JEDSAONQRSEAMA	C17H24O7	Organic compounds	Lipids and lipid-like molecules	Prenol lipids	Sesquiterpenoids
368.0896029	InChI=1S/C20H16O7/c21-12-7-8-13(22)19-18(12,27-19)16(23)15-17(24-15)20(19)25-10-5-1-3-9-4-2-6-11(26-20)14(9)10/h1-6,12-13,15,17,21-22H,7-8H2/t12-,13+,15+,17+,18-,19-/m0/s1	C1C[C@H]([C@@]23[C@@]([C@H]1O)(O2)C(=O)[C@@H]4[C@H](C35OC6=CC=CC7=C6C(=CC=C7)O5)O4)O	NPA000824	APMPMNJCSA	JBMAWELOWLUVHE	C20H16O7	Organic compounds	Benzenoids	Naphthalenes
1296.909626	InChI=1S/C69H134O17P2/c1-59(2)45-37-29-21-13-9-17-25-33-41-49-66(71)79-55-64(85-68(73)51-43-35-27-19-11-15-23-31-39-47-61(5)6)57-83-87(75,76)81-53-63(70)54-82-88(77,78)84-58-65(86-69(74)52-44-36-28-20-12-16-24-32-40-48-62(7)8)56-80-67(72)50-42-34-26-18-10-14-22-30-38-46-60(3)4/h59-65,70H,9-58H2,1-8H3,(H,75,76)(H,77,78)	CC(C)CCCCCCCCCCCC(=O)OCC(COP(=O)(O)OCC(COP(=O)(O)OCC(COC(=O)CCCCCCCCCCCC(C)C)OC(=O)CCCCCCCCCCCC(C)C)O)OC(=O)CCCCCCCCCCCC(C)C	NPA000825	UHFFFAOYSA	MGXGXTJMLMXAOR	C69H134O17P2	Organic compounds	Lipids and lipid-like molecules	Glycerophospholipids	Glycerophosphoglycerophosphoglycerols
202.0629942	InChI=1S/C12H10O3/c1-8(2)3-4-9-10(7-13)12(15)6-5-11(9)14/h5-7,14-15H,1H2,2H3	CC(=C)C#CC1=C(C=CC(=C1C=O)O)O	NPA000826	UHFFFAOYSA	ZEFPFLXIQAIPNE	C12H10O3	Organic compounds	Organic oxygen compounds	Organooxygen compounds	Carbonyl compounds
326.1154237	InChI=1S/C19H18O5/c1-19(23)13-6-4-11-12(5-7-14(11)21)15(13)17(22)18-16(19)10(9-24-18)3-2-8-20/h4,6,9,20,23H,2-3,5,7-8H2,1H3/t19-/m0/s1	C[C@@]1(C2=C(C3=C(C=C2)C(=O)CC3)C(=O)C4=C1C(=CO4)CCCO)O	NPA000827	IBGZPJMESA	HNKCLBPQEJAISV	C19H18O5	Organic compounds	Organoheterocyclic compounds	Naphthofurans
399.1794209	InChI=1S/C21H25N3O5/c1-11(2)9-15-19(28)24-17(18(27)22-15)10-21(29-13(4)26)14-7-5-6-8-16(14)23(12(3)25)20(21)24/h5-8,11,15,17,20H,9-10H2,1-4H3,(H,22,27)/t15-,17+,20-,21+/m0/s1	CC(C)C[C@H]1C(=O)N2[C@H](C[C@@]3([C@H]2N(C4=CC=CC=C43)C(=O)C)OC(=O)C)C(=O)N1	NPA000828	APMMZXSISA	RYCLFSRDBHDCQK	C21H25N3O5	Organic compounds	Organoheterocyclic compounds	Indoles and derivatives	Pyrroloindoles
252.1725446	InChI=1S/C15H24O3/c1-8-4-5-9-12(8)13-10(14(13,2)7-16)6-11(17)15(9,3)18/h8-10,12-13,16,18H,4-7H2,1-3H3/t8-,9+,10-,12-,13-,14-,15-/m0/s1	C[C@H]1CC[C@@H]2[C@H]1[C@@H]3[C@@H]([C@]3(C)CO)CC(=O)[C@@]2(C)O	NPA000829	YTXXYNILSA	YIFNQFZNDSUUFI	C15H24O3	Organic compounds	Lipids and lipid-like molecules	Prenol lipids	Sesquiterpenoids
306.0739528	InChI=1S/C15H14O7/c1-15(20)4-6-7(5-22-15)13(18)10-8(16)3-9(21-2)14(19)11(10)12(6)17/h3,17-18,20H,4-5H2,1-2H3	CC1(CC2=C(C3=C(C(=O)C=C(C3=O)OC)C(=C2CO1)O)O)O	NPA000830	UHFFFAOYSA	FKJXMYJPOKQPSS	C15H14O7	Organic compounds	Phenylpropanoids and polyketides	Isochromanequinones
764.5074631	InChI=1S/C43H72O11/c1-12-30(35(46)27(8)34(45)28(9)36-23(4)21-24(5)37(51-36)31(13-2)39(47)48)38-25(6)22-26(7)42(52-38)18-15-32(44)43(54-42)20-19-40(11,53-43)33-16-17-41(49,14-3)29(10)50-33/h15,18,23-34,36-38,44-45,49H,12-14,16-17,19-22H2,1-11H3,(H,47,48)/t23-,24-,25-,26+,27-,28-,29-,30-,31?,32+,33+,34+,36+,37+,38?,40-,41+,42-,43-/m0/s1	CC[C@H](C1[C@H](C[C@H]([C@]2(O1)C=C[C@H]([C@@]3(O2)CC[C@@](O3)(C)[C@H]4CC[C@@]([C@@H](O4)C)(CC)O)O)C)C)C(=O)[C@@H](C)[C@H]([C@H](C)[C@H]5[C@H](C[C@@H]([C@@H](O5)C(CC)C(=O)O)C)C)O	NPA000831	FWOWVVJPSA	VHKXXVVRRDYCIK	C43H72O11	Organic compounds	Lipids and lipid-like molecules	Prenol lipids	Terpene glycosides
244.1099444	InChI=1S/C15H16O3/c1-10-4-12(16)8-14(6-10)18-15-7-11(2)5-13(9-15)17-3/h4-9,16H,1-3H3	CC1=CC(=CC(=C1)OC2=CC(=CC(=C2)C)OC)O	NPA000832	UHFFFAOYSA	MCACKYTWGZKQCS	C15H16O3	Organic compounds	Benzenoids	Benzene and substituted derivatives	Diphenylethers
352.1423071	InChI=1S/C20H20N2O4/c1-10(8-14(23)24)22-19(26)16-12(20(22,2)3)9-11-6-5-7-13-15(11)17(16)18(25)21(13)4/h5-7,9-10H,8H2,1-4H3,(H,23,24)	CC(CC(=O)O)N1C(=O)C2=C(C1(C)C)C=C3C=CC=C4C3=C2C(=O)N4C	NPA000833	UHFFFAOYSA	RFCUQENFPAOEMH	C20H20N2O4	Organic compounds	Organoheterocyclic compounds	Isoindoles and derivatives	Isoindolines
330.1831093	InChI=1S/C20H26O4/c1-12(2)14-6-7-20(18(23)24)9-8-19(3)15(17(14)20)5-4-13(11-21)10-16(19)22/h4,11-12,15H,5-10H2,1-3H3,(H,23,24)/t15-,19-,20+/m1/s1	CC(C)C1=C2[C@H]3CC=C(CC(=O)[C@@]3(CC[C@]2(CC1)C(=O)O)C)C=O	NPA000834	YSGRDPCXSA	PDFVQJPCHCWDIY	C20H26O4	Organic compounds	Lipids and lipid-like molecules	Prenol lipids	Diterpenoids
324.120903	InChI=1S/C16H20O7/c1-16(22)5-7-6(3-10(16)18)13(19)11-8(17)4-9(23-2)15(21)12(11)14(7)20/h4,6-7,10,14,17-18,20-22H,3,5H2,1-2H3/t6-,7-,10+,14+,16-/m0/s1	C[C@@]1(C[C@H]2[C@H](C[C@H]1O)C(=O)C3=C([C@@H]2O)C(=C(C=C3O)OC)O)O	NPA000835	HVRKRCABSA	LNMXRONIHUOFQM	C16H20O7	Organic compounds	Benzenoids	Anthracenes
567.2500196	InChI=1S/C20H37N7O12/c1-4-20(35,3-29)15(39-16-6(21)10(31)9(30)5(2-28)37-16)17(36-4)38-14-8(27-19(24)25)11(32)7(26-18(22)23)12(33)13(14)34/h3-17,28,30-35H,2,21H2,1H3,(H4,22,23,26)(H4,24,25,27)	CC1C(C(C(O1)OC2C(C(C(C(C2O)O)N=C(N)N)O)N=C(N)N)OC3C(C(C(C(O3)CO)O)O)N)(C=O)O	NPA000836	UHFFFAOYSA	JRXYPBHDEAIYID	C20H37N7O12	Organic compounds	Organic oxygen compounds	Organooxygen compounds	Carbohydrates and carbohydrate conjugates
342.2194948	InChI=1S/C22H30O3/c1-3-4-5-6-7-8-9-13-20-16(2)14-19-18-12-10-11-17(18)15-21(23)22(19,24)25-20/h9-11,13-15,18-20,24H,3-8,12H2,1-2H3/t18-,19+,20+,22-/m1/s1	CCCCCCCC=C[C@H]1C(=C[C@H]2[C@@H]3CC=CC3=CC(=O)[C@@]2(O1)O)C	NPA000837	FCIYXJNOSA	GRTGLCHTLKJYRN	C22H30O3	Organic compounds	Organic oxygen compounds	Organooxygen compounds	Carbonyl compounds
346.0316898	InChI=1S/C16H15BrN2O2/c1-8-7-16(21-15(8)20)10-4-3-5-11-13(10)9(14(17)19-11)6-12(16)18-2/h3-5,7,12,18-19H,6H2,1-2H3/t12-,16+/m1/s1	CC1=C[C@]2([C@@H](CC3=C(NC4=CC=CC2=C34)Br)NC)OC1=O	NPA000838	WBMJQRKESA	SIFHQNIMYRHRLF	C16H15BrN2O2	Organic compounds	Organoheterocyclic compounds	Indoles and derivatives	Indoles
296.1987594	InChI=1S/C17H28O4/c1-9(18)21-11-8-17(5,20)10-6-7-16(4,19)12(10)14-13(11)15(14,2)3/h10-14,19-20H,6-8H2,1-5H3/t10?,11-,12?,13+,14?,16+,17+/m0/s1	CC(=O)O[C@H]1C[C@@](C2CC[C@@](C2C3[C@@H]1C3(C)C)(C)O)(C)O	NPA000839	RHMPLBRESA	FQCJJEQOIMCROA	C17H28O4	Organic compounds	Lipids and lipid-like molecules	Prenol lipids	Sesquiterpenoids
575.3107694	InChI=1S/C32H41N5O5/c1-5-6-11-24-29(39)36-13-8-12-26(36)32(41)37(24)30(40)31(42-32,18(2)3)34-28(38)20-14-22-21-9-7-10-23-27(21)19(16-33-23)15-25(22)35(4)17-20/h7,9-10,14,16,18,20,24-26,33,41H,5-6,8,11-13,15,17H2,1-4H3,(H,34,38)/t20?,24-,25+,26-,31+,32-/m0/s1	CCCC[C@H]1C(=O)N2CCC[C@H]2[C@]3(N1C(=O)[C@](O3)(C(C)C)NC(=O)C4CN([C@@H]5CC6=CNC7=CC=CC(=C67)C5=C4)C)O	NPA000840	HPQWYOPTSA	JOEVHYRUBQUMOP	C32H41N5O5	Organic compounds	Alkaloids and derivatives	Ergoline and derivatives	Lysergic acids and derivatives
500.3501746	InChI=1S/C31H48O5/c1-19(2)10-9-11-21(28(34)35)25-18-26(32)31(7)24-13-12-22(20(3)4)29(5,16-15-27(33)36-8)23(24)14-17-30(25,31)6/h10,21-22,25-26,32H,3,9,11-18H2,1-2,4-8H3,(H,34,35)/t21-,22+,25-,26+,29+,30-,31-/m1/s1	CC(=CCC[C@H]([C@H]1C[C@@H]([C@@]2([C@@]1(CCC3=C2CC[C@H]([C@]3(C)CCC(=O)OC)C(=C)C)C)C)O)C(=O)O)C	NPA000841	GQRJWNNGSA	VSJFQUBIVAVZFS	C31H48O5	Organic compounds	Lipids and lipid-like molecules	Prenol lipids	Triterpenoids
814.5594987	InChI=1S/C48H78O10/c1-11-41(50)38(10)45(54)27-39(49)20-17-30(2)26-36(8)46-29-44(53)33(5)16-14-12-13-15-32(4)43(52)28-40-21-19-37(9)48(56,58-40)24-23-31(3)25-35(7)42(51)22-18-34(6)47(55)57-46/h12-14,16-18,23,25,32-33,36-42,44-46,49-51,53-54,56H,11,15,19-22,24,26-29H2,1-10H3/b13-12-,16-14-,30-17+,31-23-,34-18-,35-25-	CCC(C(C)C(CC(C/C=C(\C)/CC(C)C1CC(C(/C=C\C=C/CC(C(=O)CC2CCC(C(O2)(C/C=C(\C=C(/C(C/C=C(\C(=O)O1)/C)O)\C)/C)O)C)C)C)O)O)O)O	NPA000842	NKUGXYOMSA	WOCRMBMRJOSSHX	C48H78O10	Organic compounds	Phenylpropanoids and polyketides	Macrolides and analogues
304.0583027	InChI=1S/C15H12O7/c1-5-3-6-11(17)9-8(16)4-7(15(20)21-2)12(18)10(9)13(19)14(6)22-5/h4-5,17,19H,3H2,1-2H3	CC1CC2=C(C3=C(C(=C2O1)O)C(=O)C(=CC3=O)C(=O)OC)O	NPA000843	UHFFFAOYSA	ZSCYHGRTPAVNSQ	C15H12O7	Organic compounds	Organoheterocyclic compounds	Naphthofurans
254.1881947	InChI=1S/C15H26O3/c1-10-8-11(17)12-13(2,3)6-5-7-14(12,4)15(10,18)9-16/h8,11-12,16-18H,5-7,9H2,1-4H3/t11-,12+,14+,15-/m1/s1	CC1=C[C@H]([C@@H]2[C@@]([C@]1(CO)O)(CCCC2(C)C)C)O	NPA000844	PAPYEOQZSA	RWPFZPBMMIWKKY	C15H26O3	Organic compounds	Organic oxygen compounds	Organooxygen compounds	Alcohols and polyols
275.1732729	InChI=1S/C13H25NO5/c1-2-3-4-5-6-7-10(16)8-12(17)14-11(9-15)13(18)19/h10-11,15-16H,2-9H2,1H3,(H,14,17)(H,18,19)/t10-,11+/m1/s1	CCCCCCC[C@H](CC(=O)N[C@@H](CO)C(=O)O)O	NPA000845	MNOVXSKESA	NDDJIMSGSZNACM	C13H25NO5	Organic compounds	Organic acids and derivatives	Carboxylic acids and derivatives	Amino acids, peptides, and analogues
741.3373781	InChI=1S/C40H47N5O9/c1-24(2)18-19-53-31-16-12-29(13-17-31)21-33-40(52)54-34(22-27-8-6-5-7-9-27)39(51)43-25(3)36(48)41-23-35(47)44-32(20-28-10-14-30(46)15-11-28)38(50)42-26(4)37(49)45-33/h5-18,25-26,32-34,46H,19-23H2,1-4H3,(H,41,48)(H,42,50)(H,43,51)(H,44,47)(H,45,49)/t25-,26+,32+,33+,34-/m0/s1	C[C@@H]1C(=O)N[C@@H](C(=O)O[C@H](C(=O)N[C@H](C(=O)NCC(=O)N[C@@H](C(=O)N1)CC2=CC=C(C=C2)O)C)CC3=CC=CC=C3)CC4=CC=C(C=C4)OCC=C(C)C	NPA000846	ZIWQVPDVSA	JNXJCUUDHZAFNN	C40H47N5O9	Organic compounds	Organic acids and derivatives	Peptidomimetics	Depsipeptides
654.2159851	InChI=1S/C30H38O16/c1-11(32)6-30(41)7-13-3-12-4-14(42-2)5-16(20(12)23(36)19(13)15(33)8-30)44-29-27(40)25(38)22(35)18(46-29)10-43-28-26(39)24(37)21(34)17(9-31)45-28/h3-5,17-18,21-22,24-29,31,34-41H,6-10H2,1-2H3/t17?,18?,21?,22?,24?,25?,26?,27?,28?,29?,30-/m1/s1	CC(=O)C[C@]1(CC2=C(C(=O)C1)C(=C3C(=C2)C=C(C=C3OC4C(C(C(C(O4)COC5C(C(C(C(O5)CO)O)O)O)O)O)O)OC)O)O	NPA000847	XDUZIHTMSA	BEBIROGMQQONQE	C30H38O16	Organic compounds	Organic oxygen compounds	Organooxygen compounds	Carbohydrates and carbohydrate conjugates
266.1518092	InChI=1S/C15H22O4/c1-7-9-6-19-13(18)15(9,4)8-5-14(2,3)10(8)12(17)11(7)16/h7-10,12,17H,5-6H2,1-4H3/t7-,8+,9+,10-,12+,15+/m1/s1	C[C@@H]1[C@@H]2COC(=O)[C@]2([C@H]3CC([C@H]3[C@@H](C1=O)O)(C)C)C	NPA000848	RRSPOYJRSA	GHFFAOAOOLGSQW	C15H22O4	Organic compounds	Organoheterocyclic compounds	Lactones	Gamma butyrolactones
206.0579088	InChI=1S/C11H10O4/c1-5-8(14)4-9(15)11-7(13)3-2-6(12)10(5)11/h4,14-15H,2-3H2,1H3	CC1=C(C=C(C2=C1C(=O)CCC2=O)O)O	NPA000849	UHFFFAOYSA	MSUXGUUSNDNHFC	C11H10O4	Organic compounds	Benzenoids	Naphthalenes	Naphthoquinones
230.0345865	InChI=1S/C10H11ClO4/c1-3-4-6-5-7(12)8(11)10(6,14)9(13)15-2/h3-5,8,14H,1-2H3/b4-3+/t8-,10-/m0/s1	C/C=C/C1=CC(=O)[C@@H]([C@@]1(C(=O)OC)O)Cl	NPA000850	PVXSWLFQSA	HSATYRFYDXEDDB	C10H11ClO4	Organic compounds	Organic oxygen compounds	Organooxygen compounds	Alcohols and polyols
240.0534921	InChI=1S/C13H8N2O3/c16-10-6-5-9-12(11(10)13(17)18)15-8-4-2-1-3-7(8)14-9/h1-6,16H,(H,17,18)	C1=CC=C2C(=C1)N=C3C=CC(=C(C3=N2)C(=O)O)O	NPA000851	UHFFFAOYSA	GXLWPTUCVZRTBQ	C13H8N2O3	Organic compounds	Organoheterocyclic compounds	Diazanaphthalenes	Benzodiazines
574.349713	InChI=1S/C28H51ClN4O6/c1-6-19(4)23(31-25(35)24(34)20(30)13-10-8-7-9-11-15-29)27(37)32(5)22(17-18(2)3)26(36)33-16-12-14-21(33)28(38)39/h18-24,34H,6-17,30H2,1-5H3,(H,31,35)(H,38,39)/t19-,20+,21-,22-,23-,24+/m0/s1	CC[C@H](C)[C@@H](C(=O)N(C)[C@@H](CC(C)C)C(=O)N1CCC[C@H]1C(=O)O)NC(=O)[C@@H]([C@@H](CCCCCCCCl)N)O	NPA000852	DVZKKUMJSA	MECPYWUIDGLDCB	C28H51ClN4O6	Organic compounds	Organic acids and derivatives	Peptidomimetics	Hybrid peptides
1184.998094	InChI=1S/C70H136O13/c1-17-59(5,72)34-19-31-57(4)32-33-58(71)70(16,83)55-29-54-69(15,82)53-28-52-68(14,81)51-27-50-67(13,80)49-26-48-66(12,79)47-25-46-65(11,78)45-24-44-64(10,77)43-23-42-63(9,76)41-22-40-62(8,75)39-21-38-61(7,74)37-20-36-60(6,73)35-18-30-56(2)3/h17,30-31,58,71-83H,1,18-29,32-55H2,2-16H3/b57-31+	CC(=CCCC(C)(CCCC(C)(CCCC(C)(CCCC(C)(CCCC(C)(CCCC(C)(CCCC(C)(CCCC(C)(CCCC(C)(CCCC(C)(CCCC(C)(C(CC/C(=C/CCC(C)(C=C)O)/C)O)O)O)O)O)O)O)O)O)O)O)O)C	NPA000853	PHZVCHTISA	BKNRTVSTQAFBDO	C70H136O13	Organic compounds	Lipids and lipid-like molecules	Prenol lipids	Polyterpenoids
139.9788133	InChI=1S/C3H8S3/c1-4-3-6-5-2/h3H2,1-2H3	CSCSSC	NPA000854	UHFFFAOYSA	MYIOBINSHMEDEY	C3H8S3	Organic compounds	Organosulfur compounds	Organic disulfides	Dialkyldisulfides
1434.265706	InChI=1S/C61H58N14O18S5/c1-22(48(62)78)63-49(79)31-18-97-57(68-31)42-36(77)11-27-41(70-42)30-16-95-55(65-30)29-15-90-59(84)44-28-14-88-45(46(60(85)89-13-26-9-8-10-35(38(26)28)75(44)86)93-37-12-61(5)47(25(4)92-37)74(6)21-91-61)43(58-69-32(19-98-58)50(80)64-29)73-52(82)34-20-96-56(67-34)40(24(3)87-7)72-53(83)39(23(2)76)71-51(81)33-17-94-54(27)66-33/h8-11,16-20,23,25,29,37,39,43,45-47,76-77,86H,1,12…	C[C@H]1[C@@H]2[C@](C[C@@H](O1)O[C@H]3[C@@H]4[C@H]5C6=NC(=CS6)C(=O)N[C@@H](COC(=O)C7=C(CO4)C8=C(COC3=O)C=CC=C8N7O)C9=NC(=CS9)C1=NC(=C(C=C1C1=NC(=CS1)C(=O)N[C@H](C(=O)N/C(=C(\C)/OC)/C1=NC(=CS1)C(=O)N5)[C@@H](C)O)O)C1=NC(=CS1)C(=O)NC(=C)C(=O)N)(OCN2C)C	NPA000855	UMNFMQIXSA	GYOHFSLEKIIJMU	C61H58N14O18S5	Organic compounds	Organic acids and derivatives	Carboxylic acids and derivatives	Amino acids, peptides, and analogues
594.3403978	InChI=1S/C32H50O10/c1-4-26-28(37)20-25(35)18-23(33)15-13-16-24(34)19-29(38)30(31(39)40)27(36)17-12-10-8-6-5-7-9-11-14-21(2)22(3)42-32(26)41/h5-12,14,17,21-30,33-38H,4,13,15-16,18-20H2,1-3H3,(H,39,40)/b6-5-,9-7-,10-8-,14-11-,17-12-/t21-,22+,23-,24+,25-,26+,27+,28-,29+,30-/m0/s1	CC[C@@H]1[C@H](C[C@H](C[C@H](CCC[C@H](C[C@H]([C@H]([C@@H](/C=C\C=C/C=C\C=C/C=C\[C@@H]([C@H](OC1=O)C)C)O)C(=O)O)O)O)O)O)O	NPA000856	AJJPPEHYSA	CBRAUJSCEKZDDA	C32H50O10	Organic compounds	Phenylpropanoids and polyketides	Macrolides and analogues
348.193674	InChI=1S/C20H28O5/c1-5-12-11(2)6-7-14-13(12)10-16(22)20(25)18(14,3)9-8-15(21)19(20,4)17(23)24/h5,12-15,21,25H,1-2,6-10H2,3-4H3,(H,23,24)/t12-,13+,14+,15-,18-,19-,20+/m1/s1	C[C@]12CC[C@H]([C@]([C@@]1(C(=O)C[C@@H]3[C@@H]2CCC(=C)[C@H]3C=C)O)(C)C(=O)O)O	NPA000857	ULSGCFHNSA	BSSPIUBSZQCUDG	C20H28O5	Organic compounds	Lipids and lipid-like molecules	Steroids and steroid derivatives	Steroid acids
581.1897108	InChI=1S/C30H31NO11/c1-13(2)26(28(36)37)31-27(35)23-14(3)8-18(11-20(23)32)41-30(39)25-16(5)9-19(12-22(25)34)42-29(38)24-15(4)7-17(40-6)10-21(24)33/h7-13,26,32-34H,1-6H3,(H,31,35)(H,36,37)	CC1=CC(=CC(=C1C(=O)OC2=CC(=C(C(=C2)C)C(=O)OC3=CC(=C(C(=C3)C)C(=O)NC(C(C)C)C(=O)O)O)O)O)OC	NPA000858	UHFFFAOYSA	GLJVEJVUQYULJX	C30H31NO11	Organic compounds	Phenylpropanoids and polyketides	Depsides and depsidones
460.209718	InChI=1S/C25H32O8/c1-7-20-24(4)23(30-16(3)26)25(5,33-20)22(28)18(32-24)13-11-9-8-10-12-17-15(2)19(29-6)14-21(27)31-17/h8-14,18,20,22-23,28H,7H2,1-6H3/b9-8+,12-10+,13-11+/t18-,20+,22-,23+,24-,25-/m0/s1	CC[C@@H]1[C@]2([C@H]([C@@](O1)([C@H]([C@@H](O2)/C=C/C=C/C=C/C3=C(C(=CC(=O)O3)OC)C)O)C)OC(=O)C)C	NPA000859	YJMRODJJSA	QXCOFYWOWZJFEA	C25H32O8	Organic compounds	Organic oxygen compounds	Organooxygen compounds	Carbohydrates and carbohydrate conjugates
441.1576228	InChI=1S/C27H23NO5/c1-16(2)15-27-25(31)23(17-7-11-19(29)12-8-17)24(18-9-13-20(30)14-10-18)28(27)22-6-4-3-5-21(22)26(32)33-27/h3-14,16,29-30H,15H2,1-2H3/t27-/m1/s1	CC(C)C[C@@]12C(=O)C(=C(N1C3=CC=CC=C3C(=O)O2)C4=CC=C(C=C4)O)C5=CC=C(C=C5)O	NPA000860	HHHXNRCGSA	AUCVFNBQPWKHPK	C27H23NO5	Organic compounds	Phenylpropanoids and polyketides	Stilbenes
494.2185684	InChI=1S/C22H38O10S/c23-20(24)17-19(22(27)28)18(21(25)26)15-13-11-9-7-5-3-1-2-4-6-8-10-12-14-16-32-33(29,30)31/h1-17H2,(H,23,24)(H,25,26)(H,27,28)(H,29,30,31)/b19-18+	C(CCCCCCCCOS(=O)(=O)O)CCCCCCC/C(=C(/CC(=O)O)\C(=O)O)/C(=O)O	NPA000861	VHEBQXMUSA	SDWSBMKMILEYGK	C22H38O10S	Organic compounds	Organic acids and derivatives	Carboxylic acids and derivatives	Tricarboxylic acids and derivatives
250.1568946	InChI=1S/C15H22O3/c1-10-7-12(16)9-11(2)13(17)5-6-15(3,4)14(18)8-10/h5-6,8-9,12,14,16,18H,7H2,1-4H3/b6-5+,10-8+,11-9+/t12-,14+/m0/s1	C/C/1=C\[C@H](C(/C=C/C(=O)/C(=C/[C@H](C1)O)/C)(C)C)O	NPA000862	XKLHFPRASA	PVVLNRSGNUTYNS	C15H22O3	Organic compounds	Lipids and lipid-like molecules	Prenol lipids	Sesquiterpenoids
356.1259884	InChI=1S/C20H20O6/c1-7-6-9(21)11-12-10(7)18-14(20(3,4)8(2)26-18)15(22)13(12)17(24)19(25-5)16(11)23/h6,8,21-22,24H,1-5H3/t8-/m0/s1	C[C@H]1C(C2=C(O1)C3=C4C(=C(C=C3C)O)C(=O)C(=C(C4=C2O)O)OC)(C)C	NPA000863	QMMMGPOBSA	XXKJBDTZZBQBCP	C20H20O6	Organic compounds	Benzenoids	Phenalenes	Phenalenones
861.3578558	InChI=1S/C39H55N7O13S/c1-21(2)31(45-29(47)18-26-15-11-8-12-16-26)38(54)44-28(20-60(57,58)59)36(52)42-24(6)35(51)46-32(33(49)22(3)4)37(53)40-19-30(48)41-23(5)34(50)43-27(39(55)56)17-25-13-9-7-10-14-25/h7-16,21-24,27-28,31-33,49H,17-20H2,1-6H3,(H,40,53)(H,41,48)(H,42,52)(H,43,50)(H,44,54)(H,45,47)(H,46,51)(H,55,56)(H,57,58,59)/t23-,24+,27+,28-,31+,32-,33+/m1/s1	C[C@H](C(=O)N[C@@H](CC1=CC=CC=C1)C(=O)O)NC(=O)CNC(=O)[C@@H]([C@H](C(C)C)O)NC(=O)[C@H](C)NC(=O)[C@@H](CS(=O)(=O)O)NC(=O)[C@H](C(C)C)NC(=O)CC2=CC=CC=C2	NPA000864	LVIJEMCTSA	LDYZAOFAJYXPFY	C39H55N7O13S	Organic compounds	Organic acids and derivatives	Carboxylic acids and derivatives	Amino acids, peptides, and analogues
334.2507949	InChI=1S/C21H34O3/c1-4-5-6-7-8-9-10-11-12-13-14-15-19(22)20-17(2)16-18(3)24-21(20)23/h4-5,18H,6-16H2,1-3H3/b5-4+/t18-/m0/s1	C/C=C/CCCCCCCCCCC(=O)C1=C(C[C@@H](OC1=O)C)C	NPA000865	WRFKIARRSA	TVGUMWJNRTVELQ	C21H34O3	Organic compounds	Organoheterocyclic compounds	Pyrans	Pyranones and derivatives
523.2570025	InChI=1S/C30H37NO7/c1-5-7-8-10-19-15-17(3)27(34)24(38-4)12-9-11-18(6-2)28(35)26-22(32)14-13-20-25(26)23(33)16-21(29(20)36)31-30(19)37/h13-16,18-19,24,32H,5-12H2,1-4H3,(H,31,37)/b17-15-/t18-,19+,24+/m1/s1	CCCCC[C@H]1/C=C(\C(=O)[C@H](CCC[C@H](C(=O)C2=C(C=CC3=C2C(=O)C=C(C3=O)NC1=O)O)CC)OC)/C	NPA000866	AZJPFOGKSA	WIIONYYYOWZGRK	C30H37NO7	Organic compounds	Benzenoids	Naphthalenes	Naphthoquinones
564.1784179	InChI=1S/C34H28O8/c35-25-15-11-23(12-16-25)29-31(39)33(41-27(37)19-21-7-3-1-4-8-21)30(24-13-17-26(36)18-14-24)34(32(29)40)42-28(38)20-22-9-5-2-6-10-22/h1-18,31,34-36,39-40H,19-20H2	C1=CC=C(C=C1)CC(=O)OC2C(=C(C(C(=C2O)C3=CC=C(C=C3)O)O)OC(=O)CC4=CC=CC=C4)C5=CC=C(C=C5)O	NPA000867	UHFFFAOYSA	LFIMSBYLXLAVRC	C34H28O8	Organic compounds	Benzenoids	Phenols	1-hydroxy-2-unsubstituted benzenoids
1187.705328	InChI=1S/C59H97N9O16/c1-17-38(55(77)67(15)43(28-37-22-19-18-20-23-37)56(78)68-25-21-24-42(68)57(79)82-16)61-53(75)47(36(12)69)65-46(72)30-44(70)39(26-31(2)3)62-52(74)41(29-45(60)71)63-51(73)40(27-32(4)5)64-54(76)49(34(8)9)83-59(81)50(35(10)11)84-58(80)48(33(6)7)66(13)14/h18-20,22-23,31-36,38-44,47-50,69-70H,17,21,24-30H2,1-16H3,(H2,60,71)(H,61,75)(H,62,74)(H,63,73)(H,64,76)(H,65,72)/t36-,38+,39+,…	CC[C@@H](C(=O)N(C)[C@H](CC1=CC=CC=C1)C(=O)N2CCC[C@H]2C(=O)OC)NC(=O)[C@H]([C@@H](C)O)NC(=O)C[C@@H]([C@H](CC(C)C)NC(=O)[C@H](CC(=O)N)NC(=O)[C@H](CC(C)C)NC(=O)[C@@H](C(C)C)OC(=O)[C@H](C(C)C)OC(=O)[C@H](C(C)C)N(C)C)O	NPA000868	UXVOKYIZSA	ICOVQVRWYNMTQP	C59H97N9O16	Organic compounds	Organic acids and derivatives	Peptidomimetics	Depsipeptides
496.2362075	InChI=1S/C31H32N2O4/c1-18(2)11-12-19-13-14-21-23(17-33-25(21)15-19)27-30(36-5)28(34-3)26(29(35-4)31(27)37-6)22-16-32-24-10-8-7-9-20(22)24/h7-11,13-17,32-33H,12H2,1-6H3	CC(=CCC1=CC2=C(C=C1)C(=CN2)C3=C(C(=C(C(=C3OC)OC)C4=CNC5=CC=CC=C54)OC)OC)C	NPA000869	UHFFFAOYSA	KOZJKWUVTWWEQP	C31H32N2O4	Organic compounds	Organoheterocyclic compounds	Pyrroles	Substituted pyrroles
308.2351449	InChI=1S/C19H32O3/c1-4-5-6-7-8-9-10-11-12-13-17(20)18-15(2)14-16(3)22-19(18)21/h4-5,15-16,18H,6-14H2,1-3H3/b5-4+/t15-,16-,18-/m0/s1	C/C=C/CCCCCCCCC(=O)[C@@H]1[C@H](C[C@@H](OC1=O)C)C	NPA000870	QOSFWDOTSA	IWYMSCITVORDAJ	C19H32O3	Organic compounds	Organoheterocyclic compounds	Lactones	Delta valerolactones
254.0790382	InChI=1S/C12H14O6/c1-18-6-2-7-10(8(14)3-6)9(15)4-12(17,5-13)11(7)16/h2-3,11,13-14,16-17H,4-5H2,1H3/t11-,12+/m0/s1	COC1=CC(=C2C(=O)C[C@]([C@H](C2=C1)O)(CO)O)O	NPA000871	NWDGAFQWSA	GOZFZLFZIQTZEI	C12H14O6	Organic compounds	Benzenoids	Tetralins
306.1103383	InChI=1S/C16H18O6/c1-16(21)6-10-8(5-12(16)18)15(20)13-9(14(10)19)3-7(22-2)4-11(13)17/h3-4,8,10,12,17-18,21H,5-6H2,1-2H3/t8-,10-,12+,16-/m0/s1	C[C@@]1(C[C@H]2[C@H](C[C@H]1O)C(=O)C3=C(C=C(C=C3C2=O)OC)O)O	NPA000872	SLLFNTCVSA	LTGSEZGUXURGDR	C16H18O6	Organic compounds	Benzenoids	Anthracenes	Anthraquinones
786.2887562	InChI=1S/C43H46O14/c1-18-26(44)10-12-33(51-18)55-29-11-13-34(52-20(29)3)57-43(5)16-22-6-7-24-36(35(22)28(46)17-43)39(48)25-9-8-23(38(47)37(25)40(24)49)30-15-31-41(21(4)50-30)56-42-32(54-31)14-27(45)19(2)53-42/h6-10,12,18-21,29-34,41-42,47H,11,13-17H2,1-5H3/t18-,19-,20-,21+,29-,30+,31+,32-,33-,34-,41+,42-,43+/m0/s1	C[C@H]1[C@H](CC[C@@H](O1)O[C@@]2(CC3=C(C(=O)C2)C4=C(C=C3)C(=O)C5=C(C4=O)C=CC(=C5O)[C@H]6C[C@@H]7[C@@H]([C@H](O6)C)O[C@H]8[C@@H](O7)CC(=O)[C@@H](O8)C)C)O[C@H]9C=CC(=O)[C@@H](O9)C	NPA000873	CZMJNFCQSA	YXQYFVURWVZIMD	C43H46O14	Organic compounds	Phenylpropanoids and polyketides	Angucyclines
396.2300595	InChI=1S/C25H32O4/c1-15-9-11-21-19(13-15)10-12-20-16(2)7-5-6-8-17(3)29-25(28)18(4)22(26)14-23(27)24(20)21/h5-10,12,14,16-21,24,27H,11,13H2,1-4H3/b7-5-,8-6+,23-14-/t16-,17-,18-,19+,20-,21+,24+/m1/s1	C[C@@H]1/C=C\C=C\[C@H](OC(=O)[C@@H](C(=O)/C=C(/[C@H]2[C@@H]1C=C[C@@H]3[C@@H]2CC=C(C3)C)\O)C)C	NPA000874	MROKOONJSA	MHXKMAAKEHGISP	C25H32O4	Organic compounds	Phenylpropanoids and polyketides	Macrolides and analogues
377.1990937	InChI=1S/C24H27NO3/c1-23-11-10-21(26)24(2,22(27)28-3)20(23)9-8-14-12-19-16(13-17(14)23)15-6-4-5-7-18(15)25-19/h4-7,12-13,20-21,25-26H,8-11H2,1-3H3/t20-,21+,23-,24+/m1/s1	C[C@]12CC[C@@H]([C@@]([C@@H]1CCC3=C2C=C4C5=CC=CC=C5NC4=C3)(C)C(=O)OC)O	NPA000875	JSRBNTPPSA	QGSPVLSFRSZVTG	C24H27NO3	Organic compounds	Lipids and lipid-like molecules	Prenol lipids	Diterpenoids
320.2351449	InChI=1S/C20H32O3/c1-11-13(21)8-14(22)19(5)7-6-12-16-17(2,3)9-15(23)18(16,4)10-20(11,12)19/h11-13,15-16,21,23H,6-10H2,1-5H3/t11-,12-,13+,15+,16+,18-,19-,20-/m0/s1	C[C@H]1[C@@H](CC(=O)[C@]2([C@@]13C[C@]4([C@@H](CC([C@H]4[C@@H]3CC2)(C)C)O)C)C)O	NPA000876	VAZONFKMSA	BOEJZQKGKUOOFY	C20H32O3	Organic compounds	Lipids and lipid-like molecules	Prenol lipids	Sesquiterpenoids
345.1477268	InChI=1S/C21H19N3O2/c1-4-21(2,3)18-14(13-8-5-6-9-15(13)22-18)12-16-20(26)24-11-7-10-17(24)19(25)23-16/h4-12,22H,1H2,2-3H3,(H,23,25)/b16-12-	CC(C)(C=C)C1=C(C2=CC=CC=C2N1)/C=C\3/C(=O)N4C=CC=C4C(=O)N3	NPA000877	VBKFSLOCSA	WXBLMCVYDMVHHI	C21H19N3O2	Organic compounds	Organoheterocyclic compounds	Pyrrolopyrazines
474.225368	InChI=1S/C26H34O8/c1-12-11-13-23(4)10-9-14(27)22(2,3)16(23)15(28)18(29)25(13,6)17-19(30)34-26(7,21(32)33-8)20(31)24(12,17)5/h13,16-18,29H,1,9-11H2,2-8H3/t13-,16?,17-,18+,23-,24?,25-,26-/m1/s1	C[C@]12CCC(=O)C(C1C(=O)[C@@H]([C@@]3([C@@H]2CC(=C)C4([C@H]3C(=O)O[C@@](C4=O)(C)C(=O)OC)C)C)O)(C)C	NPA000878	KWSCDPDOSA	VOCWMGRIYMFSCC	C26H34O8	Organic compounds	Lipids and lipid-like molecules	Steroids and steroid derivatives	Oxosteroids
524.371304	InChI=1S/C30H52O7/c1-9-18(2)14-25(17-31)16-23(7)28(34)20(4)11-13-26(32)19(3)10-12-27(33)21(5)15-22(6)29(35)24(8)30(36)37/h10-13,15-16,18-21,24-29,31-35H,9,14,17H2,1-8H3,(H,36,37)/b12-10+,13-11+,22-15+,23-16+	CCC(C)CC(CO)/C=C(\C)/C(C(C)/C=C/C(C(C)/C=C/C(C(C)/C=C(\C)/C(C(C)C(=O)O)O)O)O)O	NPA000879	DGGMLRAJSA	UHSVRGKIDHLSHC	C30H52O7	Organic compounds	Lipids and lipid-like molecules	Prenol lipids	Sesterterpenoids
208.0735589	InChI=1S/C11H12O4/c1-5-8(12)4-7-6(2)15-11(13)9(7)10(5)14-3/h4,6,12H,1-3H3	CC1C2=CC(=C(C(=C2C(=O)O1)OC)C)O	NPA000880	UHFFFAOYSA	IYTMUCSYFZJIAH	C11H12O4	Organic compounds	Organoheterocyclic compounds	Benzofurans	Benzofuranones
296.1008362	InChI=1S/C13H16N2O6/c1-20-10-5-7(4-9(16)12(10)17)11(6-14)21-3-2-8(15)13(18)19/h4-5,8,11,16-17H,2-3,15H2,1H3,(H,18,19)/t8-,11+/m0/s1	COC1=CC(=CC(=C1O)O)[C@@H](C#N)OCC[C@@H](C(=O)O)N	NPA000881	GZMMTYOYSA	HREWMXYKFXVCNP	C13H16N2O6	Organic compounds	Benzenoids	Phenols	Methoxyphenols
320.1623739	InChI=1S/C18H24O5/c1-16(6-5-13(20)22-3)12(19)4-7-18-9-10-8-11(14(16)18)23-17(10,2)15(18)21/h4,7,10-11,14-15,21H,5-6,8-9H2,1-3H3/t10?,11-,14-,15-,16+,17+,18+/m0/s1	C[C@@]1([C@@H]2[C@@H]3CC4C[C@@]2(C=CC1=O)[C@H]([C@@]4(O3)C)O)CCC(=O)OC	NPA000882	MMPVIVLBSA	FBBBYTFYYNYGMH	C18H24O5	Organic compounds	Organoheterocyclic compounds	Oxepanes
1002.506234	InChI=1S/C51H70N8O13/c1-8-10-11-16-39(61)53-37(25-41(63)64)46(66)57-43-29(6)72-51(71)42(27(3)4)56-47(67)38(24-31-26-52-34-15-13-12-14-33(31)34)58(7)50(70)44(28(5)9-2)59-40(62)22-21-35(49(59)69)54-45(65)36(55-48(43)68)23-30-17-19-32(60)20-18-30/h12-15,17-20,26-29,35-38,40,42-44,52,60,62H,8-11,16,21-25H2,1-7H3,(H,53,61)(H,54,65)(H,55,68)(H,56,67)(H,57,66)(H,63,64)/t28-,29+,35-,36?,37-,38-,40+,42-,4…	CCCCCC(=O)N[C@@H](CC(=O)O)C(=O)N[C@H]1[C@H](OC(=O)[C@@H](NC(=O)[C@@H](N(C(=O)[C@@H](N2[C@@H](CC[C@@H](C2=O)NC(=O)C(NC1=O)CC3=CC=C(C=C3)O)O)[C@@H](C)CC)C)CC4=CNC5=CC=CC=C54)C(C)C)C	NPA000883	SBGJJPBUSA	AWYLSHUAIRJXQH	C51H70N8O13	Organic compounds	Organic acids and derivatives	Peptidomimetics	Depsipeptides
298.1065903	InChI=1S/C15H14N4O3/c1-7(21)18-11-5-9(16)14-13-8(6-17-14)4-10(19-15(11)13)12(22)2-3-20/h4-6,16,19-20H,2-3H2,1H3,(H,18,21)	CC(=O)NC1=CC(=N)C2=NC=C3C2=C1NC(=C3)C(=O)CCO	NPA000884	UHFFFAOYSA	AMEMKCXKPKXSMD	C15H14N4O3	Organic compounds	Organoheterocyclic compounds	Quinolines and derivatives	Pyrroloquinolines
302.2093241	InChI=1S/C16H30O5/c1-2-3-4-5-6-7-8-9-12-14(18)16(20)13(17)10-11-15(16,19)21-12/h12-14,17-20H,2-11H2,1H3/t12-,13+,14-,15-,16+/m1/s1	CCCCCCCCC[C@@H]1[C@H]([C@]2([C@H](CC[C@]2(O1)O)O)O)O	NPA000885	JKJDWNRSSA	NMSODLCWHSAFNQ	C16H30O5	Organic compounds	Organic oxygen compounds	Organooxygen compounds	Carbohydrates and carbohydrate conjugates
245.2143499	InChI=1S/C17H27N/c1-2-3-4-5-6-7-10-15-11-8-13-17-16(15)12-9-14-18-17/h8,11,13,18H,2-7,9-10,12,14H2,1H3	CCCCCCCCC1=C2CCCNC2=CC=C1	NPA000886	UHFFFAOYSA	QVZOWZDCVPBRHM	C17H27N	Organic compounds	Organoheterocyclic compounds	Quinolines and derivatives	Hydroquinolines
434.1001675	InChI=1S/C24H18O8/c1-12(25)21-22-20(32-23(21)14-5-8-16(26)18(28)10-14)11-15(31-24(22)29)6-3-13-4-7-17(27)19(9-13)30-2/h3-11,26-28H,1-2H3/b6-3+	CC(=O)C1=C(OC2=C1C(=O)OC(=C2)/C=C/C3=CC(=C(C=C3)O)OC)C4=CC(=C(C=C4)O)O	NPA000887	ZZXKWVIFSA	LWDOBNFZTXHPQD	C24H18O8	Organic compounds	Benzenoids	Phenols	Methoxyphenols
372.1685219	InChI=1S/C20H24N2O5/c1-11(2)8-14(22-18(25)10-13-6-7-17(24)21-13)16-9-12-4-3-5-15(23)19(12)20(26)27-16/h3-5,10-11,14,16,23H,6-9H2,1-2H3,(H,21,24)(H,22,25)/b13-10-/t14-,16-/m0/s1	CC(C)C[C@@H]([C@@H]1CC2=C(C(=CC=C2)O)C(=O)O1)NC(=O)/C=C\3/CCC(=O)N3	NPA000888	JJPUIBJASA	JXGHXIFIIWVALX	C20H24N2O5	Organic compounds	Organoheterocyclic compounds	Benzopyrans	2-benzopyrans
600.3662186	InChI=1S/C35H52O8/c1-8-23(4)32-25(6)16-31(37)35(43-32)18-28-17-27(42-35)13-12-22(3)14-21(2)10-9-11-26(20-36)34(39)19-30(40-7)24(5)15-29(34)33(38)41-28/h8-12,15,21,25,27-32,36-37,39H,13-14,16-20H2,1-7H3/b10-9+,22-12+,23-8+,26-11+/t21-,25-,27+,28-,29-,30-,31+,32+,34+,35-/m0/s1	C/C=C(\C)/[C@@H]1[C@H](C[C@H]([C@@]2(O1)C[C@@H]3C[C@H](O2)C/C=C(/C[C@H](/C=C/C=C(/[C@@]4(C[C@@H](C(=C[C@H]4C(=O)O3)C)OC)O)\CO)C)\C)O)C	NPA000889	BDIOVGCPSA	RZZQRUATDNDCKY	C35H52O8	Organic compounds	Phenylpropanoids and polyketides	Macrolides and analogues	Milbemycins
248.1484551	InChI=1S/C9H20N4O4/c1-13(5-9(16)17)12-8(15)3-6(11)2-7(14)4-10/h6-7,14H,2-5,10-11H2,1H3,(H,12,15)(H,16,17)/t6-,7-/m1/s1	CN(CC(=O)O)NC(=O)C[C@@H](C[C@H](CN)O)N	NPA000890	RNFRBKRXSA	IKHFJPZQZVMLRH	C9H20N4O4	Organic compounds	Organic acids and derivatives	Carboxylic acids and derivatives	Amino acids, peptides, and analogues
479.2056356	InChI=1S/C26H29N3O6/c1-22(2)10-8-13-15(34-22)7-6-14-17(13)27-26(18(14)30)23(3,4)16-12-24-9-5-11-29(24)20(32)25(16,21(33)35-26)28-19(24)31/h6-8,10,16,21,27,33H,5,9,11-12H2,1-4H3,(H,28,31)/t16-,21+,24-,25-,26+/m0/s1	CC1(C=CC2=C(O1)C=CC3=C2N[C@@]4(C3=O)C([C@@H]5C[C@]67CCCN6C(=O)[C@@]5([C@@H](O4)O)NC7=O)(C)C)C	NPA000891	OJUKFVNASA	ZPXKISNDQRGXBE	C26H29N3O6	Organic compounds	Organoheterocyclic compounds	Benzopyrans	1-benzopyrans
391.1855689	InChI=1S/C18H25N5O5/c19-18(20)22-9-5-4-8-21-15(24)12(10-11-6-2-1-3-7-11)23-16(25)13-14(28-13)17(26)27/h1-3,6-7,12-14H,4-5,8-10H2,(H,21,24)(H,23,25)(H,26,27)(H4,19,20,22)/t12-,13?,14?/m0/s1	C1=CC=C(C=C1)C[C@@H](C(=O)NCCCCN=C(N)N)NC(=O)C2C(O2)C(=O)O	NPA000892	HSBZDZAISA	CDANUSUTFSNLOG	C18H25N5O5	Organic compounds	Organic acids and derivatives	Carboxylic acids and derivatives	Amino acids, peptides, and analogues
514.2930537	InChI=1S/C30H42O7/c1-18-10-8-9-11-27-30(6,37-27)15-14-23(34-7)17-24(31)21(4)25(12-13-26-22(5)35-26)36-29(33)20(3)16-19(2)28(18)32/h8-10,12-16,19,21-27,31H,11,17H2,1-7H3/b9-8+,13-12+,15-14+,18-10+,20-16+/t19-,21+,22+,23+,24+,25+,26+,27+,30+/m0/s1	C[C@H]1/C=C(/C(=O)O[C@@H]([C@@H]([C@@H](C[C@@H](/C=C/[C@@]2([C@H](O2)C/C=C/C=C(/C1=O)\C)C)OC)O)C)/C=C/[C@@H]3[C@H](O3)C)\C	NPA000893	NBKFYZDLSA	PJNCIZARCBCZSI	C30H42O7	Organic compounds	Phenylpropanoids and polyketides	Macrolides and analogues
370.1052529	InChI=1S/C20H18O7/c21-11-3-1-2-9-8(4-6-12(22)14(9)11)10-5-7-13(23)16-15(10)17(24)19(26)20(27)18(16)25/h1-3,5,7-8,18-21,23,25-27H,4,6H2/t8-,18+,19+,20+/m0/s1	C1CC(=O)C2=C([C@H]1C3=C4C(=C(C=C3)O)[C@H]([C@H]([C@@H](C4=O)O)O)O)C=CC=C2O	NPA000894	UAUONSKVSA	JBFOPERWPRSEMH	C20H18O7	Organic compounds	Benzenoids	Tetralins
241.0738932	InChI=1S/C14H11NO3/c16-8-9-1-6-13-12(7-9)15-14(18-13)10-2-4-11(17)5-3-10/h1-7,16-17H,8H2	C1=CC(=CC=C1C2=NC3=C(O2)C=CC(=C3)CO)O	NPA000895	UHFFFAOYSA	CSCMODQTLPIEMH	C14H11NO3	Organic compounds	Organoheterocyclic compounds	Azoles	Oxazoles
683.2577904	InChI=1S/C35H41NO13/c1-13(37)9-23-47-16(4)34(44)36-21-10-24(46-15(3)33(21)49-23)48-22-12-35(45,17(5)39)11-20-26(22)32(43)28-27(30(20)41)29(40)19-8-6-7-18(14(2)38)25(19)31(28)42/h6-8,13,15-16,21-24,33-34,36-37,41,43-45H,9-12H2,1-5H3	CC1C2C(CC(O1)OC3CC(CC4=C(C5=C(C(=C34)O)C(=O)C6=C(C5=O)C=CC=C6C(=O)C)O)(C(=O)C)O)NC(C(OC(O2)CC(C)O)C)O	NPA000896	UHFFFAOYSA	DXATXUUQDXTYOE	C35H41NO13	Organic compounds	Phenylpropanoids and polyketides	Anthracyclines
342.1831093	InChI=1S/C21H26O4/c1-14(2)6-4-7-15(3)8-5-9-16-12-20(25-21(16)24)18-13-17(22)10-11-19(18)23/h6,8,10-13,20,22-23H,4-5,7,9H2,1-3H3/t20-/m0/s1	CC(=CCCC(=CCCC1=C[C@H](OC1=O)C2=C(C=CC(=C2)O)O)C)C	NPA000897	FQEVSTJZSA	PXLVYLVZICPHKW	C21H26O4	Organic compounds	Lipids and lipid-like molecules	Prenol lipids	Terpene lactones
273.172879	InChI=1S/C17H23NO2/c1-2-3-4-5-6-7-10-14-13-17(19)15-11-8-9-12-16(15)18(14)20/h8-9,11-13,19H,2-7,10H2,1H3	CCCCCCCCC1=CC(O)=C2C=CC=CC2=N1=O	NPA000898	UHFFFAOYSA	UKKYWOFQJOMYIL	C17H23NO2	Organic compounds	Organoheterocyclic compounds	Quinolines and derivatives	4-hydroxy-2-alkylquinolines
730.3775712	InChI=1S/C36H58O15/c1-17-10-13-26(39)48-20(4)23(16-46-33-31(45-9)30(44-8)27(40)21(5)49-33)29-24(50-29)11-12-25(38)35(7,42)14-18(2)28(17)51-34-32(41)36(43,22(6)37)15-19(3)47-34/h10-13,17-24,27-34,37,40-43H,14-16H2,1-9H3/b12-11-,13-10-/t17-,18-,19+,20+,21?,22-,23+,24+,27?,28+,29-,30?,31?,32-,33?,34-,35-,36-/m0/s1	C[C@H]1C[C@](C(=O)/C=C\[C@@H]2[C@@H](O2)[C@@H]([C@H](OC(=O)/C=C\[C@@H]([C@H]1O[C@H]3[C@@H]([C@](C[C@H](O3)C)([C@H](C)O)O)O)C)C)COC4C(C(C(C(O4)C)O)OC)OC)(C)O	NPA000899	QZBWBHKWSA	VMIBTKDJTYPYKU	C36H58O15	Organic compounds	Phenylpropanoids and polyketides	Macrolides and analogues
402.2307282	InChI=1S/C26H30N2O2/c1-8-24(6)13-12-16-22(2,3)14-10-9-11-15-17(14)18-19(28-15)23(4,5)20-21(30-20)26(24,27-7)25(16,18)29/h8-11,16,20-21,28-29H,1,12-13H2,2-6H3/t16-,20-,21+,24+,25-,26+/m0/s1	C[C@]1(CC[C@@H]2[C@]3([C@]1([C@H]4[C@H](O4)C(C5=C3C6=C(C2(C)C)C=CC=C6N5)(C)C)[N+]#[C-])O)C=C	NPA000900	BDOGLJFWSA	RVIIZRJMWFSNER	C26H30N2O2	Organic compounds	Organoheterocyclic compounds	Indoles and derivatives	Indoles
384.1663924	InChI=1S/C20H33BrO2/c1-7-19(5,23)12-10-16-15(4)8-9-18(21)20(16,6)13-11-17(22)14(2)3/h7-8,16-18,22-23H,1-2,9-13H2,3-6H3	CC1=CCC(C(C1CCC(C)(C=C)O)(C)CCC(C(=C)C)O)Br	NPA000901	UHFFFAOYSA	UXNHALFPXFVTMG	C20H33BrO2	Organic compounds	Lipids and lipid-like molecules	Prenol lipids	Sesquiterpenoids
708.4812484	InChI=1S/C40H68O10/c1-21-12-13-28(45-33(21)26(6)36(41)42)18-29-19-30(44-11)27(7)40(47-29)25(5)20-38(9,50-40)32-14-15-37(8,48-32)35-23(3)17-31(46-35)34-22(2)16-24(4)39(10,43)49-34/h21-35,43H,12-20H2,1-11H3,(H,41,42)/t21-,22-,23-,24+,25+,26+,27+,28+,29+,30+,31+,32+,33+,34-,35+,37-,38-,39-,40+/m0/s1	C[C@H]1CC[C@@H](O[C@H]1[C@@H](C)C(=O)O)C[C@@H]2C[C@H]([C@H]([C@@]3(O2)[C@@H](C[C@@](O3)(C)[C@H]4CC[C@@](O4)(C)[C@H]5[C@H](C[C@@H](O5)[C@@H]6[C@H](C[C@H]([C@@](O6)(C)O)C)C)C)C)C)OC	NPA000902	SJSJOXFOSA	ZITSQIZMRMDQLE	C40H68O10	Organic compounds	Organic oxygen compounds	Organooxygen compounds	Ethers
224.032088	InChI=1S/C10H8O6/c1-4(11)9(14)6-2-5(12)3-7(13)8(6)10(15)16/h2-3,12-13H,1H3,(H,15,16)	CC(=O)C(=O)C1=CC(=CC(=C1C(=O)O)O)O	NPA000903	UHFFFAOYSA	QBIABBDGHOTZMI	C10H8O6	Organic compounds	Benzenoids	Benzene and substituted derivatives	Benzoic acids and derivatives
395.2460439	InChI=1S/C25H33NO3/c1-17(2)15-21(27)16-19(4)10-8-9-18(3)13-14-22-20(5)26(29)24-12-7-6-11-23(24)25(22)28/h6-7,10-13,15,21,27,29H,8-9,14,16H2,1-5H3/b18-13+,19-10+	CC1=C(C(=O)C2=CC=CC=C2N1O)C/C=C(\C)/CC/C=C(\C)/CC(C=C(C)C)O	NPA000904	VAKGXLRMSA	CHMBGHGLJJOOSO	C25H33NO3	Organic compounds	Lipids and lipid-like molecules	Prenol lipids	Sesquiterpenoids
360.0957509	InChI=1S/C17H16N2O7/c20-6-9-1-2-13-10(3-9)18-11-4-12(19-16(23)7-21)15(5-14(11)25-13)26-17(24)8-22/h1-5,18,20-22H,6-8H2,(H,19,23)	C1=CC2=C(C=C1CO)NC3=CC(=C(C=C3O2)OC(=O)CO)NC(=O)CO	NPA000905	UHFFFAOYSA	CDACWMJJCUJWLL	C17H16N2O7	Organic compounds	Organoheterocyclic compounds	Benzoxazines	Phenoxazines
410.1841719	InChI=1S/C23H26N2O5/c1-13(2)11-12-18(26)19(23(28)30-4)14-7-5-9-16-20(14)24-17-10-6-8-15(21(17)25-16)22(27)29-3/h5-10,13,18-19,26H,11-12H2,1-4H3	CC(C)CCC(C(C1=CC=CC2=NC3=C(C=CC=C3N=C21)C(=O)OC)C(=O)OC)O	NPA000906	UHFFFAOYSA	LKJADGCHDSZYKE	C23H26N2O5	Organic compounds	Organoheterocyclic compounds	Diazanaphthalenes	Benzodiazines
232.1099444	InChI=1S/C14H16O3/c1-4-5-10-7-12(15)11-6-8(2)13(16)9(3)14(11)17-10/h4-6,10,16H,7H2,1-3H3/b5-4+/t10-/m0/s1	C/C=C/[C@H]1CC(=O)C2=CC(=C(C(=C2O1)C)O)C	NPA000907	YEZKRMTDSA	XSNOKHWTJXMFKL	C14H16O3	Organic compounds	Organoheterocyclic compounds	Benzopyrans	1-benzopyrans
280.0847922	InChI=1S/C16H12N2O3/c19-14-13-9-5-1-3-7-11(9)18-15(20)16(13,21)10-6-2-4-8-12(10)17-14/h1-8,13,21H,(H,17,19)(H,18,20)/t13-,16-/m0/s1	C1=CC=C2C(=C1)[C@H]3C(=O)NC4=CC=CC=C4[C@]3(C(=O)N2)O	NPA000908	BBRMVZONSA	TVQHIBBITLLBPD	C16H12N2O3	Organic compounds	Organoheterocyclic compounds	Quinolines and derivatives	Quinolones and derivatives
368.1390516	InChI=1S/C19H25ClO5/c1-5-6-14(21)25-12-8-13-19(22)9-23-16-15(20)10(2)7-11(24-13)17(16,3)18(12,19)4/h5-7,11-13,15-16,22H,8-9H2,1-4H3/b6-5-/t11-,12-,13-,15-,16+,17-,18-,19+/m1/s1	C/C=C\C(=O)O[C@@H]1C[C@@H]2[C@@]3([C@]1([C@@]4([C@H](O2)C=C([C@H]([C@@H]4OC3)Cl)C)C)C)O	NPA000909	MDGBXKHPSA	ZGPSCCIXHIRYEU	C19H25ClO5	Organic compounds	Organoheterocyclic compounds	Oxepanes
466.1394455	InChI=1S/C23H27ClO8/c1-6-10(2)7-8-13-9-14-16(24)18(26)21(5)23(29)15(19(27)32-21)17(11(3)12(4)25)31-20(30-13)22(14,23)28/h7-12,20,25,28-29H,6H2,1-5H3/t10-,11?,12?,20?,21+,22?,23?/m0/s1	CC[C@H](C)C=CC1=CC2=C(C(=O)[C@@]3(C4(C2(C(O1)OC(=C4C(=O)O3)C(C)C(C)O)O)O)C)Cl	NPA000910	NUPBGWPVSA	MYEDOZFFLHARPQ	C23H27ClO8	Organic compounds	Organoheterocyclic compounds	Furopyrans
384.0845175	InChI=1S/C20H16O8/c1-8(21)16-10(4-13(23)7-15(25)26)2-9-3-11-5-12(22)6-14(24)17(11)20(28)18(9)19(16)27/h2-6,22-24,27-28H,7H2,1H3,(H,25,26)/b13-4+	CC(=O)C1=C(C2=C(C3=C(C=C(C=C3C=C2C=C1/C=C(\CC(=O)O)/O)O)O)O)O	NPA000911	YIXHJXPBSA	DHOSUPJHLBTMAV	C20H16O8	Organic compounds	Benzenoids	Anthracenes
560.1893765	InChI=1S/C28H32O12/c1-9-6-7-11-13(23(9)37-4)20(32)16-15(18(11)30)19(31)12-8-28(3,36)26(35)24(14(12)21(16)33)40-27-22(34)25(38-5)17(29)10(2)39-27/h6-7,10,17,22,24-27,29,31,33-36H,8H2,1-5H3/t10?,17?,22?,24?,25?,26-,27?,28+/m0/s1	CC1C(C(C(C(O1)OC2[C@@H]([C@](CC3=C(C4=C(C(=C23)O)C(=O)C5=C(C4=O)C=CC(=C5OC)C)O)(C)O)O)O)OC)O	NPA000912	KCPMWTRJSA	ZGGDWZSCMCJHBF	C28H32O12	Organic compounds	Phenylpropanoids and polyketides	Anthracyclines
219.1047994	InChI=1S/C16H13N/c1-2-8-15(9-3-1)17-16-11-10-13-6-4-5-7-14(13)12-16/h1-12,17H	C1=CC=C(C=C1)NC2=CC3=CC=CC=C3C=C2	NPA000913	UHFFFAOYSA	KEQFTVQCIQJIQW	C16H13N	Organic compounds	Benzenoids	Naphthalenes
250.0993797	InChI=1S/C17H14O2/c18-17-15(11-13-7-3-1-4-8-13)16(12-19-17)14-9-5-2-6-10-14/h1-10H,11-12H2	C1C(=C(C(=O)O1)CC2=CC=CC=C2)C3=CC=CC=C3	NPA000914	UHFFFAOYSA	KJGOARVXLMFYCA	C17H14O2	Organic compounds	Organoheterocyclic compounds	Dihydrofurans	Furanones
253.1314081	InChI=1S/C13H19NO4/c1-5-8(2)13(14-9(3)15)11-6-10(17-4)7-12(16)18-11/h6-8,13H,5H2,1-4H3,(H,14,15)/t8-,13-/m0/s1	CC[C@H](C)[C@@H](C1=CC(=CC(=O)O1)OC)NC(=O)C	NPA000915	SDBXPKJASA	LFXMHSJWYXKODM	C13H19NO4	Organic compounds	Organoheterocyclic compounds	Pyrans	Pyranones and derivatives
696.387348	InChI=1S/C40H56O10/c1-9-25(5)34-27(7)17-33(41)39(50-34)20-31-19-30(49-39)15-14-24(4)16-23(3)12-11-13-29-22-46-36-35(45-8)28(21-47-37(42)26(6)10-2)18-32(38(43)48-31)40(29,36)44/h9-14,18,23,27,30-36,41,44H,15-17,19-22H2,1-8H3	CC=C(C)C1C(CC(C2(O1)CC3CC(O2)CC=C(CC(C=CC=C4COC5C4(C(C=C(C5OC)COC(=O)C(=CC)C)C(=O)O3)O)C)C)O)C	NPA000916	UHFFFAOYSA	NSZTYARPRNHEHV	C40H56O10	Organic compounds	Phenylpropanoids and polyketides	Macrolides and analogues	Milbemycins
407.2307878	InChI=1S/C22H33NO6/c1-12(2)17(23-13(3)24)19(26)29-16-9-10-20(4,5)15-8-7-14-18(25)28-11-22(14,27)21(15,16)6/h7,12,15-17,27H,8-11H2,1-6H3,(H,23,24)/t15-,16-,17-,21+,22+/m0/s1	CC(C)[C@@H](C(=O)O[C@H]1CCC([C@H]2[C@]1([C@]3(COC(=O)C3=CC2)O)C)(C)C)NC(=O)C	NPA000917	FIOCPMRGSA	DFGYGTWTXGTQIC	C22H33NO6	Organic compounds	Organoheterocyclic compounds	Naphthofurans
405.2151377	InChI=1S/C22H31NO6/c1-22(20(28)18-19(27)17(12-26)23(2)21(18)29)15(4-3-9-24)7-6-14-10-13(11-25)5-8-16(14)22/h3-4,6-7,13-17,24-26,28H,5,8-12H2,1-2H3/b4-3+,20-18?/t13-,14-,15-,16-,17?,22-/m1/s1	C[C@@]1([C@@H]2CC[C@H](C[C@H]2C=C[C@H]1/C=C/CO)CO)C(=C3C(=O)C(N(C3=O)C)CO)O	NPA000918	SYRFTUFVSA	APROBHCDEURQFU	C22H31NO6	Organic compounds	Organoheterocyclic compounds	Pyrrolidines	N-alkylpyrrolidines
454.4174663	InChI=1S/C32H54O/c1-22(10-8-21-33)23-13-18-29(4)24(23)14-19-31(6)26(29)11-12-27-30(5)17-9-16-28(2,3)25(30)15-20-32(27,31)7/h15,20,22-27,33H,8-14,16-19,21H2,1-7H3/t22?,23-,24+,25+,26-,27-,29+,30+,31-,32-/m1/s1	CC(CCCO)[C@H]1CC[C@]2([C@H]1CC[C@@]3([C@@H]2CC[C@H]4[C@]3(C=C[C@@H]5[C@@]4(CCCC5(C)C)C)C)C)C	NPA000919	BPLMESIISA	VXEJZIAQQHPIHP	C32H54O	Organic compounds	Lipids and lipid-like molecules	Prenol lipids	Hopanoids
587.3894137	InChI=1S/C28H53N5O8/c1-4-5-6-7-8-9-10-11-19(34)16-25(37)31-22(17-24(30)36)27(39)32-20(14-15-23(29)35)26(38)33-21(28(40)41)13-12-18(2)3/h18-22,28,34,40-41H,4-17H2,1-3H3,(H2,29,35)(H2,30,36)(H,31,37)(H,32,39)(H,33,38)/t19-,20+,21-,22+/m1/s1	CCCCCCCCC[C@H](CC(=O)N[C@@H](CC(=O)N)C(=O)N[C@@H](CCC(=O)N)C(=O)N[C@H](CCC(C)C)C(O)O)O	NPA000920	MBDNFAEBSA	ZNRBTQZHEJQSGS	C28H53N5O8	Organic compounds	Organic acids and derivatives	Carboxylic acids and derivatives	Amino acids, peptides, and analogues
1446.754748	InChI=1S/C75H114O27/c1-35-17-24-62(85)100-69(42(8)70-71(101-70)58(83)32-50(79)29-49(78)30-51(97-46(12)76)33-52-34-59(84)72(90)75(93,102-52)73(91)66(87)36(2)15-13-14-16-48(77)31-57(35)82)40(6)68(89)39(5)67(88)38(4)43(9)94-63-25-22-60(44(10)95-63)98-64-26-23-61(45(11)96-64)99-74(92)41(7)65(86)37(3)27-47-18-19-53-54(28-47)56(81)21-20-55(53)80/h14,16-21,24,27-28,35-36,38-45,48-52,57-61,63-73,77-79,82…	C[C@@H]1CC/C=C/[C@H](C[C@@H]([C@H](/C=C/C(=O)O[C@@H]([C@@H]([C@H]2[C@@H](O2)[C@@H](C[C@H](C[C@@H](C[C@@H](C[C@H]3C[C@H]([C@@H]([C@](O3)([C@H]([C@@H]1O)O)O)O)O)OC(=O)C)O)O)O)C)[C@@H](C)[C@H]([C@H](C)[C@H]([C@@H](C)[C@@H](C)O[C@H]4CC[C@@H]([C@@H](O4)C)O[C@@H]5CC[C@H]([C@@H](O5)C)OC(=O)C(C)C(/C(=C/C6=CC7=C(C=C6)C(=O)C=CC7=O)/C)O)O)O)C)O)O	NPA000921	ICFZGTQFSA	OKYZPPPUAQTHME	C75H114O27	Organic compounds	Phenylpropanoids and polyketides	Macrolides and analogues
328.0583027	InChI=1S/C17H12O7/c1-6(18)15(22)7-2-9-13(11(20)3-7)17(24)14-10(16(9)23)4-8(19)5-12(14)21/h2-5,15,19-22H,1H3	CC(=O)C(C1=CC(=C2C(=C1)C(=O)C3=CC(=CC(=C3C2=O)O)O)O)O	NPA000922	UHFFFAOYSA	MOMXJBBUVWRYDS	C17H12O7	Organic compounds	Benzenoids	Anthracenes	Anthraquinones
562.3294392	InChI=1S/C35H46O6/c1-22-10-8-9-13-27-19-31(36)25(4)18-30(27)34(38)39-29-20-28(15-14-23(2)32(22)37)40-35(21-29)17-16-24(3)33(41-35)26-11-6-5-7-12-26/h8-10,13-14,16-19,22,24,26,28-29,32-33,36-37H,5-7,11-12,15,20-21H2,1-4H3/b10-8+,13-9+,23-14+/t22-,24-,28+,29-,32-,33-,35+/m0/s1	C[C@H]1/C=C/C=C/C2=CC(=C(C=C2C(=O)O[C@H]3C[C@@H](C/C=C(/[C@H]1O)\C)O[C@]4(C3)C=C[C@@H]([C@H](O4)C5CCCCC5)C)C)O	NPA000923	KGHUUUROSA	GRVQPMQMSRMJNS	C35H46O6	Organic compounds	Phenylpropanoids and polyketides	Macrolides and analogues
413.1487895	InChI=1S/C23H19N5O3/c1-11-20(30)28-15-9-5-3-7-13(15)23(22(28)24-11)10-16-19(29)26-17(23)18-25-14-8-4-2-6-12(14)21(31)27(16)18/h2-9,11,16-17,22,24H,10H2,1H3,(H,26,29)/t11-,16-,17?,22-,23+/m0/s1	C[C@H]1C(=O)N2[C@H](N1)[C@]3(C[C@H]4C(=O)NC3C5=NC6=CC=CC=C6C(=O)N45)C7=CC=CC=C72	NPA000924	KVFLIWAASA	WBCINSMUFGLFNX	C23H19N5O3	Organic compounds	Organoheterocyclic compounds	Pyridopyrimidines
512.2522515	InChI=1S/C28H36N2O7/c1-4-18(2)10-9-11-19(3)27(36)29-20-17-28(37,24(34)16-23(20)33)15-8-6-5-7-12-25(35)30-26-21(31)13-14-22(26)32/h5-8,11-12,15,17-18,24,31,34,37H,4,9-10,13-14,16H2,1-3H3,(H,29,36)(H,30,35)/b6-5+,12-7+,15-8+,19-11+/t18?,24-,28+/m1/s1	CCC(C)CC/C=C(\C)/C(=O)NC1=C[C@]([C@@H](CC1=O)O)(/C=C/C=C/C=C/C(=O)NC2=C(CCC2=O)O)O	NPA000925	UVJPKDHBSA	LTZQMADYCMVTKI	C28H36N2O7	Organic compounds	Lipids and lipid-like molecules	Prenol lipids	Monoterpenoids
422.0727307	InChI=1S/C18H22N4S4/c1-10(2)13-21-18(5,8-25-13)16-20-12(7-24-16)14-22-17(4,9-26-14)15-19-11(3)6-23-15/h6-7,10H,8-9H2,1-5H3	CC1=CSC(=N1)C2(CSC(=N2)C3=CSC(=N3)C4(CSC(=N4)C(C)C)C)C	NPA000926	UHFFFAOYSA	BDZRADRTDBWWNO	C18H22N4S4	Organic compounds	Organoheterocyclic compounds	Azoles	Thiazoles
515.1692501	InChI=1S/C28H25N3O7/c1-30-26(35)19-17-12-7-3-5-9-14(12)29-21(17)22-18(20(19)27(30)36)13-8-4-6-10-15(13)31(22)28-24(34)23(33)25(37-2)16(11-32)38-28/h3-10,16,23-25,28-29,32-34H,11H2,1-2H3/t16-,23-,24-,25-,28-/m1/s1	CN1C(=O)C2=C3C4=CC=CC=C4NC3=C5C(=C2C1=O)C6=CC=CC=C6N5[C@H]7[C@@H]([C@H]([C@@H]([C@H](O7)CO)OC)O)O	NPA000927	KWHOMZPESA	DCJDTHHXEQWNBO	C28H25N3O7	Organic compounds	Organoheterocyclic compounds	Indoles and derivatives	Carbazoles
236.1412445	InChI=1S/C14H20O3/c1-4-5-6-11-13(16)9(2)10(3)14(11)8-7-12(15)17-14/h11H,4-8H2,1-3H3/t11-,14-/m1/s1	CCCC[C@@H]1C(=O)C(=C([C@]12CCC(=O)O2)C)C	NPA000928	BXUZGUMPSA	QJDOLYBYQQTQAW	C14H20O3	Organic compounds	Lipids and lipid-like molecules	Prenol lipids	Terpene lactones
296.1623739	InChI=1S/C16H24O5/c1-16(2)5-4-11(8-17)14-13(20-3)7-10(9-21-14)6-12(18)15(16)19/h4,7,12-14,17-18H,5-6,8-9H2,1-3H3	CC1(CC=C(C2C(C=C(CC(C1=O)O)CO2)OC)CO)C	NPA000929	UHFFFAOYSA	OVMHQWGGGYITNW	C16H24O5	Organic compounds	Organoheterocyclic compounds	Pyrans
311.1269914	InChI=1S/C17H17N3O3/c1-18-15(21)8-7-13-16-11(9-14(19-13)17(22)23-2)10-5-3-4-6-12(10)20-16/h3-6,9,20H,7-8H2,1-2H3,(H,18,21)	CNC(=O)CCC1=C2C(=CC(=N1)C(=O)OC)C3=CC=CC=C3N2	NPA000930	UHFFFAOYSA	MOQLUICCHUPWRB	C17H17N3O3	Organic compounds	Alkaloids and derivatives	Harmala alkaloids
286.1317424	InChI=1S/C16H18N2O3/c1-11(10-19)8-14-15(20)17-13(16(21)18(14)2)9-12-6-4-3-5-7-12/h3-9,11,19H,10H2,1-2H3,(H,17,20)/b13-9-,14-8+/t11-/m1/s1	C[C@@H](CO)/C=C/1\C(=O)N/C(=C\C2=CC=CC=C2)/C(=O)N1C	NPA000931	LUDVBUKFSA	VWEPGJDDPVOMNE	C16H18N2O3	Organic compounds	Organoheterocyclic compounds	Diazines	Pyrazines
444.0298067	InChI=1S/C20H19Cl3O5/c1-4-6-9-13-19(16(23)17(24)15(9)22)27-12-8-11(26-3)14(21)10(7-5-2)18(12)28-20(13)25/h8,24H,4-7H2,1-3H3	CCCC1=C2C(=C(C(=C1Cl)O)Cl)OC3=CC(=C(C(=C3OC2=O)CCC)Cl)OC	NPA000932	UHFFFAOYSA	ASDHEWQRTCBVKJ	C20H19Cl3O5	Organic compounds	Phenylpropanoids and polyketides	Depsides and depsidones
597.2605843	InChI=1S/C21H39N7O13/c1-26-9-13(35)10(32)5(2-29)38-17(9)41-16-18(39-6(3-30)21(16,37)4-31)40-15-8(28-20(24)25)11(33)7(27-19(22)23)12(34)14(15)36/h4-18,26,29-30,32-37H,2-3H2,1H3,(H4,22,23,27)(H4,24,25,28)/t5-,6-,7+,8-,9-,10-,11+,12-,13-,14+,15+,16-,17-,18-,21+/m0/s1	CN[C@H]1[C@@H]([C@H]([C@@H](O[C@H]1O[C@H]2[C@@H](O[C@H]([C@@]2(C=O)O)CO)O[C@@H]3[C@H]([C@@H]([C@H]([C@@H]([C@H]3O)O)N=C(N)N)O)N=C(N)N)CO)O)O	NPA000933	HZYVHMACSA	OFNXOACBUMGOPC	C21H39N7O13	Organic compounds	Organic oxygen compounds	Organooxygen compounds	Carbohydrates and carbohydrate conjugates
208.0735589	InChI=1S/C11H12O4/c1-6(7(2)12)9-4-8(13)5-10(15-3)11(9)14/h4-6H,1-3H3	CC(C1=CC(=O)C=C(C1=O)OC)C(=O)C	NPA000934	UHFFFAOYSA	RYIGSNBSBGKNIH	C11H12O4	Organic compounds	Organic oxygen compounds	Organooxygen compounds	Carbonyl compounds
1269.754403	InChI=1S/C58H103N13O18/c1-6-8-10-11-12-14-19-23-37(75)25-26-39-52(83)63-32-47(80)62-28-27-46(79)65-38(24-20-16-13-15-18-22-36(74)21-17-9-7-2)53(84)68-42(31-45(60)78)55(86)69-41(30-44(59)77)54(85)64-33(3)51(82)67-40(29-43(76)50(61)81)56(87)70-49(35(5)73)58(89)71-48(34(4)72)57(88)66-39/h33-43,48-49,72-76H,6-32H2,1-5H3,(H2,59,77)(H2,60,78)(H2,61,81)(H,62,80)(H,63,83)(H,64,85)(H,65,79)(H,66,88)(H,67,…	CCCCCCCCCC(CCC1C(=O)NCC(=O)NCCC(=O)NC(C(=O)NC(C(=O)NC(C(=O)NC(C(=O)NC(C(=O)NC(C(=O)NC(C(=O)N1)C(C)O)C(C)O)CC(C(=O)N)O)C)CC(=O)N)CC(=O)N)CCCCCCCC(CCCCC)O)O	NPA000935	UHFFFAOYSA	VZFZGDKKOUEQOZ	C58H103N13O18	Organic compounds	Organic acids and derivatives	Peptidomimetics	Hybrid peptides
534.2577308	InChI=1S/C27H38N2O9/c1-6-8-9-11-19-23(38-25(33)15(3)7-2)17(5)37-27(35)21(16(4)36-26(19)34)29-24(32)18-12-10-13-20(22(18)31)28-14-30/h10,12-17,19,21,23,31H,6-9,11H2,1-5H3,(H,28,30)(H,29,32)	CCCCCC1C(C(OC(=O)C(C(OC1=O)C)NC(=O)C2=C(C(=CC=C2)NC=O)O)C)OC(=O)C(C)CC	NPA000936	UHFFFAOYSA	CRIAYTZRPXXKCY	C27H38N2O9	Organic compounds	Benzenoids	Benzene and substituted derivatives	Benzoic acids and derivatives
1139.316637	InChI=1S/C40H62N5O31P/c1-8-27(70-38-25(58)22(55)23(56)31(73-38)34(61)45-15-11(49)4-5-12(15)50)19(52)16(43-9(2)47)35(67-8)71-28-14(7-66-37-24(57)21(54)18(51)13(6-46)68-37)69-36(17(20(28)53)44-10(3)48)74-32-29(75-40(42)62)26(59)30(33(41)60)72-39(32)76-77(63,64)65/h8,13-14,16-32,35-39,46,49,51-59H,4-7H2,1-3H3,(H2,41,60)(H2,42,62)(H,43,47)(H,44,48)(H,45,61)(H2,63,64,65)/t8?,13?,14?,16?,17?,18?,19-,20…	CC1C([C@@H](C(C(O1)OC2[C@@H](C(C(OC2COC3C(C(C(C(O3)CO)O)O)O)OC4[C@H](C(C(OC4OP(=O)(O)O)C(=O)N)O)OC(=O)N)NC(=O)C)O)NC(=O)C)O)O[C@H]5C(C([C@H](C(O5)C(=O)NC6=C(CCC6=O)O)O)O)O	NPA000937	PNHRIPCMSA	LJOHWCHJXFNADE	C40H62N5O31P	Organic compounds	Organic oxygen compounds	Organooxygen compounds	Carbohydrates and carbohydrate conjugates
838.4588902	InChI=1S/C42H62N8O10/c1-8-32-39(55)49-35(41(58)59)27(5)37(53)47-30(16-12-13-21-45-42(43)44)38(54)46-29(26(4)36(52)48-31(40(56)57)19-20-34(51)50(32)6)18-17-24(2)22-25(3)33(60-7)23-28-14-10-9-11-15-28/h8-11,14-15,17-18,22,25-27,29-31,33,35H,12-13,16,19-21,23H2,1-7H3,(H,46,54)(H,47,53)(H,48,52)(H,49,55)(H,56,57)(H,58,59)(H4,43,44,45)/b18-17+,24-22+,32-8-/t25-,26-,27-,29-,30-,31+,33-,35+/m0/s1	C/C=C\1/C(=O)N[C@H]([C@@H](C(=O)N[C@H](C(=O)N[C@H]([C@@H](C(=O)N[C@H](CCC(=O)N1C)C(=O)O)C)/C=C/C(=C/[C@H](C)[C@H](CC2=CC=CC=C2)OC)/C)CCCCN=C(N)N)C)C(=O)O	NPA000938	LTNJPURBSA	YCFHEUGHSRSOFR	C42H62N8O10	Organic compounds	Organic acids and derivatives	Carboxylic acids and derivatives	Amino acids, peptides, and analogues
1510.875916	InChI=1S/C72H118N16O19/c1-37(2)29-46(77-50(94)33-74-57(99)51(38(3)4)79-60(102)67(10,11)84-63(105)70(16,17)85-61(103)69(14,15)83-58(100)52(39(5)6)75-40(7)90)54(96)80-68(12,13)62(104)86-72(20,21)65(107)87-34-43(91)31-47(87)55(97)78-45(27-28-49(73)93)53(95)81-71(18,19)64(106)88-35-44(92)32-48(88)56(98)82-66(8,9)59(101)76-42(36-89)30-41-25-23-22-24-26-41/h22-26,37-39,42-48,51-52,89,91-92H,27-36H2,1-2…	CC(C)CC(C(=O)NC(C)(C)C(=O)NC(C)(C)C(=O)N1CC(CC1C(=O)NC(CCC(=O)N)C(=O)NC(C)(C)C(=O)N2CC(CC2C(=O)NC(C)(C)C(=O)NC(CC3=CC=CC=C3)CO)O)O)NC(=O)CNC(=O)C(C(C)C)NC(=O)C(C)(C)NC(=O)C(C)(C)NC(=O)C(C)(C)NC(=O)C(C(C)C)NC(=O)C	NPA000939	UHFFFAOYSA	AEIHZHIUHVEFKY	C72H118N16O19	Organic compounds	Organic acids and derivatives	Carboxylic acids and derivatives	Amino acids, peptides, and analogues
238.1205091	InChI=1S/C13H18O4/c1-3-8-4-5-10-11(12(8)14)13(15)9(6-16-2)7-17-10/h7-8,12,14H,3-6H2,1-2H3/t8-,12+/m1/s1	CC[C@@H]1CCC2=C([C@H]1O)C(=O)C(=CO2)COC	NPA000940	PELKAZGASA	WQNHLSNFCSLZQY	C13H18O4	Organic compounds	Organoheterocyclic compounds	Pyrans	Pyranones and derivatives
547.3145174	InChI=1S/C30H45NO8/c1-9-18(3)23(32)19(4)14-12-10-11-13-17(2)15-16-22-20(5)27(28(36-7)29(31-22)37-8)39-30-26(35)25(34)24(33)21(6)38-30/h9-12,14-15,19,21,23-26,30,32-35H,13,16H2,1-8H3/b11-10+,14-12+,17-15+,18-9+	C/C=C(\C)/C(C(C)/C=C/C=C/C/C(=C/CC1=NC(=C(C(=C1C)OC2C(C(C(C(O2)C)O)O)O)OC)OC)/C)O	NPA000941	GOVHQPIUSA	JTDDWWOMUKTSTB	C30H45NO8	Organic compounds	Organic oxygen compounds	Organooxygen compounds	Carbohydrates and carbohydrate conjugates
482.2879683	InChI=1S/C26H42O8/c1-24(11-12-33-22-21(30)20(29)19(28)17(14-27)34-22)10-7-16-15(13-24)5-6-18-25(16,2)8-4-9-26(18,3)23(31)32/h5,16-22,27-30H,4,6-14H2,1-3H3,(H,31,32)/t16-,17+,18+,19+,20-,21+,22-,24+,25+,26-/m0/s1	C[C@@]1(CC[C@H]2C(=CC[C@@H]3[C@@]2(CCC[C@]3(C)C(=O)O)C)C1)CCO[C@@H]4[C@@H]([C@H]([C@@H]([C@H](O4)CO)O)O)O	NPA000942	MLGGFDNOSA	MHRXJYCBHPYIQC	C26H42O8	Organic compounds	Lipids and lipid-like molecules	Prenol lipids	Terpene glycosides
278.1630426	InChI=1S/C15H22N2O3/c1-3-4-5-6-7-8-13-11(2)14(18)17-10-9-12(16-19)15(17)20-13/h3-4,15,19H,5-10H2,1-2H3/b4-3+,16-12-	C/C=C/CCCCC1=C(C(=O)N2CC/C(=N/O)/C2O1)C	NPA000943	YXGBFYNGSA	CAWNVSRVNRWMNU	C15H22N2O3	Organic compounds	Organoheterocyclic compounds	Pyrrolidines
220.1099444	InChI=1S/C13H16O3/c1-3-4-10-5-9-6-12(14)8(2)13(15)11(9)7-16-10/h3-6,8,11,13,15H,7H2,1-2H3/b4-3+/t8-,11+,13+/m1/s1	C/C=C/C1=CC2=CC(=O)[C@H]([C@@H]([C@H]2CO1)O)C	NPA000944	HKBNWMJQSA	CHORXUQBNMRTBR	C13H16O3	Organic compounds	Organoheterocyclic compounds	Azaphilones
259.9684209	InChI=1S/C9H9BrO4/c1-14-9(13)3-5-2-7(11)8(12)4-6(5)10/h2,4,11-12H,3H2,1H3	COC(=O)CC1=CC(=C(C=C1Br)O)O	NPA000945	UHFFFAOYSA	OHSQNDQTFXPYER	C9H9BrO4	Organic compounds	Benzenoids	Phenols	Benzenediols
681.4564306	InChI=1S/C36H63N3O9/c1-16-22(9)24(37-13)29(44)35(18-40,39(15)33(48)28(43)21(7)8)36(32(47)27(42)20(5)6,30(45)25(38-14)23(10)17-2)34(11,12)31(46)26(41)19(3)4/h16,18-28,37-38,41-43H,1,17H2,2-15H3	CCC(C)C(C(=O)C(C(=O)C(C(C)C)O)(C(C)(C)C(=O)C(C(C)C)O)C(C=O)(C(=O)C(C(C)C=C)NC)N(C)C(=O)C(C(C)C)O)NC	NPA000946	UHFFFAOYSA	GWWBZXAXHGJDAW	C36H63N3O9	Organic compounds	Lipids and lipid-like molecules	Prenol lipids	Sesquiterpenoids
374.2093241	InChI=1S/C22H30O5/c1-12-5-6-17-21(2,3)18(25)7-8-22(17,4)15(12)10-14-16(24)9-13(11-23)19(26)20(14)27/h9,15,17-18,23,25,27H,1,5-8,10-11H2,2-4H3/t15-,17-,18+,22+/m0/s1	C[C@]12CC[C@H](C([C@@H]1CCC(=C)[C@@H]2CC3=C(C(=O)C(=CC3=O)CO)O)(C)C)O	NPA000947	CTWQGKMFSA	BJEQCQQYHRYXQG	C22H30O5	Organic compounds	Lipids and lipid-like molecules	Prenol lipids	Quinone and hydroquinone lipids
568.3400039	InChI=1S/C34H48O7/c1-7-23(4)31-24(5)13-14-33(41-31)18-28-17-27(40-33)12-11-22(3)15-21(2)9-8-10-26(20-35)34(38)19-30(36)25(6)16-29(34)32(37)39-28/h7-11,16,20-21,24,27-31,36,38H,12-15,17-19H2,1-6H3/b9-8+,22-11+,23-7+,26-10+/t21-,24-,27+,28-,29-,30-,31+,33+,34+/m0/s1	C/C=C(\C)/[C@@H]1[C@H](CC[C@@]2(O1)C[C@@H]3C[C@H](O2)C/C=C(/C[C@H](/C=C/C=C(/[C@@]4(C[C@@H](C(=C[C@H]4C(=O)O3)C)O)O)\C=O)C)\C)C	NPA000948	VGZCZQOKSA	CHCOJVIDIGKSLY	C34H48O7	Organic compounds	Phenylpropanoids and polyketides	Macrolides and analogues	Milbemycins
606.3767833	InChI=1S/C34H54O9/c1-17(7-8-18(2)32(3,4)41)22-15-25(42-31-30(40)29(39)28(38)26(16-35)43-31)27-20-14-24(37)23-13-19(36)9-11-33(23,5)21(20)10-12-34(22,27)6/h7-8,14,17-19,21-23,25-31,35-36,38-41H,9-13,15-16H2,1-6H3/b8-7+/t17-,18+,19+,21+,22-,23-,25+,26-,27-,28-,29+,30-,31-,33-,34-/m1/s1	C[C@H](/C=C/[C@H](C)C(C)(C)O)[C@H]1C[C@@H]([C@@H]2[C@@]1(CC[C@H]3C2=CC(=O)[C@@H]4[C@@]3(CC[C@@H](C4)O)C)C)O[C@H]5[C@@H]([C@H]([C@@H]([C@H](O5)CO)O)O)O	NPA000949	SDCDWHJDSA	MMWWBXILAPWVEK	C34H54O9	Organic compounds	Lipids and lipid-like molecules	Steroids and steroid derivatives	Ergostane steroids
367.1201918	InChI=1S/C16H21N3O5S/c1-4-5-6-9(20)16-18-8(7-25-16)10-13(23-2)14(24-3)12(21)11(19-10)15(17)22/h7,9,20-21H,4-6H2,1-3H3,(H2,17,22)	CCCCC(C1=NC(=CS1)C2=NC(=C(C(=C2OC)OC)O)C(=O)N)O	NPA000950	UHFFFAOYSA	LOKJKKSGZWKPAO	C16H21N3O5S	Organic compounds	Organoheterocyclic compounds	Pyridines and derivatives	Pyridinecarboxylic acids and derivatives
620.4288189	InChI=1S/C36H60O8/c1-20(2)33-26(8)30(42-12)19-36(40,44-33)28(10)32(38)27(9)34-29(41-11)15-13-14-21(3)16-23(5)31(37)24(6)17-22(4)18-25(7)35(39)43-34/h13-15,17-18,20,23-24,26-34,37-38,40H,16,19H2,1-12H3/t23-,24+,26-,27-,28-,29-,30+,31-,32+,33+,34+,36+/m0/s1	C[C@H]1CC(=CC=C[C@@H]([C@H](OC(=O)C(=CC(=C[C@H]([C@H]1O)C)C)C)[C@@H](C)[C@H]([C@H](C)[C@]2(C[C@H]([C@@H]([C@H](O2)C(C)C)C)OC)O)O)OC)C	NPA000951	PBJZSJAHSA	PHNJREQYDLKYEB	C36H60O8	Organic compounds	Phenylpropanoids and polyketides	Macrolides and analogues
236.0240218	InChI=1S/C12H9ClO3/c13-6-8-1-2-9-5-10(12(14)15)3-4-11(9)16-7-8/h1-6H,7H2,(H,14,15)/b8-6+	C1/C(=C/Cl)/C=CC2=C(O1)C=CC(=C2)C(=O)O	NPA000952	SOFGYWHQSA	WMKQQACRJZCVTG	C12H9ClO3	Organic compounds	Organoheterocyclic compounds	Benzoxepines
426.1678532	InChI=1S/C24H26O7/c1-7-11(5)29-20-15-13(7)9(3)19(26)17(24(27)28)21(15)31-23-16(20)18(25)10(4)14-8(2)12(6)30-22(14)23/h7-8,11-12,20,25-26H,1-6H3,(H,27,28)/t7-,8-,11-,12-,20-/m1/s1	C[C@@H]1[C@H](O[C@@H]2C3=C1C(=C(C(=C3OC4=C5C(=C(C(=C24)O)C)[C@@H]([C@H](O5)C)C)C(=O)O)O)C)C	NPA000953	MNRVAZOSSA	HWSTUINTMAETFY	C24H26O7	Organic compounds	Organoheterocyclic compounds	Benzopyrans	1-benzopyrans
424.1885886	InChI=1S/C25H28O6/c1-6-25(5,11-26)19-16(27)10-14-17(21(19)29)22(30)23-18(20(14)28)13-9-12(2)7-8-15(13)24(3,4)31-23/h6,9-10,13,15,26-27,29H,1,7-8,11H2,2-5H3/t13-,15+,25?/m1/s1	CC1=C[C@@H]2[C@H](CC1)C(OC3=C2C(=O)C4=CC(=C(C(=C4C3=O)O)C(C)(CO)C=C)O)(C)C	NPA000954	VQXHNEEJSA	XKDSORAUOWNWTM	C25H28O6	Organic compounds	Organoheterocyclic compounds	Naphthopyrans	Naphthopyranones
542.2727122	InChI=1S/C27H42O11/c1-7-14(4)19-9-8-15(5)24(38-27-23(33)22(32)20(12-28)36-27)25(37-21(31)10-13(2)3)18(30)11-17(29)16(6)26(34)35-19/h7-8,13,16-17,19-20,22-25,27-29,32-33H,9-12H2,1-6H3	CC=C(C)C1CC=C(C(C(C(=O)CC(C(C(=O)O1)C)O)OC(=O)CC(C)C)OC2C(C(C(O2)CO)O)O)C	NPA000955	UHFFFAOYSA	BJWRCLLKJSLIRN	C27H42O11	Organic compounds	Phenylpropanoids and polyketides	Macrolides and analogues
288.0633881	InChI=1S/C15H12O6/c1-7-5-10(17)13(11(18)6-7)14(19)12-8(15(20)21)3-2-4-9(12)16/h2-6,16-18H,1H3,(H,20,21)	CC1=CC(=C(C(=C1)O)C(=O)C2=C(C=CC=C2O)C(=O)O)O	NPA000956	UHFFFAOYSA	KNXAGUANLPVZSV	C15H12O6	Organic compounds	Benzenoids	Benzene and substituted derivatives	Benzophenones
272.250401	InChI=1S/C20H32/c1-14(2)7-6-8-16(4)19-12-10-17(5)18-11-9-15(3)13-20(18)19/h7,13,16,19-20H,6,8-12H2,1-5H3	CC1=CC2C(CCC(=C2CC1)C)C(C)CCC=C(C)C	NPA000957	UHFFFAOYSA	NEOTVESYBAOMRN	C20H32	Organic compounds	Lipids and lipid-like molecules	Prenol lipids	Diterpenoids
268.1674592	InChI=1S/C15H24O4/c1-10-7-12(16)9-14(4)6-5-11(13(2,3)17)8-15(10,14)19-18/h7,11,17-18H,5-6,8-9H2,1-4H3/t11-,14-,15+/m0/s1	CC1=CC(=O)C[C@]2([C@]1(C[C@H](CC2)C(C)(C)O)OO)C	NPA000958	TUKIKUTGSA	XPVKEIHKYHPNSX	C15H24O4	Organic compounds	Lipids and lipid-like molecules	Prenol lipids	Sesquiterpenoids
386.136553	InChI=1S/C21H22O7/c1-10(2)5-6-14-16(8-12(4)18(19(14)24)20(25)26)28-21(27)17-11(3)7-13(22)9-15(17)23/h5,7-9,22-24H,6H2,1-4H3,(H,25,26)	CC1=CC(=CC(=C1C(=O)OC2=C(C(=C(C(=C2)C)C(=O)O)O)CC=C(C)C)O)O	NPA000959	UHFFFAOYSA	JOVUJYNAMNTBJE	C21H22O7	Organic compounds	Phenylpropanoids and polyketides	Depsides and depsidones
274.1932801	InChI=1S/C18H26O2/c1-12-10-14(3)18-15(11-12)9-8-13(2)16(18)6-4-5-7-17(19)20/h4-9,12-16,18H,10-11H2,1-3H3,(H,19,20)/b6-4+,7-5+/t12-,13-,14+,15-,16-,18-/m0/s1	C[C@H]1C[C@H]([C@H]2[C@H](C1)C=C[C@@H]([C@@H]2/C=C/C=C/C(=O)O)C)C	NPA000960	RAJPTAFASA	DUGGXGNWQZWAAS	C18H26O2	Organic compounds	Lipids and lipid-like molecules	Fatty Acyls	Fatty acids and conjugates
570.3556539	InChI=1S/C34H50O7/c1-18(13-20(35)14-19(2)29(38)39-10)21-15-26-34(9)28-23(40-31(5,6)41-26)16-24-30(3,4)25(37)11-12-32(24,7)27(28)22(36)17-33(21,34)8/h18-19,21,23-24,26H,11-17H2,1-10H3/t18-,19-,21-,23+,24+,26+,32+,33-,34+/m1/s1	C[C@H](CC(=O)C[C@@H](C)C(=O)OC)[C@H]1C[C@H]2[C@@]3([C@@]1(CC(=O)C4=C3[C@H](C[C@@H]5[C@@]4(CCC(=O)C5(C)C)C)OC(O2)(C)C)C)C	NPA000961	MHOQKGQJSA	UPFROXHCAPHGNO	C34H50O7	Organic compounds	Lipids and lipid-like molecules	Prenol lipids	Triterpenoids
386.1001675	InChI=1S/C20H18O8/c1-23-10-5-4-9(21)15-17(22)16-11(24-2)7-12-14(19(16)28-18(10)15)8-6-13(25-3)27-20(8)26-12/h4-5,7-8,13,20-21H,6H2,1-3H3/t8-,13-,20-/m0/s1	CO[C@@H]1C[C@@H]2[C@H](O1)OC3=CC(=C4C(=C23)OC5=C(C=CC(=C5C4=O)O)OC)OC	NPA000962	LAGHKUAJSA	JOXQRCQSTGKMFA	C20H18O8	Organic compounds	Phenylpropanoids and polyketides	Sterigmatocystins
124.0524295	InChI=1S/C7H8O2/c1-3-4-5-7(9)6(2)8/h1,6-9H,2H3	CC(C(C#CC#C)O)O	NPA000963	UHFFFAOYSA	HCZNDDDSXXMRST	C7H8O2	Organic compounds	Lipids and lipid-like molecules	Fatty Acyls	Fatty alcohols
497.7101278	InChI=1S/C12H6Br4O2/c13-5-1-7(11(17)9(15)3-5)8-2-6(14)4-10(16)12(8)18/h1-4,17-18H	C1=C(C=C(C(=C1Br)O)C2=CC(=CC(=C2O)Br)Br)Br	NPA000964	UHFFFAOYSA	TXODBIOSWNNKJM	C12H6Br4O2	Organic compounds	Benzenoids	Benzene and substituted derivatives	Biphenyls and derivatives
407.2307878	InChI=1S/C22H33NO6/c1-11(2)18(23-12(3)24)20(27)29-14-9-15-21(4,5)8-7-16(25)22(15,6)13-10-28-19(26)17(13)14/h11,14-16,18,25H,7-10H2,1-6H3,(H,23,24)/t14-,15+,16+,18+,22-/m1/s1	CC(C)[C@@H](C(=O)O[C@@H]1C[C@@H]2[C@]([C@H](CCC2(C)C)O)(C3=C1C(=O)OC3)C)NC(=O)C	NPA000965	GZOXUXNESA	HBMYEJCMSBLMPA	C22H33NO6	Organic compounds	Organoheterocyclic compounds	Naphthofurans
296.1259884	InChI=1S/C15H20O6/c1-14(13(18)19)3-8-10(5-14)15(2,20)4-7-9(11(8)16)6-21-12(7)17/h8,10-11,16,20H,3-6H2,1-2H3,(H,18,19)/t8-,10+,11+,14+,15+/m0/s1	C[C@]1(C[C@H]2[C@@H](C1)[C@](CC3=C([C@@H]2O)COC3=O)(C)O)C(=O)O	NPA000966	SAPLOEGBSA	GFPGDGFOFRPCIM	C15H20O6	Organic compounds	Lipids and lipid-like molecules	Prenol lipids	Terpene lactones
296.0684735	InChI=1S/C17H12O5/c18-12-5-1-10(2-6-12)9-14-16(20)15(17(21)22-14)11-3-7-13(19)8-4-11/h1-9,18-20H/b14-9+	C1=CC(=CC=C1/C=C/2\C(=C(C(=O)O2)C3=CC=C(C=C3)O)O)O	NPA000967	NTEUORMPSA	BNNVVTQUWNGKPH	C17H12O5	Organic compounds	Benzenoids	Phenols	1-hydroxy-2-unsubstituted benzenoids
426.3133952	InChI=1S/C28H42O3/c1-17(2)18(3)7-8-19(4)21-9-10-25(31)28-16-23(30)22-15-20(29)11-13-26(22,5)24(28)12-14-27(21,28)6/h7-8,17-19,21-22,24H,9-16H2,1-6H3/b8-7+/t18-,19+,21+,22-,24+,26-,27+,28-/m0/s1	C[C@H](/C=C/[C@H](C)C(C)C)[C@H]1CCC(=O)[C@@]23[C@@]1(CC[C@@H]2[C@]4(CCC(=O)C[C@H]4C(=O)C3)C)C	NPA000968	NLEPFULASA	GERUCBMNWOYIOR	C28H42O3	Organic compounds	Lipids and lipid-like molecules	Prenol lipids	Sesquiterpenoids
905.4170849	InChI=1S/C45H59N7O13/c1-8-24(5)38(57)51-36(23(3)4)43(62)50-34(22-28-12-17-30(54)18-13-28)42(61)52-37-26(7)65-45(64)33(19-14-27-10-15-29(53)16-11-27)49-41(60)32(20-21-35(55)56)48-40(59)31(9-2)47-39(58)25(6)46-44(37)63/h8-13,15-18,23,25-26,32-34,36-37,53-54H,14,19-22H2,1-7H3,(H,46,63)(H,47,58)(H,48,59)(H,49,60)(H,50,62)(H,51,57)(H,52,61)(H,55,56)/b24-8+,31-9-/t25-,26+,32+,33-,34+,36-,37-/m0/s1	C/C=C\1/C(=O)N[C@@H](C(=O)N[C@H](C(=O)O[C@@H]([C@@H](C(=O)N[C@H](C(=O)N1)C)NC(=O)[C@@H](CC2=CC=C(C=C2)O)NC(=O)[C@H](C(C)C)NC(=O)/C(=C/C)/C)C)CCC3=CC=C(C=C3)O)CCC(=O)O	NPA000969	IAOICVMWSA	QBFLXQREXRVZCV	C45H59N7O13	Organic compounds	Organic acids and derivatives	Peptidomimetics	Depsipeptides
427.3086442	InChI=1S/C27H41NO3/c1-9-18(5)22-19(6)14-26(7)13-17(4)10-11-21(26)23(22)24(29)20-15-27(31-8,12-16(2)3)28-25(20)30/h9,14-17,21-23H,10-13H2,1-8H3,(H,28,30)/b18-9+/t17-,21+,22-,23+,26+,27+/m0/s1	C/C=C(\C)/[C@@H]1[C@@H]([C@H]2CC[C@@H](C[C@@]2(C=C1C)C)C)C(=O)C3=C[C@@](NC3=O)(CC(C)C)OC	NPA000970	UXVXRRHISA	XLZMSDIJSDSYBH	C27H41NO3	Organic compounds	Lipids and lipid-like molecules	Prenol lipids	Sesquiterpenoids
1617.866748	InChI=1S/C79H115N19O18/c1-44(2)19-12-10-8-7-9-11-13-20-51-35-63(100)90-56(23-16-28-80)72(108)94-60(33-49-39-82-43-89-49)74(110)97-69(46(5)6)77(113)98-30-18-25-62(98)75(111)88-41-64(101)91-57(24-17-29-83-79(81)115)73(109)93-59(32-48-38-85-55-27-26-50(99)34-53(48)55)71(107)86-40-65(102)92-58(31-47-37-84-54-22-15-14-21-52(47)54)70(106)87-42-66(103)96-68(45(3)4)76(112)95-61(36-67(104)105)78(114)116-5…	CC(C)CCCCCCCCCC1CC(=O)N[C@H](C(=O)N[C@H](C(=O)N[C@H](C(=O)N2CCC[C@H]2C(=O)NCC(=O)N[C@H](C(=O)N[C@H](C(=O)NCC(=O)N[C@H](C(=O)NCC(=O)N[C@H](C(=O)N[C@H](C(=O)O1)CC(=O)O)C(C)C)CC3=CNC4=CC=CC=C43)CC5=CNC6=C5C=C(C=C6)O)CCCNC(=O)N)C(C)C)CC7=CN=CN7)CCCN	NPA000971	LGJLPRRQSA	JHVZOPAAIYXZCE	C79H115N19O18	Organic compounds	Organic acids and derivatives	Peptidomimetics	Depsipeptides
811.432735	InChI=1S/C37H61N7O13/c1-3-4-5-6-7-8-9-10-11-20-31(25(2)32(48)40-27(33(49)42-53)17-15-22-44(55)37(38)39)57-36(52)28(18-14-21-43(54)24-45)41-34(50)30(47)23-56-35(51)26-16-12-13-19-29(26)46/h12-13,16,19,24-25,27-28,30-31,46-47,53-55H,3-11,14-15,17-18,20-23H2,1-2H3,(H3,38,39)(H,40,48)(H,41,50)(H,42,49)	CCCCCCCCCCCC(C(C)C(=O)NC(CCCN(C(=N)N)O)C(=O)NO)OC(=O)C(CCCN(C=O)O)NC(=O)C(COC(=O)C1=CC=CC=C1O)O	NPA000972	UHFFFAOYSA	JGIVUUUJEPUXSR	C37H61N7O13
340.1310737	InChI=1S/C20H20O5/c21-13-9-10-20(14(11-13)15-7-8-18(22)23-15)24-16-5-1-3-12-4-2-6-17(25-20)19(12)16/h1-6,13-15,21H,7-11H2/t13-,14+,15-/m1/s1	C1CC(=O)O[C@H]1[C@@H]2C[C@@H](CCC23OC4=CC=CC5=C4C(=CC=C5)O3)O	NPA000973	QLFBSQMISA	RNRMZVIOCXVWBX	C20H20O5	Organic compounds	Benzenoids	Naphthalenes
1050.506234	InChI=1S/C55H70N8O13/c1-6-7-9-18-44(65)57-39(24-26-46(67)68)49(69)61-48-32(4)76-55(75)47(31(2)3)60-51(71)42(29-35-30-56-38-17-13-12-16-37(35)38)62(5)54(74)43(28-33-14-10-8-11-15-33)63-45(66)25-23-40(53(63)73)58-50(70)41(59-52(48)72)27-34-19-21-36(64)22-20-34/h8,10-17,19-22,30-32,39-43,45,47-48,56,64,66H,6-7,9,18,23-29H2,1-5H3,(H,57,65)(H,58,70)(H,59,72)(H,60,71)(H,61,69)(H,67,68)/t32-,39+,40+,41+…	CCCCCC(=O)N[C@@H](CCC(=O)O)C(=O)N[C@H]1[C@H](OC(=O)[C@@H](NC(=O)[C@@H](N(C(=O)[C@@H](N2[C@@H](CC[C@@H](C2=O)NC(=O)[C@@H](NC1=O)CC3=CC=C(C=C3)O)O)CC4=CC=CC=C4)C)CC5=CNC6=CC=CC=C65)C(C)C)C	NPA000974	NYNOFMBSSA	WECHBPBIWSIRMG	C55H70N8O13	Organic compounds	Organic acids and derivatives	Peptidomimetics	Depsipeptides
198.0892089	InChI=1S/C10H14O4/c1-5-6-3-4-10(2,13)8(11)7(6)14-9(5)12/h6-8,11,13H,1,3-4H2,2H3/t6-,7+,8-,10+/m1/s1	C[C@@]1(CC[C@H]2[C@@H]([C@H]1O)OC(=O)C2=C)O	NPA000975	JIOCBJNQSA	ZVMVPIWZXUSVAO	C10H14O4	Organic compounds	Organoheterocyclic compounds	Benzofurans
682.4417836	InChI=1S/C37H58N6O6/c1-21(2)17-26-32(44)38-28(19-23(5)6)34(46)42-31(24(7)8)36(48)40-27(18-22(3)4)33(45)41-29(20-25-13-10-9-11-14-25)37(49)43-16-12-15-30(43)35(47)39-26/h9-11,13-14,21-24,26-31H,12,15-20H2,1-8H3,(H,38,44)(H,39,47)(H,40,48)(H,41,45)(H,42,46)/t26-,27-,28+,29+,30-,31-/m0/s1	CC(C)C[C@H]1C(=O)N[C@@H](C(=O)N[C@H](C(=O)N[C@H](C(=O)N[C@@H](C(=O)N2CCC[C@H]2C(=O)N1)CC3=CC=CC=C3)CC(C)C)C(C)C)CC(C)C	NPA000976	ZAFXZDQFSA	QVOWLQGIVUTHGK	C37H58N6O6	Organic compounds	Organic acids and derivatives	Carboxylic acids and derivatives	Amino acids, peptides, and analogues
[truncated: 30,365 more rows]
